# Supplementary material for: Dissipated power and induced velocity fields data of a micro single dielectric barrier discharge plasma actuator for active flow control
Source: Data Brief. 2015 Aug 28;5:65–70. doi: 10.1016/j.dib.2015.08.011 (PMC4564384; doi:10.1016/j.dib.2015.08.011)
Supplement: Supplementary file 1 — Supplementary material [file mmc1.zip]

Archive with 7 entries (7 files):
- supplementary_material/caseAexp.dat
- supplementary_material/caseAnum.dat
- supplementary_material/caseBexp.dat
- supplementary_material/caseBnum.dat
- supplementary_material/caseCexp.dat
- supplementary_material/caseCnum.dat
- supplementary_material/explanation.txt
