# Supplementary material for: Dissipated power and induced velocity fields data of a micro single dielectric barrier discharge plasma actuator for active flow control
Source: Data Brief. 2015 Aug 28;5:65–70. doi: 10.1016/j.dib.2015.08.011 (PMC4564384; doi:10.1016/j.dib.2015.08.011)
Supplement: Supplementary file 1 — Supplementary material [file mmc1.zip › supplementary_material/caseAexp.dat]

% x (m)		y (m)		U (m/s)	V (m/s)	error_U(%)	error_V(%)
0.0093663	0.00084494	0.68065	0.0168	3.2574	9.4115
0.0093663	0.0010367	0.68848	0.019761	3.2742	8.2696
0.0093663	0.0012285	0.65191	0.01986	3.1068	8.3497
0.0093663	0.0014202	0.57594	0.016989	2.9362	11.47
0.0093663	0.001612	0.47832	0.012502	2.8402	15.621
0.0093663	0.0018037	0.38205	0.005856	2.7035	32.567
0.0093663	0.0019955	0.29532	0.00010915	2.701	1757.5
0.0093663	0.0021873	0.22223	-0.003158	3.262	-60.53
0.0093663	0.002379	0.16239	-0.0074727	3.4703	-25.355
0.0093663	0.0025708	0.11379	-0.011505	4.2947	-16.768
0.0093663	0.0027625	0.076214	-0.014979	6.0223	-12.679
0.0093663	0.0029543	0.04693	-0.017758	9.4397	-10.525
0.0093663	0.0031461	0.023613	-0.019139	16.32	-8.872
0.0093663	0.0033378	0.0066307	-0.020665	50.889	-6.7744
0.0093663	0.0035296	-0.0067626	-0.021779	-43.107	-6.7278
0.0093663	0.0037213	-0.016752	-0.022859	-15.753	-6.3644
0.0093663	0.0039131	-0.024104	-0.024412	-10.332	-5.7827
0.0093663	0.0041049	-0.029535	-0.024913	-7.7756	-5.6777
0.0093663	0.0042966	-0.033487	-0.026343	-6.3331	-5.4945
0.0093663	0.0044884	-0.036707	-0.02807	-5.4012	-5.3648
0.0093663	0.0046802	-0.038448	-0.029314	-4.4304	-4.9696
0.0093663	0.0048719	-0.040021	-0.030345	-4.1565	-4.4419
0.0093663	0.0050637	-0.04108	-0.031108	-3.9165	-4.3369
0.0093663	0.0052554	-0.041812	-0.032107	-3.9816	-4.3456
0.0093663	0.0054472	-0.042294	-0.034625	-3.6467	-4.1358
0.0093663	0.005639	-0.04261	-0.035745	-3.2708	-3.9173
0.0093663	0.0058307	-0.042301	-0.036988	-3.2564	-3.9481
0.0093663	0.0060225	-0.041332	-0.03806	-3.5432	-4.3369
0.0093663	0.0062142	-0.041006	-0.03938	-3.4964	-4.1014
0.0093663	0.006406	-0.040757	-0.040274	-3.2394	-3.8444
0.0093663	0.0065978	-0.039851	-0.041448	-3.372	-3.841
0.0093663	0.0067895	-0.038812	-0.042189	-3.5885	-3.6068
0.0093663	0.0069813	-0.037516	-0.042284	-2.9649	-3.514
0.0093663	0.007173	-0.036232	-0.042768	-3.0589	-3.8035
0.0093663	0.0073648	-0.035114	-0.043734	-3.2447	-3.5584
0.0093663	0.0075566	-0.034438	-0.044379	-3.2806	-3.1778
0.0093663	0.0077483	-0.033633	-0.044766	-2.9094	-3.1864
0.0093663	0.0079401	-0.032246	-0.044956	-3.0966	-3.3602
0.0093663	0.0081318	-0.031094	-0.045255	-3.7123	-3.2184
0.0093663	0.0083236	-0.029443	-0.045906	-3.6296	-3.0812
0.0093663	0.0085154	-0.028826	-0.047093	-3.6844	-3.0242
0.0093663	0.0087071	-0.028062	-0.047057	-4.2264	-2.9817
0.0093663	0.0088989	-0.027157	-0.046979	-3.9402	-2.9917
0.0093663	0.0090906	-0.025803	-0.046781	-4.1676	-2.936
0.0093663	0.0092824	-0.025302	-0.046903	-3.8156	-2.9588
0.0093663	0.0094742	-0.024142	-0.047571	-3.9418	-2.907
0.0093663	0.0096659	-0.022185	-0.047536	-4.2919	-2.9026
0.0093663	0.0098577	-0.021839	-0.04746	-4.4997	-2.9306
0.0093663	0.010049	-0.021201	-0.048292	-4.5453	-2.8803
0.0093663	0.010241	-0.019892	-0.047917	-4.843	-2.9793
0.0093663	0.010433	-0.01846	-0.047209	-4.6695	-3.0058
0.0093663	0.010625	-0.017999	-0.047534	-5.1638	-2.891
0.0093663	0.010816	-0.017143	-0.046975	-5.7417	-2.9912
0.0093663	0.011008	-0.016615	-0.047001	-5.347	-3.1017
0.0093663	0.0112	-0.016085	-0.047048	-5.3695	-2.9179
0.0093663	0.011392	-0.015403	-0.046789	-5.3911	-2.819
0.0093663	0.011584	-0.014956	-0.047033	-5.4243	-2.8354
0.0093663	0.011775	-0.014574	-0.04663	-5.3146	-2.8311
0.0093663	0.011967	-0.013827	-0.045961	-6.4199	-2.8565
0.0093663	0.012159	-0.012994	-0.046125	-6.6038	-2.8895
0.0093663	0.012351	-0.012206	-0.046463	-6.7226	-2.9203
0.0093663	0.012542	-0.010928	-0.046207	-7.6059	-2.7921
0.0093663	0.012734	-0.0098835	-0.045645	-7.8745	-2.9049
0.0093663	0.012926	-0.0096343	-0.045234	-7.9179	-3.004
0.0093663	0.013118	-0.0093999	-0.044784	-8.7148	-2.8363
0.0093663	0.013309	-0.0089699	-0.044457	-8.5012	-2.8341
0.0093663	0.013501	-0.0083901	-0.044301	-8.5713	-2.7541
0.0093663	0.013693	-0.008055	-0.044042	-8.881	-3.0434
0.0093663	0.013885	-0.0079605	-0.04428	-9.5474	-3.3313
0.0093663	0.014076	-0.0076023	-0.043549	-9.7609	-3.0697
0.0093663	0.014268	-0.0070998	-0.043307	-10.777	-2.9941
0.0093663	0.01446	-0.0061265	-0.043436	-13.415	-2.9288
0.0093663	0.014652	-0.0056199	-0.042991	-13.429	-2.8833
0.0093663	0.014843	-0.0056367	-0.041142	-12.73	-3.0656
0.0093663	0.015035	-0.0052014	-0.041508	-14.173	-3.0106
0.0093663	0.015227	-0.0048991	-0.040242	-16.836	-3.1063
0.0093663	0.015419	-0.004774	-0.039811	-15.838	-3.2558
0.0093663	0.01561	-0.0047391	-0.040237	-15.125	-3.3007
0.0093663	0.015802	-0.0040913	-0.039996	-16.789	-2.9086
0.0093663	0.015994	-0.0034205	-0.039019	-21.671	-2.9888
0.0093663	0.016186	-0.0031193	-0.038437	-27.431	-3.2621
0.0093663	0.016378	-0.0024776	-0.038655	-33.627	-3.0675
0.0093663	0.016569	-0.0023756	-0.039261	-30.823	-3.3822
0.0093663	0.016761	-0.0021732	-0.037937	-33.134	-3.311
0.0093663	0.016953	-0.0021252	-0.037369	-32.678	-3.2078
0.0093663	0.017145	-0.0024505	-0.037523	-28.373	-3.2218
0.0093663	0.017336	-0.0022515	-0.03657	-31.487	-3.2683
0.0093663	0.017528	-0.0017445	-0.036168	-40.3	-3.3636
0.0093663	0.01772	-0.0015556	-0.036218	-40.716	-3.36
0.0093663	0.017912	-0.0013428	-0.035831	-47.751	-3.5674
0.0093663	0.018103	-0.0014306	-0.035253	-50.133	-3.4265
0.0093663	0.018295	-0.0012311	-0.035489	-58.747	-3.6693
0.0093663	0.018487	-0.00075102	-0.034214	-86.074	-3.7407
0.0093663	0.018679	-0.00056725	-0.03447	-119.53	-3.7009
0.0093663	0.01887	-0.0006395	-0.034599	-96.884	-3.5129
0.0093663	0.019062	-0.00058342	-0.033339	-110.75	-3.7073
0.0093663	0.019254	-2.8238e-005	-0.032655	-2260.7	-3.5441
0.0091745	0.00084494	0.69307	0.016475	3.2124	9.4151
0.0091745	0.0010367	0.69118	0.019105	3.3926	8.311
0.0091745	0.0012285	0.65206	0.019304	3.0934	8.6912
0.0091745	0.0014202	0.57325	0.016418	2.8806	11.694
0.0091745	0.001612	0.47589	0.010895	2.6754	18.147
0.0091745	0.0018037	0.37967	0.004819	2.4812	38.651
0.0091745	0.0019955	0.29286	-0.0006337	2.5562	-290.62
0.0091745	0.0021873	0.21521	-0.0044341	2.9373	-41.738
0.0091745	0.002379	0.1539	-0.0084725	3.291	-21.485
0.0091745	0.0025708	0.10788	-0.011859	4.0226	-15.767
0.0091745	0.0027625	0.071446	-0.015695	6.1615	-11.814
0.0091745	0.0029543	0.042968	-0.019128	9.841	-9.2191
0.0091745	0.0031461	0.020383	-0.01988	17.903	-8.1383
0.0091745	0.0033378	0.0040286	-0.021494	78.119	-7.2232
0.0091745	0.0035296	-0.0089033	-0.022171	-31.116	-6.5572
0.0091745	0.0037213	-0.018768	-0.022755	-13.311	-6.0671
0.0091745	0.0039131	-0.025937	-0.024185	-9.0336	-5.5364
0.0091745	0.0041049	-0.031477	-0.025656	-6.7752	-5.2591
0.0091745	0.0042966	-0.035095	-0.026909	-5.5573	-5.1808
0.0091745	0.0044884	-0.03793	-0.02826	-4.9431	-5.0572
0.0091745	0.0046802	-0.040474	-0.029724	-4.2039	-5.0022
0.0091745	0.0048719	-0.041954	-0.031502	-3.7062	-4.5741
0.0091745	0.0050637	-0.042875	-0.032619	-3.6117	-4.2241
0.0091745	0.0052554	-0.043282	-0.033578	-3.5481	-4.0734
0.0091745	0.0054472	-0.043301	-0.035335	-3.2271	-3.7192
0.0091745	0.005639	-0.044063	-0.036649	-2.8712	-3.569
0.0091745	0.0058307	-0.043633	-0.037419	-2.9715	-3.859
0.0091745	0.0060225	-0.042395	-0.038545	-3.1616	-3.7864
0.0091745	0.0062142	-0.041533	-0.04006	-3.1018	-3.5453
0.0091745	0.006406	-0.040729	-0.040774	-2.9284	-3.583
0.0091745	0.0065978	-0.039415	-0.041584	-2.8921	-3.476
0.0091745	0.0067895	-0.03885	-0.042942	-2.8278	-3.3564
0.0091745	0.0069813	-0.038196	-0.043224	-2.7951	-3.3481
0.0091745	0.007173	-0.037094	-0.043065	-2.8093	-3.3675
0.0091745	0.0073648	-0.036283	-0.043937	-2.8205	-3.153
0.0091745	0.0075566	-0.035005	-0.044466	-2.9022	-2.9069
0.0091745	0.0077483	-0.033811	-0.045025	-3.0248	-3.0003
0.0091745	0.0079401	-0.032756	-0.045335	-3.0041	-3.0988
0.0091745	0.0081318	-0.030823	-0.046012	-3.1467	-3.1003
0.0091745	0.0083236	-0.029265	-0.046552	-3.4353	-2.7498
0.0091745	0.0085154	-0.028802	-0.046445	-3.3817	-2.6583
0.0091745	0.0087071	-0.027812	-0.046313	-3.5579	-2.6741
0.0091745	0.0088989	-0.026957	-0.047178	-3.5272	-2.799
0.0091745	0.0090906	-0.026215	-0.047428	-3.8002	-2.8545
0.0091745	0.0092824	-0.025513	-0.047029	-3.597	-2.843
0.0091745	0.0094742	-0.024099	-0.047899	-3.9156	-2.7534
0.0091745	0.0096659	-0.022564	-0.048702	-4.3165	-2.639
0.0091745	0.0098577	-0.021809	-0.048924	-4.3154	-2.7605
0.0091745	0.010049	-0.020869	-0.048178	-4.3988	-2.6833
0.0091745	0.010241	-0.020483	-0.047814	-4.4337	-2.5436
0.0091745	0.010433	-0.019535	-0.047572	-4.1324	-2.6311
0.0091745	0.010625	-0.018272	-0.047411	-4.6665	-2.6926
0.0091745	0.010816	-0.017358	-0.046986	-5.6228	-2.644
0.0091745	0.011008	-0.016835	-0.04768	-5.3833	-2.6472
0.0091745	0.0112	-0.016287	-0.048181	-5.1213	-2.6036
0.0091745	0.011392	-0.01517	-0.047714	-4.9555	-2.4601
0.0091745	0.011584	-0.01425	-0.047517	-5.2411	-2.3834
0.0091745	0.011775	-0.014045	-0.047359	-5.4082	-2.4351
0.0091745	0.011967	-0.013424	-0.046491	-6.0597	-2.6188
0.0091745	0.012159	-0.012478	-0.045719	-6.2462	-2.5978
0.0091745	0.012351	-0.011565	-0.045792	-6.0566	-2.4592
0.0091745	0.012542	-0.010916	-0.04565	-6.4375	-2.5141
0.0091745	0.012734	-0.010335	-0.046029	-7.4241	-2.5558
0.0091745	0.012926	-0.0096586	-0.045278	-8.0678	-2.6476
0.0091745	0.013118	-0.0089015	-0.044644	-9.0942	-2.6826
0.0091745	0.013309	-0.0088499	-0.045237	-8.8236	-2.6653
0.0091745	0.013501	-0.0084637	-0.044986	-8.7517	-2.688
0.0091745	0.013693	-0.0078829	-0.04361	-9.109	-2.6623
0.0091745	0.013885	-0.0075335	-0.043605	-9.9805	-2.8146
0.0091745	0.014076	-0.0073664	-0.043117	-9.8347	-2.8716
0.0091745	0.014268	-0.0071895	-0.042835	-10.006	-2.6155
0.0091745	0.01446	-0.0063546	-0.042663	-12.634	-2.6729
0.0091745	0.014652	-0.0057005	-0.042521	-12.302	-2.6804
0.0091745	0.014843	-0.0055015	-0.041839	-12.119	-2.8557
0.0091745	0.015035	-0.0050431	-0.041362	-12.763	-2.8169
0.0091745	0.015227	-0.004429	-0.040296	-15.681	-3.1215
0.0091745	0.015419	-0.004368	-0.039969	-17.274	-2.833
0.0091745	0.01561	-0.0040793	-0.04043	-18.001	-2.9607
0.0091745	0.015802	-0.0034534	-0.039321	-19.866	-2.9445
0.0091745	0.015994	-0.0030971	-0.038971	-22.796	-2.9997
0.0091745	0.016186	-0.0030484	-0.038162	-24.888	-3.1021
0.0091745	0.016378	-0.0026684	-0.038548	-26.897	-2.8026
0.0091745	0.016569	-0.0025585	-0.039177	-26.154	-2.9299
0.0091745	0.016761	-0.0021847	-0.037469	-31.856	-3.1207
0.0091745	0.016953	-0.0018877	-0.036996	-36.235	-3.1031
0.0091745	0.017145	-0.0019996	-0.036388	-29.805	-3.0414
0.0091745	0.017336	-0.0017379	-0.035848	-36.63	-2.9296
0.0091745	0.017528	-0.001464	-0.035734	-48.083	-2.893
0.0091745	0.01772	-0.0012731	-0.03516	-50.379	-3.0054
0.0091745	0.017912	-0.00093054	-0.035062	-64.04	-3.3047
0.0091745	0.018103	-0.00096633	-0.035217	-65.937	-3.2857
0.0091745	0.018295	-0.0011896	-0.034973	-58.735	-3.2617
0.0091745	0.018487	-0.00083462	-0.034294	-75.238	-3.5494
0.0091745	0.018679	-0.00045235	-0.033704	-150.79	-3.2054
0.0091745	0.01887	-0.00035774	-0.034128	-180.09	-3.2278
0.0091745	0.019062	6.9443e-005	-0.033011	896.41	-3.3567
0.0091745	0.019254	0.0001112	-0.032859	590.98	-3.1301
0.0089828	0.00084494	0.69624	0.016472	3.2163	9.7744
0.0089828	0.0010367	0.70082	0.018557	3.3411	8.2487
0.0089828	0.0012285	0.65524	0.01894	3.0931	9.3262
0.0089828	0.0014202	0.5724	0.015447	2.8952	12.534
0.0089828	0.001612	0.47248	0.0092322	2.7013	21.355
0.0089828	0.0018037	0.3756	0.0039511	2.5412	48.834
0.0089828	0.0019955	0.28787	-0.0013707	2.635	-142.93
0.0089828	0.0021873	0.21073	-0.0057264	3.0201	-32.137
0.0089828	0.002379	0.14983	-0.0098446	3.3617	-18.682
0.0089828	0.0025708	0.10431	-0.013799	4.1846	-13.769
0.0089828	0.0027625	0.067848	-0.01711	6.3812	-10.374
0.0089828	0.0029543	0.039144	-0.019814	10.113	-8.6003
0.0089828	0.0031461	0.016975	-0.020687	20.6	-7.9148
0.0089828	0.0033378	0.00066478	-0.021896	456.85	-7.1616
0.0089828	0.0035296	-0.011642	-0.022619	-23.613	-6.3044
0.0089828	0.0037213	-0.021094	-0.023498	-11.805	-6.1143
0.0089828	0.0039131	-0.028416	-0.024662	-7.9888	-5.4789
0.0089828	0.0041049	-0.033711	-0.026129	-6.165	-5.2803
0.0089828	0.0042966	-0.037158	-0.027874	-5.07	-4.9286
0.0089828	0.0044884	-0.040249	-0.029171	-4.5337	-4.7902
0.0089828	0.0046802	-0.041998	-0.030591	-3.9888	-4.8656
0.0089828	0.0048719	-0.043228	-0.032714	-3.5352	-4.7866
0.0089828	0.0050637	-0.044555	-0.033779	-3.4706	-4.258
0.0089828	0.0052554	-0.045004	-0.034815	-3.3131	-3.9422
0.0089828	0.0054472	-0.044846	-0.036642	-3.1053	-3.6576
0.0089828	0.005639	-0.045206	-0.037863	-2.922	-3.4474
0.0089828	0.0058307	-0.044501	-0.038788	-3.1209	-3.8401
0.0089828	0.0060225	-0.044101	-0.039939	-3.0987	-3.6967
0.0089828	0.0062142	-0.043175	-0.041268	-2.9877	-3.6184
0.0089828	0.006406	-0.041745	-0.042346	-3.1231	-3.5464
0.0089828	0.0065978	-0.040493	-0.043169	-3.0267	-3.1953
0.0089828	0.0067895	-0.039864	-0.043333	-2.7258	-3.3402
0.0089828	0.0069813	-0.039089	-0.04356	-2.6029	-3.378
0.0089828	0.007173	-0.038039	-0.0439	-2.8206	-3.1387
0.0089828	0.0073648	-0.037279	-0.044537	-2.9956	-3.0841
0.0089828	0.0075566	-0.03552	-0.046164	-3.0265	-2.8762
0.0089828	0.0077483	-0.034292	-0.047056	-3.0692	-2.9146
0.0089828	0.0079401	-0.033379	-0.047052	-2.8963	-3.0884
0.0089828	0.0081318	-0.032087	-0.04711	-3.104	-2.9764
0.0089828	0.0083236	-0.030781	-0.047994	-3.1545	-2.7348
0.0089828	0.0085154	-0.029406	-0.047777	-3.3889	-2.6938
0.0089828	0.0087071	-0.028759	-0.047261	-3.2003	-2.9516
0.0089828	0.0088989	-0.027451	-0.048396	-3.2967	-2.7578
0.0089828	0.0090906	-0.026438	-0.048711	-3.4768	-2.7163
0.0089828	0.0092824	-0.025595	-0.048714	-3.6743	-2.7401
0.0089828	0.0094742	-0.024226	-0.049208	-3.8509	-2.8218
0.0089828	0.0096659	-0.023019	-0.049621	-3.7992	-2.724
0.0089828	0.0098577	-0.022164	-0.04903	-3.7606	-2.6764
0.0089828	0.010049	-0.021018	-0.04803	-4.0127	-2.5404
0.0089828	0.010241	-0.020705	-0.047955	-4.3091	-2.5127
0.0089828	0.010433	-0.019867	-0.048017	-4.1872	-2.6151
0.0089828	0.010625	-0.018799	-0.048015	-4.7156	-2.5337
0.0089828	0.010816	-0.017814	-0.048167	-4.7327	-2.5738
0.0089828	0.011008	-0.017048	-0.048234	-5.252	-2.4811
0.0089828	0.0112	-0.016273	-0.048745	-5.2514	-2.518
0.0089828	0.011392	-0.014712	-0.048722	-5.5489	-2.4373
0.0089828	0.011584	-0.014173	-0.04792	-5.5935	-2.5337
0.0089828	0.011775	-0.013864	-0.047347	-5.6796	-2.5554
0.0089828	0.011967	-0.013226	-0.046895	-6.2403	-2.6453
0.0089828	0.012159	-0.012282	-0.046399	-5.9441	-2.5404
0.0089828	0.012351	-0.011158	-0.046277	-6.4481	-2.4802
0.0089828	0.012542	-0.010934	-0.046131	-6.3831	-2.4592
0.0089828	0.012734	-0.010486	-0.047037	-7.0776	-2.6139
0.0089828	0.012926	-0.0096084	-0.046183	-7.7243	-2.5488
0.0089828	0.013118	-0.0092189	-0.045175	-8.0951	-2.711
0.0089828	0.013309	-0.0089179	-0.045939	-8.9027	-2.7705
0.0089828	0.013501	-0.0080182	-0.045171	-9.5288	-2.6687
0.0089828	0.013693	-0.0077058	-0.043995	-9.0564	-2.6861
0.0089828	0.013885	-0.0076966	-0.044145	-10.092	-2.4955
0.0089828	0.014076	-0.007454	-0.043657	-11.007	-2.662
0.0089828	0.014268	-0.0066616	-0.043164	-11.408	-2.393
0.0089828	0.01446	-0.0058674	-0.043072	-12.557	-2.5911
0.0089828	0.014652	-0.0052915	-0.041825	-12.887	-2.7331
0.0089828	0.014843	-0.0049186	-0.0416	-14.652	-2.7117
0.0089828	0.015035	-0.0046219	-0.042153	-15.354	-2.7666
0.0089828	0.015227	-0.0044721	-0.041348	-15.404	-2.8463
0.0089828	0.015419	-0.0039169	-0.040873	-18.316	-3.0542
0.0089828	0.01561	-0.0037123	-0.041056	-17.41	-3.1553
0.0089828	0.015802	-0.0037334	-0.040408	-18.026	-3.0556
0.0089828	0.015994	-0.0038254	-0.039777	-18.056	-3.1418
0.0089828	0.016186	-0.0033075	-0.038446	-21.102	-2.9284
0.0089828	0.016378	-0.0028837	-0.03789	-23.841	-2.9823
0.0089828	0.016569	-0.0032587	-0.038495	-20.784	-3.3295
0.0089828	0.016761	-0.0026581	-0.038611	-24.869	-3.4266
0.0089828	0.016953	-0.0021589	-0.037703	-31.645	-3.2984
0.0089828	0.017145	-0.0017612	-0.037065	-35.553	-3.1321
0.0089828	0.017336	-0.0015334	-0.036722	-45.154	-3.228
0.0089828	0.017528	-0.0013471	-0.036562	-48.803	-3.2395
0.0089828	0.01772	-0.0011128	-0.035347	-58.468	-3.3018
0.0089828	0.017912	-0.00073621	-0.035228	-88.335	-3.4194
0.0089828	0.018103	-0.00050506	-0.035423	-132.38	-3.3363
0.0089828	0.018295	-0.00072631	-0.035158	-87.579	-3.0319
0.0089828	0.018487	-0.00072938	-0.034455	-87.024	-3.1748
0.0089828	0.018679	-0.00044557	-0.033646	-139.49	-3.2116
0.0089828	0.01887	-0.0002851	-0.034033	-198.84	-2.9203
0.0089828	0.019062	2.1225e-005	-0.033667	2685.3	-3.2317
0.0089828	0.019254	0.00040062	-0.033664	149.48	-2.9757
0.008791	0.00084494	0.71152	0.016062	3.1613	8.8381
0.008791	0.0010367	0.70534	0.018041	3.3263	8.5343
0.008791	0.0012285	0.65729	0.017878	3.0922	9.6751
0.008791	0.0014202	0.57008	0.013972	2.934	13.56
0.008791	0.001612	0.46895	0.0079807	2.7588	23.898
0.008791	0.0018037	0.37193	0.0029279	2.6591	63.528
0.008791	0.0019955	0.28277	-0.0024242	2.7357	-79.434
0.008791	0.0021873	0.20725	-0.0065358	3.0884	-28.463
0.008791	0.002379	0.14599	-0.011046	3.5106	-16.875
0.008791	0.0025708	0.10017	-0.0159	4.3788	-11.826
0.008791	0.0027625	0.06416	-0.018773	6.5854	-9.4392
0.008791	0.0029543	0.035697	-0.020369	10.666	-8.0282
0.008791	0.0031461	0.013273	-0.021272	24.909	-7.5956
0.008791	0.0033378	-0.0029602	-0.022498	-99.107	-6.6673
0.008791	0.0035296	-0.014532	-0.023612	-18.52	-6.2576
0.008791	0.0037213	-0.023534	-0.024467	-10.282	-6.2406
0.008791	0.0039131	-0.030784	-0.025073	-7.0585	-5.7823
0.008791	0.0041049	-0.035614	-0.027121	-5.7173	-4.9396
0.008791	0.0042966	-0.039597	-0.028833	-4.8643	-4.8529
0.008791	0.0044884	-0.042583	-0.030107	-4.0855	-4.6601
0.008791	0.0046802	-0.043844	-0.031524	-3.7715	-4.6313
0.008791	0.0048719	-0.044864	-0.034532	-3.4181	-4.4617
0.008791	0.0050637	-0.045777	-0.035232	-3.2176	-4.0052
0.008791	0.0052554	-0.04662	-0.035532	-3.0881	-4.2155
0.008791	0.0054472	-0.047203	-0.037497	-2.992	-3.7993
0.008791	0.005639	-0.047628	-0.038672	-2.717	-3.7045
0.008791	0.0058307	-0.04645	-0.039393	-2.6771	-3.7893
0.008791	0.0060225	-0.045453	-0.04033	-2.875	-3.4627
0.008791	0.0062142	-0.044504	-0.041566	-2.8037	-3.6026
0.008791	0.006406	-0.042931	-0.043527	-2.906	-3.5685
0.008791	0.0065978	-0.041782	-0.043926	-2.9804	-3.3196
0.008791	0.0067895	-0.040942	-0.043459	-3.0103	-3.2225
0.008791	0.0069813	-0.040222	-0.044311	-2.8847	-3.2156
0.008791	0.007173	-0.039098	-0.045635	-2.8634	-3.0535
0.008791	0.0073648	-0.037662	-0.046527	-2.8375	-3.0209
0.008791	0.0075566	-0.036257	-0.047361	-2.6663	-3.0365
0.008791	0.0077483	-0.035353	-0.04791	-2.8108	-3.0211
0.008791	0.0079401	-0.034226	-0.048517	-3.081	-2.9366
0.008791	0.0081318	-0.033307	-0.048241	-3.0019	-2.8764
0.008791	0.0083236	-0.032132	-0.048775	-3.2194	-2.7725
0.008791	0.0085154	-0.030595	-0.049101	-3.549	-2.7289
0.008791	0.0087071	-0.029385	-0.049096	-3.4888	-2.8202
0.008791	0.0088989	-0.027705	-0.049749	-3.47	-2.7292
0.008791	0.0090906	-0.026829	-0.050226	-3.5404	-2.5739
0.008791	0.0092824	-0.0265	-0.049869	-3.4818	-2.7567
0.008791	0.0094742	-0.025212	-0.049749	-3.6083	-2.6993
0.008791	0.0096659	-0.023634	-0.050088	-3.6917	-2.6244
0.008791	0.0098577	-0.022425	-0.049466	-3.7912	-2.4915
0.008791	0.010049	-0.021275	-0.04911	-4.0338	-2.5549
0.008791	0.010241	-0.020903	-0.049329	-4.1892	-2.5262
0.008791	0.010433	-0.019811	-0.049133	-4.024	-2.4672
0.008791	0.010625	-0.018923	-0.048946	-4.5009	-2.4272
0.008791	0.010816	-0.018228	-0.049572	-4.6219	-2.3385
0.008791	0.011008	-0.016674	-0.049177	-5.1371	-2.4745
0.008791	0.0112	-0.01569	-0.049184	-5.1635	-2.5861
0.008791	0.011392	-0.014854	-0.048897	-5.7865	-2.5543
0.008791	0.011584	-0.01377	-0.048908	-5.5881	-2.5858
0.008791	0.011775	-0.013401	-0.048297	-5.4503	-2.5716
0.008791	0.011967	-0.013121	-0.047731	-5.7928	-2.6627
0.008791	0.012159	-0.012324	-0.047662	-5.7834	-2.5183
0.008791	0.012351	-0.010974	-0.04678	-6.5777	-2.4602
0.008791	0.012542	-0.010808	-0.046923	-6.6536	-2.5086
0.008791	0.012734	-0.010411	-0.047356	-7.078	-2.5323
0.008791	0.012926	-0.0096152	-0.046511	-7.6577	-2.5324
0.008791	0.013118	-0.0092722	-0.045883	-8.2185	-2.6938
0.008791	0.013309	-0.0087689	-0.045592	-8.7788	-2.7723
0.008791	0.013501	-0.007929	-0.045319	-9.3954	-2.7905
0.008791	0.013693	-0.0077353	-0.045371	-9.5147	-2.8221
0.008791	0.013885	-0.0077413	-0.044537	-9.8398	-2.6539
0.008791	0.014076	-0.0071422	-0.043682	-10.748	-2.6119
0.008791	0.014268	-0.0065087	-0.043439	-11.735	-2.5005
0.008791	0.01446	-0.0058208	-0.043934	-11.774	-2.6321
0.008791	0.014652	-0.005085	-0.042663	-13.037	-2.8407
0.008791	0.014843	-0.0046495	-0.042487	-16.141	-2.7888
0.008791	0.015035	-0.0047959	-0.04267	-14.719	-2.6237
0.008791	0.015227	-0.0046303	-0.041971	-15.296	-2.6702
0.008791	0.015419	-0.0041123	-0.041356	-16.313	-2.904
0.008791	0.01561	-0.0037322	-0.040853	-17.973	-2.9775
0.008791	0.015802	-0.0037517	-0.040789	-17.862	-3.0807
0.008791	0.015994	-0.0039901	-0.040363	-17.142	-3.0425
0.008791	0.016186	-0.0034281	-0.038783	-18.917	-2.9049
0.008791	0.016378	-0.0031373	-0.037812	-21.753	-3.1499
0.008791	0.016569	-0.0032782	-0.038379	-21.396	-3.1878
0.008791	0.016761	-0.0028957	-0.038771	-23.46	-3.2
0.008791	0.016953	-0.0021228	-0.038411	-32.632	-2.95
0.008791	0.017145	-0.0015929	-0.038177	-41.932	-2.7944
0.008791	0.017336	-0.0014229	-0.038024	-43.783	-3.2131
0.008791	0.017528	-0.0012317	-0.037855	-53.032	-3.369
0.008791	0.01772	-0.0010257	-0.03679	-65.982	-2.9376
0.008791	0.017912	-0.00059035	-0.035958	-107.08	-3.095
0.008791	0.018103	-0.00017877	-0.035652	-367.12	-3.2735
0.008791	0.018295	-0.00046884	-0.035698	-138.26	-3.1378
0.008791	0.018487	-0.00076736	-0.035154	-85.562	-3.0857
0.008791	0.018679	-0.00045022	-0.034412	-145.14	-2.9612
0.008791	0.01887	-0.00046039	-0.034901	-134.97	-3.0118
0.008791	0.019062	-0.00035647	-0.034468	-171.28	-3.138
0.008791	0.019254	0.00026573	-0.033933	221.65	-3.2931
0.0085993	0.00084494	0.71614	0.015693	3.2224	9.927
0.0085993	0.0010367	0.71269	0.018126	3.2859	8.3806
0.0085993	0.0012285	0.65907	0.017328	3.1014	9.9708
0.0085993	0.0014202	0.56927	0.012876	2.9501	13.826
0.0085993	0.001612	0.4661	0.0073866	2.7866	24.37
0.0085993	0.0018037	0.36745	0.0011813	2.7095	152.22
0.0085993	0.0019955	0.27889	-0.004482	2.8107	-40.787
0.0085993	0.0021873	0.20228	-0.0084096	3.1442	-21.808
0.0085993	0.002379	0.14184	-0.012334	3.6219	-15.192
0.0085993	0.0025708	0.096629	-0.01698	4.521	-10.911
0.0085993	0.0027625	0.060812	-0.019812	6.8945	-8.8839
0.0085993	0.0029543	0.032603	-0.021606	11.685	-7.5078
0.0085993	0.0031461	0.010384	-0.022368	30.431	-6.878
0.0085993	0.0033378	-0.0059846	-0.023151	-46.922	-6.2777
0.0085993	0.0035296	-0.017635	-0.024575	-14.708	-6.3662
0.0085993	0.0037213	-0.02619	-0.025197	-8.9899	-6.1088
0.0085993	0.0039131	-0.033118	-0.026012	-6.6953	-5.563
0.0085993	0.0041049	-0.037726	-0.028089	-5.3648	-4.9635
0.0085993	0.0042966	-0.041764	-0.030123	-4.4958	-4.9603
0.0085993	0.0044884	-0.044908	-0.031639	-3.9057	-4.8391
0.0085993	0.0046802	-0.046195	-0.033269	-3.5009	-4.5015
0.0085993	0.0048719	-0.046831	-0.03628	-3.3139	-4.1621
0.0085993	0.0050637	-0.048154	-0.036419	-3.0475	-3.9683
0.0085993	0.0052554	-0.048363	-0.036799	-2.8557	-3.7683
0.0085993	0.0054472	-0.048648	-0.038585	-2.8722	-3.6145
0.0085993	0.005639	-0.04894	-0.039876	-2.8129	-3.668
0.0085993	0.0058307	-0.048048	-0.040534	-2.7801	-3.7019
0.0085993	0.0060225	-0.046556	-0.041437	-3.0552	-3.3271
0.0085993	0.0062142	-0.045993	-0.042917	-2.8221	-3.533
0.0085993	0.006406	-0.04453	-0.044621	-2.7437	-3.5773
0.0085993	0.0065978	-0.042913	-0.045081	-2.9028	-3.4057
0.0085993	0.0067895	-0.042042	-0.045385	-3.168	-3.0343
0.0085993	0.0069813	-0.041133	-0.045587	-2.9126	-3.2006
0.0085993	0.007173	-0.040299	-0.04685	-2.7424	-3.1122
0.0085993	0.0073648	-0.038601	-0.04827	-2.8602	-2.8631
0.0085993	0.0075566	-0.037427	-0.048173	-2.949	-2.9935
0.0085993	0.0077483	-0.03633	-0.048624	-3.0077	-3.1469
0.0085993	0.0079401	-0.034947	-0.049535	-3.0768	-2.8421
0.0085993	0.0081318	-0.033629	-0.049859	-3.1713	-2.7327
0.0085993	0.0083236	-0.032198	-0.050103	-3.3252	-2.6939
0.0085993	0.0085154	-0.031112	-0.050412	-3.3168	-2.6157
0.0085993	0.0087071	-0.03	-0.050838	-3.2491	-2.7019
0.0085993	0.0088989	-0.028257	-0.051172	-3.4297	-2.6732
0.0085993	0.0090906	-0.027392	-0.051192	-3.719	-2.6336
0.0085993	0.0092824	-0.027136	-0.050638	-3.5126	-2.5915
0.0085993	0.0094742	-0.025853	-0.050558	-3.4808	-2.7617
0.0085993	0.0096659	-0.024157	-0.050776	-3.5681	-2.7048
0.0085993	0.0098577	-0.022695	-0.050647	-3.7363	-2.4636
0.0085993	0.010049	-0.021722	-0.050253	-3.7775	-2.5671
0.0085993	0.010241	-0.02077	-0.05053	-4.5635	-2.5234
0.0085993	0.010433	-0.019924	-0.050411	-4.3117	-2.475
0.0085993	0.010625	-0.019269	-0.0501	-4.4205	-2.5247
0.0085993	0.010816	-0.018426	-0.05046	-4.9742	-2.4767
0.0085993	0.011008	-0.016756	-0.050142	-4.8914	-2.5501
0.0085993	0.0112	-0.016069	-0.049506	-4.8008	-2.6337
0.0085993	0.011392	-0.015447	-0.0494	-5.4537	-2.5631
0.0085993	0.011584	-0.013995	-0.049261	-5.4749	-2.3891
0.0085993	0.011775	-0.013496	-0.049098	-5.6883	-2.5345
0.0085993	0.011967	-0.013398	-0.048798	-5.9097	-2.7753
0.0085993	0.012159	-0.012487	-0.048934	-6.4071	-2.4954
0.0085993	0.012351	-0.011002	-0.047904	-6.9853	-2.5725
0.0085993	0.012542	-0.01062	-0.04794	-7.4753	-2.6472
0.0085993	0.012734	-0.010173	-0.047553	-7.9827	-2.4321
0.0085993	0.012926	-0.009456	-0.046756	-8.5002	-2.5169
0.0085993	0.013118	-0.0089786	-0.046445	-8.4053	-2.6042
0.0085993	0.013309	-0.0083056	-0.045473	-8.6059	-2.5664
0.0085993	0.013501	-0.0078822	-0.045959	-9.6525	-2.68
0.0085993	0.013693	-0.0074747	-0.045834	-9.3323	-2.8207
0.0085993	0.013885	-0.0071314	-0.045009	-10.018	-2.8329
0.0085993	0.014076	-0.0065582	-0.043995	-10.544	-2.6029
0.0085993	0.014268	-0.0063355	-0.04399	-11.151	-2.6074
0.0085993	0.01446	-0.0059641	-0.043973	-11.577	-2.7978
0.0085993	0.014652	-0.0053238	-0.04342	-13.58	-3.0276
0.0085993	0.014843	-0.0047503	-0.042684	-15.448	-3.0501
0.0085993	0.015035	-0.004858	-0.042825	-14.447	-2.8251
0.0085993	0.015227	-0.0051585	-0.042689	-12.637	-2.8293
0.0085993	0.015419	-0.0049409	-0.041542	-12.729	-3.0951
0.0085993	0.01561	-0.0041323	-0.040836	-15.883	-3.1896
0.0085993	0.015802	-0.0034673	-0.040919	-18.739	-3.1286
0.0085993	0.015994	-0.0031946	-0.040377	-21.574	-2.9462
0.0085993	0.016186	-0.0033772	-0.039446	-19.026	-3.1939
0.0085993	0.016378	-0.0033343	-0.039665	-20.935	-3.1273
0.0085993	0.016569	-0.0029101	-0.039463	-23.754	-2.9995
0.0085993	0.016761	-0.0023864	-0.038991	-28.088	-2.9391
0.0085993	0.016953	-0.0018442	-0.038509	-35.515	-3.0316
0.0085993	0.017145	-0.001748	-0.037669	-40.04	-2.9863
0.0085993	0.017336	-0.0012135	-0.037247	-51.718	-3.2845
0.0085993	0.017528	-0.0011724	-0.037825	-52.728	-3.2727
0.0085993	0.01772	-0.0011331	-0.037548	-60.918	-3.1089
0.0085993	0.017912	-0.00061983	-0.036368	-106.96	-3.1229
0.0085993	0.018103	-0.00030982	-0.035533	-207.79	-2.9962
0.0085993	0.018295	-0.0005786	-0.036003	-111.29	-2.8813
0.0085993	0.018487	-0.00059738	-0.036082	-100.53	-2.9328
0.0085993	0.018679	-0.00044068	-0.035561	-146.25	-2.8464
0.0085993	0.01887	-0.00032454	-0.035348	-202.45	-3.129
0.0085993	0.019062	-8.5543e-005	-0.034766	-766.51	-3.1619
0.0085993	0.019254	0.000378	-0.034513	155.48	-3.2239
0.0084075	0.00084494	0.73167	0.015004	3.1759	9.9438
0.0084075	0.0010367	0.71861	0.017788	3.2814	8.155
0.0084075	0.0012285	0.66087	0.016277	3.1109	10.094
0.0084075	0.0014202	0.56802	0.011545	2.9716	15.609
0.0084075	0.001612	0.46301	0.00576	2.8379	31.843
0.0084075	0.0018037	0.36301	-0.00013538	2.7983	-1291.3
0.0084075	0.0019955	0.27339	-0.0055991	2.9007	-31.259
0.0084075	0.0021873	0.19689	-0.010531	3.2303	-17.218
0.0084075	0.002379	0.13809	-0.014112	3.6286	-13.392
0.0084075	0.0025708	0.093043	-0.01823	4.6914	-10.02
0.0084075	0.0027625	0.057384	-0.020902	7.3775	-8.0906
0.0084075	0.0029543	0.028698	-0.022074	12.983	-7.2247
0.0084075	0.0031461	0.0072202	-0.023396	42.745	-6.7568
0.0084075	0.0033378	-0.0085153	-0.024917	-31.732	-6.0021
0.0084075	0.0035296	-0.020242	-0.025725	-12.591	-5.9059
0.0084075	0.0037213	-0.029692	-0.026007	-7.7924	-5.4569
0.0084075	0.0039131	-0.036419	-0.027332	-5.9853	-5.3756
0.0084075	0.0041049	-0.04031	-0.029077	-5.0383	-5.0601
0.0084075	0.0042966	-0.044076	-0.030933	-4.2504	-4.6317
0.0084075	0.0044884	-0.047245	-0.03326	-3.6856	-4.6583
0.0084075	0.0046802	-0.04818	-0.035633	-3.4751	-4.4197
0.0084075	0.0048719	-0.049061	-0.036952	-3.3582	-4.0247
0.0084075	0.0050637	-0.050235	-0.037385	-3.0783	-3.9483
0.0084075	0.0052554	-0.050148	-0.038406	-2.8654	-3.6535
0.0084075	0.0054472	-0.049827	-0.040233	-2.786	-3.7707
0.0084075	0.005639	-0.049604	-0.04189	-2.9484	-3.5821
0.0084075	0.0058307	-0.049105	-0.041854	-2.7904	-3.5089
0.0084075	0.0060225	-0.048388	-0.043611	-2.8588	-3.235
0.0084075	0.0062142	-0.047532	-0.044715	-2.8228	-3.3265
0.0084075	0.006406	-0.046133	-0.045493	-2.6946	-3.2814
0.0084075	0.0065978	-0.044495	-0.046554	-2.7634	-3.2571
0.0084075	0.0067895	-0.043516	-0.047168	-2.9439	-3.1935
0.0084075	0.0069813	-0.042517	-0.047368	-2.7607	-3.1885
0.0084075	0.007173	-0.041009	-0.048146	-2.7057	-3.0829
0.0084075	0.0073648	-0.039888	-0.049294	-2.771	-2.7801
0.0084075	0.0075566	-0.03891	-0.049544	-2.7755	-2.9039
0.0084075	0.0077483	-0.037745	-0.049535	-2.8346	-2.9313
0.0084075	0.0079401	-0.03635	-0.050381	-2.8736	-2.8943
0.0084075	0.0081318	-0.034801	-0.051146	-3.0325	-2.7548
0.0084075	0.0083236	-0.032997	-0.051665	-3.214	-2.7395
0.0084075	0.0085154	-0.031494	-0.051653	-3.2356	-2.8355
0.0084075	0.0087071	-0.030033	-0.051735	-3.2927	-2.733
0.0084075	0.0088989	-0.028925	-0.05211	-3.3287	-2.5909
0.0084075	0.0090906	-0.028424	-0.052086	-3.4531	-2.5978
0.0084075	0.0092824	-0.027083	-0.051433	-3.4787	-2.5422
0.0084075	0.0094742	-0.025218	-0.051588	-3.5794	-2.7229
0.0084075	0.0096659	-0.024221	-0.051857	-3.7217	-2.598
0.0084075	0.0098577	-0.022634	-0.051211	-3.796	-2.6058
0.0084075	0.010049	-0.021336	-0.050636	-3.971	-2.5056
0.0084075	0.010241	-0.020403	-0.050939	-4.4285	-2.5319
0.0084075	0.010433	-0.01982	-0.050916	-4.5111	-2.5184
0.0084075	0.010625	-0.018983	-0.050801	-4.4462	-2.4552
0.0084075	0.010816	-0.018138	-0.050658	-4.7059	-2.4116
0.0084075	0.011008	-0.017174	-0.050655	-4.9068	-2.4566
0.0084075	0.0112	-0.016479	-0.050285	-5.0072	-2.5134
0.0084075	0.011392	-0.015376	-0.049889	-5.284	-2.5708
0.0084075	0.011584	-0.014252	-0.049815	-5.5113	-2.3522
0.0084075	0.011775	-0.013876	-0.04969	-5.7956	-2.4921
0.0084075	0.011967	-0.013492	-0.04938	-5.706	-2.6443
0.0084075	0.012159	-0.012409	-0.049398	-6.3611	-2.4138
0.0084075	0.012351	-0.011052	-0.049013	-7.4933	-2.5569
0.0084075	0.012542	-0.010504	-0.048563	-8.0446	-2.7209
0.0084075	0.012734	-0.0098082	-0.047965	-8.1686	-2.6876
0.0084075	0.012926	-0.009436	-0.047347	-7.9625	-2.5031
0.0084075	0.013118	-0.0088526	-0.046948	-8.6534	-2.538
0.0084075	0.013309	-0.0082907	-0.046649	-8.019	-2.6036
0.0084075	0.013501	-0.0080249	-0.046613	-9.1119	-2.6485
0.0084075	0.013693	-0.0077458	-0.046025	-9.2663	-2.6828
0.0084075	0.013885	-0.00725	-0.045329	-9.4355	-2.5498
0.0084075	0.014076	-0.006826	-0.044616	-10.15	-2.5858
0.0084075	0.014268	-0.0062824	-0.044544	-11.391	-2.6627
0.0084075	0.01446	-0.0056699	-0.04387	-13.796	-2.8062
0.0084075	0.014652	-0.0049046	-0.04373	-15.686	-2.8225
0.0084075	0.014843	-0.0048165	-0.043129	-14.851	-3.0393
0.0084075	0.015035	-0.0044045	-0.043198	-15.488	-2.8892
0.0084075	0.015227	-0.0044257	-0.043032	-13.937	-2.8166
0.0084075	0.015419	-0.0042544	-0.0424	-14.25	-2.9427
0.0084075	0.01561	-0.0038606	-0.041959	-16.308	-3.0852
0.0084075	0.015802	-0.0034063	-0.041574	-18.776	-3.0132
0.0084075	0.015994	-0.002951	-0.041002	-22.737	-2.6935
0.0084075	0.016186	-0.0027216	-0.040616	-24.173	-3.1042
0.0084075	0.016378	-0.0026216	-0.040497	-24.405	-3.2088
0.0084075	0.016569	-0.0024012	-0.040756	-28.002	-2.9599
0.0084075	0.016761	-0.0018758	-0.039255	-32.505	-2.8546
0.0084075	0.016953	-0.0019507	-0.038913	-31.168	-3.0567
0.0084075	0.017145	-0.0020447	-0.03875	-30.601	-3.0219
0.0084075	0.017336	-0.0015936	-0.037763	-39.917	-2.9277
0.0084075	0.017528	-0.0013189	-0.037528	-46.694	-2.9745
0.0084075	0.01772	-0.00073307	-0.037509	-87.382	-2.9491
0.0084075	0.017912	-0.00027441	-0.036898	-239.38	-3.048
0.0084075	0.018103	-0.00031494	-0.036178	-197.22	-3.0365
0.0084075	0.018295	-8.154e-005	-0.036433	-809.38	-2.851
0.0084075	0.018487	-0.00012135	-0.036267	-519.44	-3.0529
0.0084075	0.018679	-7.5489e-005	-0.035445	-826.78	-2.931
0.0084075	0.01887	0.00013472	-0.034655	454.44	-3.0897
0.0084075	0.019062	0.00022292	-0.033998	265.4	-3.3182
0.0084075	0.019254	0.00045524	-0.034792	130.4	-3.1781
0.0082157	0.00084494	0.72903	0.01631	3.3232	9.1511
0.0082157	0.0010367	0.72233	0.017036	3.2936	8.7348
0.0082157	0.0012285	0.66273	0.015013	3.1324	11.015
0.0082157	0.0014202	0.56525	0.010392	3.0394	18.032
0.0082157	0.001612	0.45925	0.0036607	2.9058	52.154
0.0082157	0.0018037	0.35949	-0.0019125	2.8644	-97.102
0.0082157	0.0019955	0.26818	-0.0069164	2.9942	-26.11
0.0082157	0.0021873	0.19203	-0.011403	3.3691	-15.45
0.0082157	0.002379	0.13369	-0.015666	3.7327	-11.488
0.0082157	0.0025708	0.088618	-0.019353	5.0658	-9.118
0.0082157	0.0027625	0.053135	-0.021823	8.0229	-7.4234
0.0082157	0.0029543	0.024542	-0.023286	14.846	-6.852
0.0082157	0.0031461	0.0041401	-0.02461	74.225	-6.408
0.0082157	0.0033378	-0.011397	-0.02615	-23.745	-5.7273
0.0082157	0.0035296	-0.02291	-0.026901	-10.869	-5.6636
0.0082157	0.0037213	-0.031702	-0.027098	-7.3095	-5.2382
0.0082157	0.0039131	-0.038221	-0.02879	-5.3723	-5.0554
0.0082157	0.0041049	-0.0424	-0.031104	-4.5185	-4.8818
0.0082157	0.0042966	-0.045789	-0.032562	-3.9305	-4.5432
0.0082157	0.0044884	-0.04879	-0.034619	-3.575	-4.3503
0.0082157	0.0046802	-0.050205	-0.03664	-3.32	-4.0445
0.0082157	0.0048719	-0.051478	-0.037768	-3.2144	-3.8009
0.0082157	0.0050637	-0.052234	-0.039093	-2.9784	-3.9519
0.0082157	0.0052554	-0.051904	-0.040476	-2.8895	-3.7827
0.0082157	0.0054472	-0.051628	-0.042111	-2.8092	-3.5521
0.0082157	0.005639	-0.051576	-0.04312	-2.7637	-3.3473
0.0082157	0.0058307	-0.050793	-0.044289	-2.6975	-3.2968
0.0082157	0.0060225	-0.049533	-0.045899	-2.8022	-3.2234
0.0082157	0.0062142	-0.048455	-0.046812	-2.6483	-3.297
0.0082157	0.006406	-0.047197	-0.047273	-2.6661	-3.1507
0.0082157	0.0065978	-0.046311	-0.048335	-2.6638	-3.0848
0.0082157	0.0067895	-0.044962	-0.049161	-2.5886	-3.0571
0.0082157	0.0069813	-0.043483	-0.0497	-2.6408	-2.9042
0.0082157	0.007173	-0.042533	-0.050212	-2.7675	-2.9357
0.0082157	0.0073648	-0.041431	-0.050949	-2.6651	-2.7873
0.0082157	0.0075566	-0.039985	-0.050973	-2.7353	-2.873
0.0082157	0.0077483	-0.038637	-0.050661	-2.8023	-2.9453
0.0082157	0.0079401	-0.036923	-0.051619	-2.9247	-2.8256
0.0082157	0.0081318	-0.035779	-0.052006	-3.1539	-2.7497
0.0082157	0.0083236	-0.034123	-0.051915	-3.139	-2.7806
0.0082157	0.0085154	-0.032494	-0.052148	-3.0083	-2.8126
0.0082157	0.0087071	-0.030586	-0.052581	-3.128	-2.7146
0.0082157	0.0088989	-0.029154	-0.052507	-3.4127	-2.5758
0.0082157	0.0090906	-0.028504	-0.05243	-3.3541	-2.5866
0.0082157	0.0092824	-0.02725	-0.052679	-3.2695	-2.5342
0.0082157	0.0094742	-0.025364	-0.052962	-3.7453	-2.5309
0.0082157	0.0096659	-0.024555	-0.052848	-3.8325	-2.4977
0.0082157	0.0098577	-0.023535	-0.051838	-3.8547	-2.6061
0.0082157	0.010049	-0.021678	-0.051628	-4.4578	-2.5175
0.0082157	0.010241	-0.020534	-0.051568	-4.3881	-2.503
0.0082157	0.010433	-0.020128	-0.051466	-4.3115	-2.3726
0.0082157	0.010625	-0.018919	-0.05191	-4.4868	-2.264
0.0082157	0.010816	-0.017567	-0.051842	-5.1596	-2.3486
0.0082157	0.011008	-0.016836	-0.051766	-4.8978	-2.4975
0.0082157	0.0112	-0.01622	-0.05156	-4.9505	-2.402
0.0082157	0.011392	-0.01543	-0.05126	-5.4792	-2.3523
0.0082157	0.011584	-0.014036	-0.050886	-5.8414	-2.4821
0.0082157	0.011775	-0.013105	-0.050205	-6.3053	-2.5418
0.0082157	0.011967	-0.013057	-0.04971	-5.828	-2.6111
0.0082157	0.012159	-0.012377	-0.049714	-6.0817	-2.5099
0.0082157	0.012351	-0.011232	-0.049396	-7.419	-2.5186
0.0082157	0.012542	-0.010591	-0.048736	-7.7322	-2.6113
0.0082157	0.012734	-0.010304	-0.048319	-7.3282	-2.5375
0.0082157	0.012926	-0.0095609	-0.047761	-7.8237	-2.5926
0.0082157	0.013118	-0.0086984	-0.047226	-8.3035	-2.5819
0.0082157	0.013309	-0.0084329	-0.047436	-7.9069	-2.6612
0.0082157	0.013501	-0.0081597	-0.04637	-8.8333	-2.5838
0.0082157	0.013693	-0.0075053	-0.045822	-10.075	-2.5009
0.0082157	0.013885	-0.0071561	-0.045555	-10.019	-2.647
0.0082157	0.014076	-0.0070349	-0.04522	-10.372	-2.6654
0.0082157	0.014268	-0.0065941	-0.045262	-11.357	-2.8455
0.0082157	0.01446	-0.0054888	-0.044704	-13.589	-2.5632
0.0082157	0.014652	-0.0046011	-0.04435	-14.935	-2.5797
0.0082157	0.014843	-0.0046866	-0.044229	-14.844	-2.8835
0.0082157	0.015035	-0.0041807	-0.043204	-17.279	-2.7756
0.0082157	0.015227	-0.0038516	-0.041948	-17.9	-2.6549
0.0082157	0.015419	-0.0037175	-0.042386	-17.783	-2.9232
0.0082157	0.01561	-0.0036238	-0.042402	-18.798	-3.2892
0.0082157	0.015802	-0.0037073	-0.041499	-18.738	-3.2057
0.0082157	0.015994	-0.003102	-0.041359	-21.837	-2.9606
0.0082157	0.016186	-0.0026086	-0.04089	-24.732	-3.1338
0.0082157	0.016378	-0.0022299	-0.040258	-27.58	-2.9677
0.0082157	0.016569	-0.0021624	-0.040509	-32.898	-2.9014
0.0082157	0.016761	-0.0020865	-0.039096	-33.041	-2.8763
0.0082157	0.016953	-0.0018706	-0.039008	-35.361	-2.9596
0.0082157	0.017145	-0.0017008	-0.039582	-34.996	-3.0317
0.0082157	0.017336	-0.0015414	-0.038622	-41.18	-3.1644
0.0082157	0.017528	-0.0013416	-0.038105	-46.889	-3.0683
0.0082157	0.01772	-0.0010475	-0.037882	-65.775	-2.6978
0.0082157	0.017912	-0.00046728	-0.036996	-139.32	-3.1145
0.0082157	0.018103	-0.00024133	-0.036247	-258.75	-3.058
0.0082157	0.018295	-8.1371e-005	-0.03583	-785.2	-2.9438
0.0082157	0.018487	-0.00028149	-0.035697	-222.41	-3.3642
0.0082157	0.018679	-0.00027465	-0.034962	-230.36	-3.27
0.0082157	0.01887	-4.2421e-005	-0.0346	-1490.3	-3.0516
0.0082157	0.019062	0.0001341	-0.034606	446.18	-3.0708
0.0082157	0.019254	0.00026722	-0.035483	229	-3.4915
0.008024	0.00084494	0.73511	0.016641	3.3103	9.6415
0.008024	0.0010367	0.72632	0.016725	3.2837	9.224
0.008024	0.0012285	0.66365	0.014239	3.1461	11.414
0.008024	0.0014202	0.56294	0.0091119	3.0848	20.048
0.008024	0.001612	0.45516	0.0026614	2.9943	74.369
0.008024	0.0018037	0.35408	-0.0038644	2.9194	-49.608
0.008024	0.0019955	0.26345	-0.0086777	3.089	-21.368
0.008024	0.0021873	0.18799	-0.012476	3.4156	-14.523
0.008024	0.002379	0.12957	-0.016496	3.7919	-10.562
0.008024	0.0025708	0.084919	-0.020008	5.3029	-8.394
0.008024	0.0027625	0.049672	-0.022615	8.3647	-7.0762
0.008024	0.0029543	0.021927	-0.024434	16.197	-6.3882
0.008024	0.0031461	0.00084983	-0.026254	355.94	-5.9755
0.008024	0.0033378	-0.014526	-0.027027	-18.423	-5.6681
0.008024	0.0035296	-0.025935	-0.027987	-9.6346	-5.7036
0.008024	0.0037213	-0.034677	-0.028372	-6.7873	-5.343
0.008024	0.0039131	-0.039854	-0.030474	-5.3566	-4.8258
0.008024	0.0041049	-0.044329	-0.032623	-4.3051	-4.5819
0.008024	0.0042966	-0.047901	-0.033868	-3.8385	-4.408
0.008024	0.0044884	-0.050199	-0.035893	-3.5675	-4.3789
0.008024	0.0046802	-0.052217	-0.037635	-3.2369	-4.002
0.008024	0.0048719	-0.053672	-0.039164	-3.118	-3.7436
0.008024	0.0050637	-0.053708	-0.040761	-3.0321	-3.8677
0.008024	0.0052554	-0.053202	-0.042626	-2.6904	-3.6392
0.008024	0.0054472	-0.053051	-0.043494	-2.6473	-3.3781
0.008024	0.005639	-0.052799	-0.04373	-2.6342	-3.2472
0.008024	0.0058307	-0.052544	-0.045296	-2.5744	-3.0357
0.008024	0.0060225	-0.050908	-0.046581	-2.5269	-3.0213
0.008024	0.0062142	-0.049314	-0.047345	-2.5277	-3.0919
0.008024	0.006406	-0.048314	-0.048348	-2.704	-2.9987
0.008024	0.0065978	-0.047883	-0.049592	-2.5683	-2.9581
0.008024	0.0067895	-0.046751	-0.05077	-2.5578	-2.9227
0.008024	0.0069813	-0.045006	-0.051285	-2.5309	-2.9564
0.008024	0.007173	-0.044301	-0.051449	-2.539	-3.1623
0.008024	0.0073648	-0.042768	-0.052078	-2.5362	-2.9813
0.008024	0.0075566	-0.040676	-0.052642	-2.6312	-2.9458
0.008024	0.0077483	-0.039406	-0.052651	-2.7335	-2.8897
0.008024	0.0079401	-0.037632	-0.053356	-2.9403	-2.7336
0.008024	0.0081318	-0.036301	-0.053345	-2.9864	-2.6181
0.008024	0.0083236	-0.034325	-0.053202	-2.9873	-2.6422
0.008024	0.0085154	-0.032986	-0.053077	-2.994	-2.6233
0.008024	0.0087071	-0.031935	-0.053517	-2.8488	-2.733
0.008024	0.0088989	-0.030171	-0.053774	-3.3788	-2.7294
0.008024	0.0090906	-0.028844	-0.053905	-3.5284	-2.6595
0.008024	0.0092824	-0.027798	-0.054689	-3.3686	-2.6184
0.008024	0.0094742	-0.026171	-0.054471	-3.5544	-2.5219
0.008024	0.0096659	-0.024772	-0.053966	-3.4958	-2.3964
0.008024	0.0098577	-0.023817	-0.053213	-3.4869	-2.501
0.008024	0.010049	-0.022244	-0.053218	-4.3009	-2.5706
0.008024	0.010241	-0.021345	-0.053215	-4.2531	-2.5389
0.008024	0.010433	-0.020555	-0.05263	-3.982	-2.4214
0.008024	0.010625	-0.019146	-0.052749	-4.0582	-2.3209
0.008024	0.010816	-0.017593	-0.052912	-5.0156	-2.3322
0.008024	0.011008	-0.016995	-0.052246	-4.8663	-2.4873
0.008024	0.0112	-0.016573	-0.052161	-4.5314	-2.4158
0.008024	0.011392	-0.015491	-0.052693	-5.2416	-2.3595
0.008024	0.011584	-0.014199	-0.051794	-5.8562	-2.5592
0.008024	0.011775	-0.013517	-0.050905	-5.7087	-2.5109
0.008024	0.011967	-0.013117	-0.050521	-5.7811	-2.6109
0.008024	0.012159	-0.012369	-0.050119	-6.4513	-2.428
0.008024	0.012351	-0.01172	-0.049659	-6.9252	-2.4516
0.008024	0.012542	-0.010873	-0.049326	-6.6472	-2.5296
0.008024	0.012734	-0.010107	-0.048825	-7.4854	-2.3895
0.008024	0.012926	-0.0095833	-0.048396	-8.4669	-2.5527
0.008024	0.013118	-0.0089528	-0.047875	-7.9491	-2.6878
0.008024	0.013309	-0.0083685	-0.047155	-8.4726	-2.7623
0.008024	0.013501	-0.0075962	-0.046369	-9.5337	-2.5712
0.008024	0.013693	-0.0071473	-0.046784	-9.8794	-2.3974
0.008024	0.013885	-0.0070038	-0.046641	-10.411	-2.7262
0.008024	0.014076	-0.0069056	-0.04534	-11.159	-2.7599
0.008024	0.014268	-0.0066075	-0.045809	-10.515	-2.6565
0.008024	0.01446	-0.005626	-0.045267	-12.266	-2.6395
0.008024	0.014652	-0.0050541	-0.045063	-13.635	-2.6124
0.008024	0.014843	-0.0050444	-0.04434	-12.755	-3.0198
0.008024	0.015035	-0.004631	-0.043059	-14.495	-2.8971
0.008024	0.015227	-0.0039657	-0.041928	-18.567	-2.7511
0.008024	0.015419	-0.0037067	-0.042415	-19.024	-2.7839
0.008024	0.01561	-0.0038444	-0.042923	-17.862	-2.9669
0.008024	0.015802	-0.0034089	-0.042105	-18.37	-3.1694
0.008024	0.015994	-0.0025446	-0.041472	-24.548	-2.8001
0.008024	0.016186	-0.0026012	-0.040367	-24.545	-3.0025
0.008024	0.016378	-0.0023425	-0.040439	-26.93	-3.0238
0.008024	0.016569	-0.0021649	-0.039623	-31.062	-2.8288
0.008024	0.016761	-0.0021251	-0.038713	-32.039	-2.9469
0.008024	0.016953	-0.0016795	-0.039387	-40.125	-2.8177
0.008024	0.017145	-0.0015216	-0.039123	-43.913	-2.81
0.008024	0.017336	-0.0012865	-0.039	-50.056	-3.1564
0.008024	0.017528	-0.0012421	-0.039091	-47.228	-2.9705
0.008024	0.01772	-0.00068046	-0.037945	-90.812	-2.6284
0.008024	0.017912	-0.00062399	-0.036922	-104.96	-2.8848
0.008024	0.018103	-0.00066254	-0.036417	-96.065	-2.7734
0.008024	0.018295	-0.00050212	-0.036405	-140.87	-3.066
0.008024	0.018487	-0.00036554	-0.036164	-188.69	-3.1291
0.008024	0.018679	-8.6064e-005	-0.03528	-715.22	-2.9808
0.008024	0.01887	0.00024949	-0.034655	264.89	-3.0037
0.008024	0.019062	0.00040254	-0.035326	144.9	-3.1873
0.008024	0.019254	0.0001474	-0.035502	394.67	-3.4647
0.0078322	0.00084494	0.74546	0.014979	3.2847	9.9177
0.0078322	0.0010367	0.72782	0.016324	3.2839	9.4247
0.0078322	0.0012285	0.66275	0.014041	3.1568	12.117
0.0078322	0.0014202	0.5605	0.0074781	3.1352	24.826
0.0078322	0.001612	0.4514	0.00092805	3.0611	209.13
0.0078322	0.0018037	0.34979	-0.005526	3.0061	-33.152
0.0078322	0.0019955	0.2595	-0.010284	3.2233	-17.718
0.0078322	0.0021873	0.18468	-0.014284	3.5217	-12.705
0.0078322	0.002379	0.12607	-0.018227	4.0939	-9.6348
0.0078322	0.0025708	0.081462	-0.021613	5.5713	-8.1013
0.0078322	0.0027625	0.046655	-0.023635	8.4386	-7.1354
0.0078322	0.0029543	0.018866	-0.025442	17.809	-6.0462
0.0078322	0.0031461	-0.0024226	-0.027188	-121.17	-5.6032
0.0078322	0.0033378	-0.016979	-0.028603	-15.412	-5.4784
0.0078322	0.0035296	-0.028551	-0.029701	-8.5466	-5.3459
0.0078322	0.0037213	-0.037423	-0.030096	-6.2084	-4.9904
0.0078322	0.0039131	-0.04285	-0.031771	-4.905	-4.7777
0.0078322	0.0041049	-0.047086	-0.033708	-4.26	-4.4695
0.0078322	0.0042966	-0.050625	-0.034809	-3.9578	-4.3511
0.0078322	0.0044884	-0.053243	-0.036807	-3.4322	-4.2075
0.0078322	0.0046802	-0.054879	-0.039111	-3.0751	-3.8202
0.0078322	0.0048719	-0.055973	-0.041302	-2.9467	-3.8355
0.0078322	0.0050637	-0.055982	-0.042079	-2.7894	-3.9575
0.0078322	0.0052554	-0.05531	-0.043402	-2.5554	-3.5653
0.0078322	0.0054472	-0.055147	-0.044474	-2.6382	-3.4255
0.0078322	0.005639	-0.054586	-0.045316	-2.6234	-3.2932
0.0078322	0.0058307	-0.053881	-0.046682	-2.4209	-3.1733
0.0078322	0.0060225	-0.052489	-0.047567	-2.5185	-3.3039
0.0078322	0.0062142	-0.051414	-0.048757	-2.5704	-3.1738
0.0078322	0.006406	-0.049891	-0.04973	-2.6164	-3.065
0.0078322	0.0065978	-0.048913	-0.050875	-2.5464	-2.953
0.0078322	0.0067895	-0.04809	-0.051816	-2.5067	-2.863
0.0078322	0.0069813	-0.046406	-0.051961	-2.4983	-2.984
0.0078322	0.007173	-0.044923	-0.053096	-2.7006	-3.1215
0.0078322	0.0073648	-0.042951	-0.053874	-2.7399	-3.0664
0.0078322	0.0075566	-0.040579	-0.054009	-2.8574	-2.9229
0.0078322	0.0077483	-0.039082	-0.053899	-2.8588	-2.8251
0.0078322	0.0079401	-0.03832	-0.054639	-2.7078	-2.6712
0.0078322	0.0081318	-0.036928	-0.055161	-2.788	-2.6304
0.0078322	0.0083236	-0.035052	-0.055436	-2.8277	-2.5956
0.0078322	0.0085154	-0.033366	-0.055106	-3.0032	-2.6393
0.0078322	0.0087071	-0.032234	-0.054967	-2.8526	-2.617
0.0078322	0.0088989	-0.030819	-0.055039	-3.0791	-2.6107
0.0078322	0.0090906	-0.029526	-0.055251	-3.3599	-2.6743
0.0078322	0.0092824	-0.027823	-0.055854	-3.5057	-2.6154
0.0078322	0.0094742	-0.02624	-0.055293	-3.569	-2.6191
0.0078322	0.0096659	-0.02486	-0.0547	-3.6305	-2.5565
0.0078322	0.0098577	-0.023354	-0.054424	-4.0487	-2.5529
0.0078322	0.010049	-0.022131	-0.054464	-4.4714	-2.4799
0.0078322	0.010241	-0.021469	-0.054669	-4.1096	-2.5172
0.0078322	0.010433	-0.02013	-0.053578	-3.9101	-2.5079
0.0078322	0.010625	-0.018977	-0.053348	-4.2907	-2.3552
0.0078322	0.010816	-0.017827	-0.054078	-4.9286	-2.2389
0.0078322	0.011008	-0.017262	-0.052897	-5.1502	-2.3629
0.0078322	0.0112	-0.016358	-0.053086	-5.0941	-2.47
0.0078322	0.011392	-0.015429	-0.053079	-5.3191	-2.3392
0.0078322	0.011584	-0.014724	-0.052478	-5.7322	-2.482
0.0078322	0.011775	-0.01404	-0.052353	-5.9153	-2.6323
0.0078322	0.011967	-0.012626	-0.051642	-6.4014	-2.4727
0.0078322	0.012159	-0.011982	-0.050808	-6.6923	-2.4643
0.0078322	0.012351	-0.011835	-0.050329	-6.7875	-2.5477
0.0078322	0.012542	-0.010867	-0.04969	-7.0068	-2.5626
0.0078322	0.012734	-0.0096996	-0.04898	-8.1577	-2.5012
0.0078322	0.012926	-0.0093059	-0.048998	-8.3749	-2.7628
0.0078322	0.013118	-0.0090114	-0.048539	-8.4969	-2.6124
0.0078322	0.013309	-0.0080668	-0.047775	-9.2328	-2.5943
0.0078322	0.013501	-0.0071873	-0.047508	-10.103	-2.6445
0.0078322	0.013693	-0.0069716	-0.047555	-9.8762	-2.7157
0.0078322	0.013885	-0.0067903	-0.047242	-10.783	-2.7552
0.0078322	0.014076	-0.0067601	-0.046156	-10.717	-2.7099
0.0078322	0.014268	-0.0060674	-0.046424	-11.96	-2.7462
0.0078322	0.01446	-0.0049715	-0.045804	-14.049	-2.6891
0.0078322	0.014652	-0.0047429	-0.04467	-15.71	-2.7656
0.0078322	0.014843	-0.0043204	-0.043679	-15.374	-2.967
0.0078322	0.015035	-0.0043232	-0.043145	-15.385	-2.959
0.0078322	0.015227	-0.0036158	-0.043023	-19.517	-2.7124
0.0078322	0.015419	-0.0032453	-0.042969	-22.02	-2.7297
0.0078322	0.01561	-0.0038685	-0.043063	-18.581	-2.9556
0.0078322	0.015802	-0.0030524	-0.042325	-22.426	-2.9033
0.0078322	0.015994	-0.0023445	-0.041754	-28.737	-2.8479
0.0078322	0.016186	-0.0025019	-0.040774	-26.352	-2.9908
0.0078322	0.016378	-0.0020437	-0.040798	-31.193	-2.9334
0.0078322	0.016569	-0.0019427	-0.039875	-34.836	-2.9303
0.0078322	0.016761	-0.0018386	-0.038943	-33.731	-3.104
0.0078322	0.016953	-0.0013229	-0.039537	-47.544	-3.0278
0.0078322	0.017145	-0.0011159	-0.039294	-59.187	-2.7863
0.0078322	0.017336	-0.00093952	-0.038612	-67.737	-2.9424
0.0078322	0.017528	-0.00084726	-0.038616	-71.374	-2.7599
0.0078322	0.01772	-0.00029331	-0.038569	-197.08	-2.761
0.0078322	0.017912	-0.00024507	-0.037338	-243.24	-2.9069
0.0078322	0.018103	-0.00021834	-0.036671	-285.25	-3.0888
0.0078322	0.018295	-0.00019309	-0.036387	-345.07	-3.1419
0.0078322	0.018487	-0.00017808	-0.036309	-393.15	-2.7789
0.0078322	0.018679	0.00022367	-0.035815	285.71	-2.8152
0.0078322	0.01887	0.00059669	-0.035282	109.1	-2.8467
0.0078322	0.019062	0.00023521	-0.03546	261.32	-2.9616
0.0078322	0.019254	0.00017889	-0.034669	329.63	-3.3596
0.0076405	0.00084494	0.75078	0.015427	3.3154	9.6253
0.0076405	0.0010367	0.73363	0.016069	3.2379	9.8173
0.0076405	0.0012285	0.66282	0.012923	3.1776	13.711
0.0076405	0.0014202	0.55827	0.0063578	3.1878	29.026
0.0076405	0.001612	0.44824	-0.00042364	3.1082	-446.96
0.0076405	0.0018037	0.34497	-0.0069974	3.133	-26.447
0.0076405	0.0019955	0.25417	-0.012375	3.4032	-15.223
0.0076405	0.0021873	0.17943	-0.016648	3.7568	-10.909
0.0076405	0.002379	0.12167	-0.020119	4.3659	-8.7211
0.0076405	0.0025708	0.077215	-0.023589	5.998	-7.6468
0.0076405	0.0027625	0.043317	-0.025779	9.1194	-6.847
0.0076405	0.0029543	0.015728	-0.027613	20.858	-5.78
0.0076405	0.0031461	-0.0044893	-0.029031	-65.126	-4.9734
0.0076405	0.0033378	-0.019193	-0.029962	-13.939	-5.0668
0.0076405	0.0035296	-0.031114	-0.031207	-7.9914	-4.769
0.0076405	0.0037213	-0.039613	-0.031634	-5.8746	-4.5941
0.0076405	0.0039131	-0.045509	-0.033301	-4.6113	-4.5573
0.0076405	0.0041049	-0.049731	-0.035452	-3.9122	-4.3686
0.0076405	0.0042966	-0.052605	-0.037212	-3.626	-4.1281
0.0076405	0.0044884	-0.055199	-0.038936	-3.2621	-3.892
0.0076405	0.0046802	-0.056321	-0.041194	-2.8851	-3.6803
0.0076405	0.0048719	-0.057355	-0.042985	-2.7245	-3.78
0.0076405	0.0050637	-0.057841	-0.043903	-2.6287	-3.9111
0.0076405	0.0052554	-0.056992	-0.04558	-2.4767	-3.4754
0.0076405	0.0054472	-0.056555	-0.046722	-2.5339	-3.2729
0.0076405	0.005639	-0.056077	-0.047949	-2.4909	-3.1566
0.0076405	0.0058307	-0.055306	-0.049601	-2.3861	-3.1268
0.0076405	0.0060225	-0.054184	-0.049712	-2.5233	-3.2354
0.0076405	0.0062142	-0.053194	-0.050815	-2.3677	-3.1128
0.0076405	0.006406	-0.051319	-0.051936	-2.4867	-3.1986
0.0076405	0.0065978	-0.049669	-0.053274	-2.5847	-3.251
0.0076405	0.0067895	-0.048388	-0.053402	-2.4319	-2.9373
0.0076405	0.0069813	-0.046948	-0.053619	-2.526	-2.902
0.0076405	0.007173	-0.045491	-0.055028	-2.6441	-2.9533
0.0076405	0.0073648	-0.04357	-0.05574	-2.5676	-2.9854
0.0076405	0.0075566	-0.041693	-0.055439	-2.7543	-2.9389
0.0076405	0.0077483	-0.040038	-0.055135	-2.88	-2.8735
0.0076405	0.0079401	-0.03891	-0.055441	-2.7418	-2.6955
0.0076405	0.0081318	-0.036979	-0.056586	-2.9092	-2.7174
0.0076405	0.0083236	-0.035315	-0.056618	-2.6962	-2.6421
0.0076405	0.0085154	-0.033931	-0.056371	-2.7654	-2.7533
0.0076405	0.0087071	-0.032555	-0.056861	-3.0927	-2.5808
0.0076405	0.0088989	-0.030735	-0.056752	-3.1544	-2.624
0.0076405	0.0090906	-0.029246	-0.056385	-3.0762	-2.6175
0.0076405	0.0092824	-0.027365	-0.056785	-3.2082	-2.5165
0.0076405	0.0094742	-0.025875	-0.056186	-3.1694	-2.6447
0.0076405	0.0096659	-0.025413	-0.055955	-3.4427	-2.5332
0.0076405	0.0098577	-0.02384	-0.055441	-4.0112	-2.552
0.0076405	0.010049	-0.022247	-0.055033	-4.2517	-2.4844
0.0076405	0.010241	-0.020869	-0.055287	-4.1496	-2.4351
0.0076405	0.010433	-0.019504	-0.055019	-4.3926	-2.4365
0.0076405	0.010625	-0.018353	-0.055352	-4.5235	-2.3531
0.0076405	0.010816	-0.017533	-0.055167	-4.8434	-2.4512
0.0076405	0.011008	-0.017242	-0.054261	-4.9612	-2.5194
0.0076405	0.0112	-0.016035	-0.053951	-5.257	-2.357
0.0076405	0.011392	-0.015153	-0.053411	-5.3154	-2.3758
0.0076405	0.011584	-0.014431	-0.053691	-5.797	-2.5172
0.0076405	0.011775	-0.013242	-0.05383	-5.988	-2.4673
0.0076405	0.011967	-0.012273	-0.052712	-6.5304	-2.4893
0.0076405	0.012159	-0.01184	-0.051616	-6.8916	-2.5947
0.0076405	0.012351	-0.011212	-0.051021	-7.2634	-2.5146
0.0076405	0.012542	-0.010287	-0.050689	-7.7614	-2.4194
0.0076405	0.012734	-0.0097856	-0.049999	-8.4661	-2.5852
0.0076405	0.012926	-0.0092344	-0.049413	-8.6716	-2.7111
0.0076405	0.013118	-0.008938	-0.048823	-8.6344	-2.5824
0.0076405	0.013309	-0.0084234	-0.048886	-9.5937	-2.6222
0.0076405	0.013501	-0.0080807	-0.04863	-9.446	-2.5389
0.0076405	0.013693	-0.0074527	-0.047798	-9.7682	-2.6574
0.0076405	0.013885	-0.0066194	-0.046933	-10.852	-2.8137
0.0076405	0.014076	-0.0062942	-0.046523	-11.624	-2.6472
0.0076405	0.014268	-0.0056049	-0.046707	-12.7	-2.5493
0.0076405	0.01446	-0.004547	-0.045458	-15.95	-2.763
0.0076405	0.014652	-0.0043372	-0.04464	-17.061	-2.8128
0.0076405	0.014843	-0.0041573	-0.044136	-15.804	-2.7492
0.0076405	0.015035	-0.0035867	-0.04397	-19.112	-2.9117
0.0076405	0.015227	-0.0031563	-0.043685	-21.432	-2.8441
0.0076405	0.015419	-0.0033	-0.043085	-20.894	-2.9087
0.0076405	0.01561	-0.0033726	-0.042771	-19.758	-2.9079
0.0076405	0.015802	-0.0027991	-0.042117	-24.361	-2.7298
0.0076405	0.015994	-0.0024835	-0.041451	-26.742	-2.6722
0.0076405	0.016186	-0.0025674	-0.041262	-24.457	-2.9335
0.0076405	0.016378	-0.0021131	-0.041467	-30.519	-2.7774
0.0076405	0.016569	-0.0018059	-0.041007	-36.817	-2.953
0.0076405	0.016761	-0.0014907	-0.039811	-43.351	-3.0341
0.0076405	0.016953	-0.00098656	-0.040086	-61.428	-2.9173
0.0076405	0.017145	-0.00074426	-0.03984	-77.164	-2.9489
0.0076405	0.017336	-0.00069332	-0.038773	-86.524	-2.8709
0.0076405	0.017528	-0.00034122	-0.038673	-173.23	-2.7022
0.0076405	0.01772	-0.00053745	-0.038864	-119.09	-2.7558
0.0076405	0.017912	-0.0002926	-0.037331	-214.3	-2.9793
0.0076405	0.018103	-1.1581e-005	-0.03643	-5322.7	-3.1036
0.0076405	0.018295	-4.0946e-005	-0.036252	-1717.8	-3.1965
0.0076405	0.018487	0.00026831	-0.036339	258.81	-2.8781
0.0076405	0.018679	0.00066999	-0.036201	93.192	-2.8673
0.0076405	0.01887	0.00050194	-0.036328	126.78	-2.9186
0.0076405	0.019062	0.00040122	-0.036014	162.31	-3.1494
0.0076405	0.019254	0.0006539	-0.035287	99.107	-3.1811
0.0074487	0.00084494	0.75813	0.01579	3.3107	10.111
0.0074487	0.0010367	0.73579	0.015712	3.2678	10.652
0.0074487	0.0012285	0.66233	0.011788	3.2211	16.314
0.0074487	0.0014202	0.55587	0.0051691	3.2247	37.258
0.0074487	0.001612	0.44524	-0.0019162	3.1934	-99.645
0.0074487	0.0018037	0.33976	-0.0087991	3.219	-20.718
0.0074487	0.0019955	0.24914	-0.014953	3.4889	-12.149
0.0074487	0.0021873	0.17512	-0.019066	3.958	-9.4576
0.0074487	0.002379	0.11796	-0.022024	4.5216	-8.0702
0.0074487	0.0025708	0.074119	-0.025765	6.2723	-6.8573
0.0074487	0.0027625	0.039998	-0.02845	10.031	-6.3165
0.0074487	0.0029543	0.012812	-0.029495	26.15	-5.6048
0.0074487	0.0031461	-0.0068801	-0.030718	-43.219	-5.1544
0.0074487	0.0033378	-0.021908	-0.031482	-11.965	-4.92
0.0074487	0.0035296	-0.033139	-0.032938	-7.4738	-4.7733
0.0074487	0.0037213	-0.041839	-0.033749	-5.5763	-4.4446
0.0074487	0.0039131	-0.047796	-0.035327	-4.459	-4.2906
0.0074487	0.0041049	-0.051904	-0.037527	-3.638	-4.2374
0.0074487	0.0042966	-0.055071	-0.039537	-3.2039	-4.1212
0.0074487	0.0044884	-0.057299	-0.041547	-3.0828	-3.9889
0.0074487	0.0046802	-0.058102	-0.043188	-2.8616	-3.8566
0.0074487	0.0048719	-0.058714	-0.044379	-2.7564	-3.8268
0.0074487	0.0050637	-0.058717	-0.046587	-2.7581	-3.626
0.0074487	0.0052554	-0.058805	-0.048008	-2.5042	-3.3825
0.0074487	0.0054472	-0.058802	-0.048462	-2.4535	-3.1507
0.0074487	0.005639	-0.05799	-0.049458	-2.4509	-3.1361
0.0074487	0.0058307	-0.056619	-0.051407	-2.5195	-3.123
0.0074487	0.0060225	-0.054989	-0.051947	-2.4843	-2.9354
0.0074487	0.0062142	-0.054166	-0.052453	-2.4501	-2.9594
0.0074487	0.006406	-0.052796	-0.053904	-2.5221	-3.0115
0.0074487	0.0065978	-0.051373	-0.055092	-2.5519	-3.1489
0.0074487	0.0067895	-0.04963	-0.055645	-2.5105	-2.975
0.0074487	0.0069813	-0.047758	-0.055894	-2.4167	-2.8069
0.0074487	0.007173	-0.046726	-0.056134	-2.4001	-2.8688
0.0074487	0.0073648	-0.044536	-0.056832	-2.6002	-2.8555
0.0074487	0.0075566	-0.042835	-0.057596	-2.6334	-2.7561
0.0074487	0.0077483	-0.041175	-0.057454	-2.7829	-2.6933
0.0074487	0.0079401	-0.039573	-0.057314	-2.7404	-2.7062
0.0074487	0.0081318	-0.037569	-0.058042	-2.9117	-2.8132
0.0074487	0.0083236	-0.035445	-0.057525	-2.8135	-2.778
0.0074487	0.0085154	-0.034037	-0.057308	-2.6996	-2.7751
0.0074487	0.0087071	-0.032845	-0.057978	-3.0475	-2.5478
0.0074487	0.0088989	-0.030984	-0.058499	-3.0728	-2.6105
0.0074487	0.0090906	-0.029334	-0.05775	-3.0355	-2.5812
0.0074487	0.0092824	-0.0275	-0.05781	-3.2177	-2.3786
0.0074487	0.0094742	-0.026483	-0.057648	-3.2399	-2.4276
0.0074487	0.0096659	-0.025901	-0.058331	-3.6773	-2.4232
0.0074487	0.0098577	-0.024388	-0.05708	-4.0987	-2.4967
0.0074487	0.010049	-0.022968	-0.056424	-3.985	-2.43
0.0074487	0.010241	-0.021361	-0.05616	-4.1089	-2.3825
0.0074487	0.010433	-0.019753	-0.055785	-4.5218	-2.3415
0.0074487	0.010625	-0.018993	-0.056348	-4.5834	-2.2457
0.0074487	0.010816	-0.018235	-0.05602	-4.6525	-2.388
0.0074487	0.011008	-0.017225	-0.055082	-4.9833	-2.4186
0.0074487	0.0112	-0.016117	-0.054343	-5.134	-2.4955
0.0074487	0.011392	-0.014999	-0.054061	-5.598	-2.4081
0.0074487	0.011584	-0.014293	-0.054148	-5.9207	-2.3937
0.0074487	0.011775	-0.013614	-0.053652	-5.7029	-2.4137
0.0074487	0.011967	-0.01294	-0.053175	-6.2785	-2.6387
0.0074487	0.012159	-0.012213	-0.05237	-6.4365	-2.4768
0.0074487	0.012351	-0.011175	-0.051598	-6.7583	-2.4765
0.0074487	0.012542	-0.010037	-0.0514	-7.8324	-2.5328
0.0074487	0.012734	-0.0095199	-0.050879	-7.8969	-2.5171
0.0074487	0.012926	-0.0088307	-0.05054	-8.4661	-2.7602
0.0074487	0.013118	-0.0085474	-0.049578	-8.8993	-2.7552
0.0074487	0.013309	-0.0084124	-0.049136	-9.2524	-2.7828
0.0074487	0.013501	-0.0079541	-0.048698	-8.8561	-2.533
0.0074487	0.013693	-0.0070605	-0.047801	-9.4034	-2.4632
0.0074487	0.013885	-0.0065089	-0.046818	-11.263	-2.5804
0.0074487	0.014076	-0.0056606	-0.046411	-12.903	-2.5192
0.0074487	0.014268	-0.0048229	-0.046478	-15.948	-2.5986
0.0074487	0.01446	-0.0045001	-0.04649	-16.165	-2.7038
0.0074487	0.014652	-0.0044413	-0.045697	-16.115	-2.8011
0.0074487	0.014843	-0.0042281	-0.044799	-16.44	-2.8136
0.0074487	0.015035	-0.0037414	-0.044481	-18.105	-2.6705
0.0074487	0.015227	-0.0033181	-0.044039	-20.453	-3.1865
0.0074487	0.015419	-0.0030894	-0.043319	-21.696	-3.1706
0.0074487	0.01561	-0.0023844	-0.043073	-28.479	-2.7389
0.0074487	0.015802	-0.002198	-0.042637	-32.182	-2.5899
0.0074487	0.015994	-0.0024057	-0.041409	-28.981	-2.5808
0.0074487	0.016186	-0.0025645	-0.041879	-25.806	-2.7464
0.0074487	0.016378	-0.0020958	-0.041995	-32.686	-2.759
0.0074487	0.016569	-0.0012879	-0.041271	-55.19	-2.9989
0.0074487	0.016761	-0.0010142	-0.04061	-64.043	-2.95
0.0074487	0.016953	-0.0007144	-0.040467	-85.639	-2.7522
0.0074487	0.017145	-0.00063908	-0.039379	-88.743	-2.9482
0.0074487	0.017336	-0.00067986	-0.038659	-86.375	-3.0471
0.0074487	0.017528	-0.0002123	-0.03856	-289.44	-2.793
0.0074487	0.01772	-0.00022964	-0.03837	-264.93	-2.8892
0.0074487	0.017912	-0.00017732	-0.037705	-343.82	-2.9026
0.0074487	0.018103	8.9438e-005	-0.037141	723.91	-2.8457
0.0074487	0.018295	0.00025271	-0.036651	282.67	-3.3941
0.0074487	0.018487	0.00072866	-0.03671	90.531	-3.3274
0.0074487	0.018679	0.0010045	-0.036497	58.227	-2.9597
0.0074487	0.01887	0.00079958	-0.035896	74.17	-2.8722
0.0074487	0.019062	0.00085319	-0.035422	80.381	-2.9662
0.0074487	0.019254	0.00073283	-0.035657	93.515	-3.1084
0.0072569	0.00084494	0.76223	0.015022	3.2801	10.119
0.0072569	0.0010367	0.73978	0.014967	3.2513	11.517
0.0072569	0.0012285	0.6598	0.010865	3.2599	18.337
0.0072569	0.0014202	0.55164	0.0037609	3.2798	53.061
0.0072569	0.001612	0.4402	-0.0042577	3.3039	-45.348
0.0072569	0.0018037	0.33516	-0.010998	3.3471	-16.845
0.0072569	0.0019955	0.24489	-0.017047	3.5983	-10.513
0.0072569	0.0021873	0.17167	-0.02072	4.0735	-8.2934
0.0072569	0.002379	0.11528	-0.024085	4.6312	-7.484
0.0072569	0.0025708	0.071411	-0.027568	6.7273	-6.3739
0.0072569	0.0027625	0.036584	-0.030344	11.12	-5.671
0.0072569	0.0029543	0.0098919	-0.031308	33.449	-5.326
0.0072569	0.0031461	-0.0097782	-0.032284	-29.927	-5.3311
0.0072569	0.0033378	-0.024386	-0.033146	-10.56	-4.9675
0.0072569	0.0035296	-0.035269	-0.034384	-6.7597	-4.857
0.0072569	0.0037213	-0.04379	-0.035422	-5.1022	-4.4845
0.0072569	0.0039131	-0.050336	-0.037344	-4.1504	-4.1846
0.0072569	0.0041049	-0.055105	-0.039791	-3.5632	-4.1415
0.0072569	0.0042966	-0.057905	-0.04142	-3.2191	-3.9313
0.0072569	0.0044884	-0.059729	-0.043729	-3.0135	-3.8012
0.0072569	0.0046802	-0.060113	-0.045627	-2.7332	-3.6761
0.0072569	0.0048719	-0.060642	-0.047212	-2.6305	-3.6503
0.0072569	0.0050637	-0.061034	-0.04868	-2.5214	-3.4453
0.0072569	0.0052554	-0.06145	-0.050047	-2.4597	-3.3467
0.0072569	0.0054472	-0.061213	-0.050891	-2.3479	-3.2485
0.0072569	0.005639	-0.059689	-0.052121	-2.387	-3.0151
0.0072569	0.0058307	-0.058628	-0.053455	-2.5305	-3.0826
0.0072569	0.0060225	-0.056661	-0.054527	-2.4722	-2.8836
0.0072569	0.0062142	-0.05485	-0.054524	-2.4457	-2.9488
0.0072569	0.006406	-0.053807	-0.055331	-2.386	-2.8758
0.0072569	0.0065978	-0.052624	-0.056454	-2.3326	-2.8534
0.0072569	0.0067895	-0.05065	-0.057661	-2.446	-2.8325
0.0072569	0.0069813	-0.049233	-0.058167	-2.3957	-2.8771
0.0072569	0.007173	-0.047567	-0.057996	-2.4108	-2.8182
0.0072569	0.0073648	-0.045223	-0.058176	-2.4041	-2.6881
0.0072569	0.0075566	-0.043139	-0.059136	-2.5763	-2.4741
0.0072569	0.0077483	-0.041409	-0.059419	-2.6423	-2.5824
0.0072569	0.0079401	-0.039589	-0.059493	-2.621	-2.7148
0.0072569	0.0081318	-0.038014	-0.059915	-2.738	-2.6883
0.0072569	0.0083236	-0.03633	-0.059505	-2.9505	-2.6936
0.0072569	0.0085154	-0.034786	-0.059709	-2.8352	-2.6061
0.0072569	0.0087071	-0.033192	-0.059497	-2.857	-2.4521
0.0072569	0.0088989	-0.031568	-0.059049	-2.9803	-2.5421
0.0072569	0.0090906	-0.029925	-0.058608	-3.1378	-2.4929
0.0072569	0.0092824	-0.028195	-0.058539	-3.2812	-2.4276
0.0072569	0.0094742	-0.027039	-0.058959	-3.26	-2.4664
0.0072569	0.0096659	-0.025461	-0.059482	-3.5823	-2.4732
0.0072569	0.0098577	-0.024057	-0.058713	-3.7831	-2.3803
0.0072569	0.010049	-0.022666	-0.057895	-3.8694	-2.2714
0.0072569	0.010241	-0.021321	-0.05772	-3.8941	-2.2934
0.0072569	0.010433	-0.020097	-0.056951	-4.2373	-2.4006
0.0072569	0.010625	-0.019176	-0.056218	-4.4065	-2.362
0.0072569	0.010816	-0.018364	-0.056419	-4.6372	-2.3247
0.0072569	0.011008	-0.016887	-0.056199	-4.7021	-2.2197
0.0072569	0.0112	-0.015766	-0.055661	-5.0958	-2.2965
0.0072569	0.011392	-0.015464	-0.054989	-5.1944	-2.3528
0.0072569	0.011584	-0.014179	-0.054458	-5.4244	-2.2268
0.0072569	0.011775	-0.013342	-0.053919	-5.8244	-2.4367
0.0072569	0.011967	-0.012693	-0.053932	-6.1183	-2.5765
0.0072569	0.012159	-0.011859	-0.053012	-6.5336	-2.4058
0.0072569	0.012351	-0.011513	-0.052486	-6.3033	-2.392
0.0072569	0.012542	-0.010384	-0.051326	-7.3805	-2.6635
0.0072569	0.012734	-0.0095483	-0.050379	-7.756	-2.5284
0.0072569	0.012926	-0.0085483	-0.05031	-8.8038	-2.619
0.0072569	0.013118	-0.0080813	-0.049925	-9.1611	-2.5588
0.0072569	0.013309	-0.0077785	-0.049565	-10.076	-2.4105
0.0072569	0.013501	-0.0072083	-0.049289	-9.5575	-2.4438
0.0072569	0.013693	-0.0063857	-0.048341	-10.779	-2.4497
0.0072569	0.013885	-0.0058367	-0.047137	-13.158	-2.5101
0.0072569	0.014076	-0.0052006	-0.047158	-14.044	-2.6519
0.0072569	0.014268	-0.0046249	-0.047112	-15.351	-2.5826
0.0072569	0.01446	-0.0042483	-0.046529	-16.996	-2.7664
0.0072569	0.014652	-0.0041208	-0.045887	-17.194	-2.6591
0.0072569	0.014843	-0.0040253	-0.045187	-16.333	-2.6451
0.0072569	0.015035	-0.0036589	-0.045169	-18.626	-2.7707
0.0072569	0.015227	-0.0029397	-0.044494	-23.549	-2.9602
0.0072569	0.015419	-0.0025358	-0.04382	-27.368	-2.8801
0.0072569	0.01561	-0.0019984	-0.043683	-33.78	-2.8455
0.0072569	0.015802	-0.0019579	-0.043522	-36.543	-2.8297
0.0072569	0.015994	-0.0023026	-0.043073	-30.518	-2.7028
0.0072569	0.016186	-0.0023217	-0.042719	-30.354	-2.7438
0.0072569	0.016378	-0.0018991	-0.042031	-35.311	-2.9105
0.0072569	0.016569	-0.0012975	-0.040936	-49.881	-2.9836
0.0072569	0.016761	-0.0013835	-0.041229	-44.87	-2.8529
0.0072569	0.016953	-0.00096287	-0.040581	-65.503	-2.7417
0.0072569	0.017145	-0.00073169	-0.039405	-87.023	-3.105
0.0072569	0.017336	-0.00034052	-0.03908	-193.5	-2.8968
0.0072569	0.017528	8.7216e-005	-0.039187	715.47	-2.7609
0.0072569	0.01772	-0.00011655	-0.038881	-520.8	-2.8817
0.0072569	0.017912	0.00023195	-0.038296	262.24	-2.7521
0.0072569	0.018103	0.00039084	-0.037829	163	-2.7477
0.0072569	0.018295	0.00037846	-0.037166	177.76	-3.0551
0.0072569	0.018487	0.00061846	-0.037044	105.33	-3.1509
0.0072569	0.018679	0.00091542	-0.036634	67.814	-2.8787
0.0072569	0.01887	0.00093712	-0.036253	62.962	-2.8943
0.0072569	0.019062	0.0011665	-0.035871	52.404	-3.3286
0.0072569	0.019254	0.0014017	-0.035836	43.316	-3.2344
0.0070652	0.00084494	0.76578	0.01566	3.2364	10.763
0.0070652	0.0010367	0.7412	0.014541	3.2308	12.749
0.0070652	0.0012285	0.65808	0.0096364	3.274	20.682
0.0070652	0.0014202	0.54716	0.0021182	3.3644	97.04
0.0070652	0.001612	0.4348	-0.0060143	3.4125	-33.295
0.0070652	0.0018037	0.33196	-0.013227	3.4992	-14.326
0.0070652	0.0019955	0.24118	-0.01915	3.7758	-9.6376
0.0070652	0.0021873	0.16876	-0.023396	4.1877	-7.6336
0.0070652	0.002379	0.11283	-0.027192	4.7757	-6.472
0.0070652	0.0025708	0.068511	-0.030341	7.0429	-5.6529
0.0070652	0.0027625	0.033623	-0.032632	12.077	-5.1554
0.0070652	0.0029543	0.0067066	-0.033071	50.634	-4.7187
0.0070652	0.0031461	-0.012282	-0.033775	-23.956	-4.9671
0.0070652	0.0033378	-0.026539	-0.034687	-10.016	-4.8885
0.0070652	0.0035296	-0.037584	-0.036406	-6.5928	-4.6029
0.0070652	0.0037213	-0.046096	-0.037701	-4.8853	-4.0987
0.0070652	0.0039131	-0.051951	-0.03928	-4.0927	-4.036
0.0070652	0.0041049	-0.056338	-0.04173	-3.4468	-4.1755
0.0070652	0.0042966	-0.059865	-0.043484	-3.1502	-3.8886
0.0070652	0.0044884	-0.061812	-0.044865	-2.9635	-3.5277
0.0070652	0.0046802	-0.062245	-0.047338	-2.7908	-3.3736
0.0070652	0.0048719	-0.062427	-0.049627	-2.5512	-3.2825
0.0070652	0.0050637	-0.063212	-0.050492	-2.3549	-3.3352
0.0070652	0.0052554	-0.063148	-0.051895	-2.4743	-3.3591
0.0070652	0.0054472	-0.061937	-0.053885	-2.4395	-3.2197
0.0070652	0.005639	-0.060691	-0.055314	-2.4891	-2.9209
0.0070652	0.0058307	-0.05987	-0.056191	-2.4626	-2.898
0.0070652	0.0060225	-0.058207	-0.057111	-2.4513	-2.8999
0.0070652	0.0062142	-0.056505	-0.057258	-2.3994	-3.0108
0.0070652	0.006406	-0.054923	-0.057371	-2.2946	-2.758
0.0070652	0.0065978	-0.053335	-0.058221	-2.3095	-2.7442
0.0070652	0.0067895	-0.051607	-0.059618	-2.4263	-2.7859
0.0070652	0.0069813	-0.050095	-0.060721	-2.3814	-2.7494
0.0070652	0.007173	-0.048058	-0.060468	-2.4274	-2.6663
0.0070652	0.0073648	-0.046186	-0.060094	-2.4922	-2.6413
0.0070652	0.0075566	-0.044028	-0.06027	-2.5899	-2.6261
0.0070652	0.0077483	-0.042435	-0.061031	-2.6233	-2.651
0.0070652	0.0079401	-0.041136	-0.06088	-2.6673	-2.6384
0.0070652	0.0081318	-0.039343	-0.061056	-2.7169	-2.5305
0.0070652	0.0083236	-0.036894	-0.061447	-2.7396	-2.5513
0.0070652	0.0085154	-0.034998	-0.061224	-3.0072	-2.484
0.0070652	0.0087071	-0.033496	-0.061016	-2.9735	-2.4325
0.0070652	0.0088989	-0.031666	-0.060855	-2.9831	-2.5871
0.0070652	0.0090906	-0.030277	-0.060695	-3.1816	-2.4757
0.0070652	0.0092824	-0.028777	-0.059807	-3.2766	-2.5081
0.0070652	0.0094742	-0.027432	-0.059784	-3.1143	-2.5047
0.0070652	0.0096659	-0.026122	-0.060262	-3.469	-2.4331
0.0070652	0.0098577	-0.024284	-0.060036	-3.6216	-2.3319
0.0070652	0.010049	-0.022722	-0.058893	-3.8657	-2.353
0.0070652	0.010241	-0.021606	-0.058832	-3.9642	-2.2646
0.0070652	0.010433	-0.020444	-0.058194	-4.1546	-2.4204
0.0070652	0.010625	-0.019479	-0.057216	-4.1121	-2.5504
0.0070652	0.010816	-0.018653	-0.056844	-4.7718	-2.5741
0.0070652	0.011008	-0.017138	-0.05695	-4.7277	-2.3202
0.0070652	0.0112	-0.01541	-0.056088	-4.7243	-2.3362
0.0070652	0.011392	-0.01464	-0.055372	-5.0232	-2.2838
0.0070652	0.011584	-0.014045	-0.054818	-5.3832	-2.1967
0.0070652	0.011775	-0.013324	-0.054804	-5.6032	-2.4144
0.0070652	0.011967	-0.012249	-0.054856	-6.4202	-2.4406
0.0070652	0.012159	-0.011297	-0.054141	-6.717	-2.4883
0.0070652	0.012351	-0.010896	-0.052881	-6.6611	-2.5494
0.0070652	0.012542	-0.010024	-0.052095	-8.5275	-2.688
0.0070652	0.012734	-0.0092629	-0.051742	-8.2464	-2.5953
0.0070652	0.012926	-0.0085748	-0.051517	-8.58	-2.423
0.0070652	0.013118	-0.0078558	-0.050917	-9.7935	-2.5546
0.0070652	0.013309	-0.0070262	-0.049518	-11.031	-2.5158
0.0070652	0.013501	-0.0068299	-0.048832	-11.477	-2.618
0.0070652	0.013693	-0.0063058	-0.048976	-12.604	-2.5139
0.0070652	0.013885	-0.0054802	-0.048361	-14.432	-2.5091
0.0070652	0.014076	-0.0048645	-0.048121	-15.228	-2.5984
0.0070652	0.014268	-0.0046705	-0.046936	-14.071	-2.7371
0.0070652	0.01446	-0.0041782	-0.046202	-16.198	-2.8452
0.0070652	0.014652	-0.0041428	-0.046505	-17.832	-2.818
0.0070652	0.014843	-0.0039696	-0.046406	-17.707	-2.77
0.0070652	0.015035	-0.0033075	-0.046198	-21.965	-2.8515
0.0070652	0.015227	-0.0030176	-0.045804	-24.961	-2.6775
0.0070652	0.015419	-0.0028787	-0.044774	-26.297	-2.7775
0.0070652	0.01561	-0.002387	-0.044314	-28.195	-2.8667
0.0070652	0.015802	-0.0019547	-0.044225	-33.481	-2.7694
0.0070652	0.015994	-0.0016095	-0.043521	-39.03	-2.9322
0.0070652	0.016186	-0.0016211	-0.04312	-39.123	-2.8022
0.0070652	0.016378	-0.001434	-0.042314	-44.61	-2.8728
0.0070652	0.016569	-0.0012567	-0.041418	-51.17	-2.8204
0.0070652	0.016761	-0.0012003	-0.041176	-51.677	-2.4539
0.0070652	0.016953	-0.0010154	-0.040804	-61.835	-2.7828
0.0070652	0.017145	-0.00054271	-0.04044	-113.25	-2.8851
0.0070652	0.017336	0.0001	-0.039884	681.91	-2.732
0.0070652	0.017528	0.00030574	-0.039704	215.03	-2.8638
0.0070652	0.01772	-0.00014717	-0.039351	-434.67	-2.8561
0.0070652	0.017912	0.00029034	-0.038421	207.87	-3.0474
0.0070652	0.018103	0.00061047	-0.037985	110.13	-3.0808
0.0070652	0.018295	0.00061554	-0.037868	103.52	-2.9755
0.0070652	0.018487	0.00075935	-0.037073	79.305	-3.1575
0.0070652	0.018679	0.00071885	-0.03677	93.447	-2.9381
0.0070652	0.01887	0.00082076	-0.03699	69.675	-2.8655
0.0070652	0.019062	0.0011721	-0.036585	52.658	-3.0773
0.0070652	0.019254	0.0013595	-0.036212	44.389	-3.1544
0.0068734	0.00084494	0.773	0.01577	3.214	11.422
0.0068734	0.0010367	0.74119	0.014143	3.2265	13.125
0.0068734	0.0012285	0.65565	0.0082027	3.3153	24.521
0.0068734	0.0014202	0.5438	-1.6473e-005	3.4135	-12891
0.0068734	0.001612	0.43012	-0.0084955	3.4794	-23.678
0.0068734	0.0018037	0.32693	-0.015183	3.6156	-12.626
0.0068734	0.0019955	0.23777	-0.021005	3.9245	-8.7693
0.0068734	0.0021873	0.16614	-0.025995	4.2907	-6.8929
0.0068734	0.002379	0.10956	-0.029924	4.998	-5.8723
0.0068734	0.0025708	0.065586	-0.033374	7.4593	-5.1729
0.0068734	0.0027625	0.030906	-0.035341	13.249	-4.7114
0.0068734	0.0029543	0.004066	-0.035551	86.656	-4.3602
0.0068734	0.0031461	-0.015446	-0.035983	-19.449	-4.6969
0.0068734	0.0033378	-0.029483	-0.036947	-9.1629	-4.7361
0.0068734	0.0035296	-0.040412	-0.039351	-6.3391	-4.349
0.0068734	0.0037213	-0.048748	-0.040822	-4.9005	-4.1586
0.0068734	0.0039131	-0.054338	-0.042215	-3.8622	-3.9377
0.0068734	0.0041049	-0.058459	-0.044451	-3.3483	-3.7438
0.0068734	0.0042966	-0.061707	-0.045958	-3.0487	-3.5892
0.0068734	0.0044884	-0.063461	-0.047735	-2.9126	-3.4048
0.0068734	0.0046802	-0.064619	-0.049797	-2.5949	-3.4138
0.0068734	0.0048719	-0.065529	-0.051232	-2.4775	-3.3652
0.0068734	0.0050637	-0.065807	-0.052123	-2.4108	-3.0524
0.0068734	0.0052554	-0.064978	-0.054137	-2.4207	-3.0262
0.0068734	0.0054472	-0.063612	-0.056093	-2.4331	-3.0763
0.0068734	0.005639	-0.062351	-0.057231	-2.472	-2.7646
0.0068734	0.0058307	-0.061117	-0.057579	-2.492	-2.8763
0.0068734	0.0060225	-0.05955	-0.058779	-2.3851	-2.7853
0.0068734	0.0062142	-0.057687	-0.059688	-2.4516	-2.8319
0.0068734	0.006406	-0.056061	-0.06024	-2.3658	-2.7596
0.0068734	0.0065978	-0.054326	-0.060642	-2.4982	-2.8418
0.0068734	0.0067895	-0.052655	-0.062003	-2.547	-2.8846
0.0068734	0.0069813	-0.050803	-0.062399	-2.4691	-2.7032
0.0068734	0.007173	-0.049137	-0.062514	-2.52	-2.6301
0.0068734	0.0073648	-0.047428	-0.062451	-2.5638	-2.6965
0.0068734	0.0075566	-0.044934	-0.061901	-2.6435	-2.731
0.0068734	0.0077483	-0.043336	-0.062082	-2.6919	-2.541
0.0068734	0.0079401	-0.041868	-0.062484	-2.7494	-2.3902
0.0068734	0.0081318	-0.039391	-0.062533	-2.6973	-2.4361
0.0068734	0.0083236	-0.037358	-0.062566	-2.9567	-2.5403
0.0068734	0.0085154	-0.035634	-0.062396	-2.9334	-2.5126
0.0068734	0.0087071	-0.03378	-0.062251	-2.848	-2.5074
0.0068734	0.0088989	-0.032007	-0.062489	-2.9814	-2.4715
0.0068734	0.0090906	-0.030434	-0.062399	-3.1709	-2.6103
0.0068734	0.0092824	-0.028618	-0.061579	-3.422	-2.4898
0.0068734	0.0094742	-0.02693	-0.061262	-3.565	-2.4418
0.0068734	0.0096659	-0.025906	-0.061202	-3.2298	-2.5601
0.0068734	0.0098577	-0.02483	-0.061064	-3.4448	-2.3432
0.0068734	0.010049	-0.023269	-0.060213	-3.7981	-2.4077
0.0068734	0.010241	-0.021853	-0.059445	-4.171	-2.4997
0.0068734	0.010433	-0.020673	-0.059136	-4.2061	-2.3431
0.0068734	0.010625	-0.019328	-0.058572	-3.8954	-2.5043
0.0068734	0.010816	-0.018663	-0.058102	-4.6641	-2.4629
0.0068734	0.011008	-0.017463	-0.0576	-4.8724	-2.2653
0.0068734	0.0112	-0.015855	-0.056977	-4.9866	-2.3323
0.0068734	0.011392	-0.014327	-0.055791	-5.2629	-2.3542
0.0068734	0.011584	-0.013865	-0.054859	-5.4862	-2.2999
0.0068734	0.011775	-0.013548	-0.055078	-5.7855	-2.4547
0.0068734	0.011967	-0.012192	-0.055208	-6.3781	-2.4421
0.0068734	0.012159	-0.01115	-0.054266	-6.9944	-2.2875
0.0068734	0.012351	-0.010244	-0.053131	-7.2946	-2.5257
0.0068734	0.012542	-0.0091603	-0.053002	-9.0982	-2.6265
0.0068734	0.012734	-0.0082189	-0.052877	-9.7456	-2.5307
0.0068734	0.012926	-0.0078449	-0.052411	-9.1423	-2.3697
0.0068734	0.013118	-0.0072297	-0.05145	-10.305	-2.6631
0.0068734	0.013309	-0.0067014	-0.050082	-11.251	-2.6978
0.0068734	0.013501	-0.0066494	-0.049557	-12.283	-2.6125
0.0068734	0.013693	-0.0059552	-0.049657	-13.305	-2.802
0.0068734	0.013885	-0.0049918	-0.049069	-14.751	-2.6305
0.0068734	0.014076	-0.0044553	-0.048324	-16.209	-2.5687
0.0068734	0.014268	-0.0044581	-0.04759	-15.32	-2.5491
0.0068734	0.01446	-0.0042135	-0.04736	-15.978	-2.5516
0.0068734	0.014652	-0.003505	-0.046579	-20.079	-2.727
0.0068734	0.014843	-0.0034406	-0.046817	-20.395	-2.7881
0.0068734	0.015035	-0.0030942	-0.046882	-24.626	-2.8146
0.0068734	0.015227	-0.0029194	-0.046204	-24.439	-2.6601
0.0068734	0.015419	-0.002397	-0.044526	-30.089	-2.7223
0.0068734	0.01561	-0.002186	-0.044143	-32.548	-2.7585
0.0068734	0.015802	-0.0019149	-0.044238	-34.688	-2.5929
0.0068734	0.015994	-0.0010798	-0.042817	-59.087	-2.7685
0.0068734	0.016186	-0.00095571	-0.042977	-72.653	-2.7259
0.0068734	0.016378	-0.00094569	-0.042858	-69.274	-2.8631
0.0068734	0.016569	-0.00061738	-0.041232	-104.44	-2.8649
0.0068734	0.016761	-0.0005341	-0.040458	-122.79	-2.6424
0.0068734	0.016953	-0.00040051	-0.040674	-149.62	-2.7994
0.0068734	0.017145	-0.00037173	-0.041058	-161.98	-2.8493
0.0068734	0.017336	0.00015723	-0.040184	412.36	-2.7468
0.0068734	0.017528	0.00061473	-0.039133	93.803	-2.9058
0.0068734	0.01772	0.0001297	-0.039167	460.86	-2.8747
0.0068734	0.017912	3.6072e-005	-0.038475	1768.7	-3.024
0.0068734	0.018103	0.00053186	-0.038043	120.15	-3.0059
0.0068734	0.018295	0.00064997	-0.038438	97.454	-2.7288
0.0068734	0.018487	0.00081956	-0.037871	72.708	-2.9136
0.0068734	0.018679	0.00082946	-0.037059	76.86	-2.8786
0.0068734	0.01887	0.0010188	-0.036689	58.337	-2.7562
0.0068734	0.019062	0.0012932	-0.036783	50.782	-3.1216
0.0068734	0.019254	0.0012728	-0.036488	55.192	-3.1177
0.0066816	0.00084494	0.78046	0.016449	3.2097	10.925
0.0066816	0.0010367	0.7404	0.014272	3.2596	13.748
0.0066816	0.0012285	0.65377	0.0080567	3.3658	26.358
0.0066816	0.0014202	0.5397	-0.0013584	3.4775	-161.45
0.0066816	0.001612	0.42512	-0.010876	3.5783	-19.082
0.0066816	0.0018037	0.32176	-0.018111	3.7394	-10.477
0.0066816	0.0019955	0.2334	-0.023641	4.0859	-7.7507
0.0066816	0.0021873	0.16236	-0.028726	4.4942	-5.9772
0.0066816	0.002379	0.10675	-0.033161	5.3868	-5.1735
0.0066816	0.0025708	0.062869	-0.036362	8.0149	-4.659
0.0066816	0.0027625	0.0284	-0.037676	14.737	-4.3517
0.0066816	0.0029543	0.0019805	-0.038587	173.13	-4.2707
0.0066816	0.0031461	-0.017609	-0.038809	-17.005	-4.2725
0.0066816	0.0033378	-0.031833	-0.040285	-8.3881	-4.3362
0.0066816	0.0035296	-0.042833	-0.041927	-5.952	-4.334
0.0066816	0.0037213	-0.051363	-0.042874	-4.6717	-4.0354
0.0066816	0.0039131	-0.057332	-0.045003	-3.6851	-3.7435
0.0066816	0.0041049	-0.06139	-0.047576	-3.2642	-3.4106
0.0066816	0.0042966	-0.06395	-0.048759	-3.1714	-3.251
0.0066816	0.0044884	-0.065284	-0.050992	-2.8165	-3.2821
0.0066816	0.0046802	-0.066122	-0.053246	-2.4778	-3.2562
0.0066816	0.0048719	-0.067323	-0.054227	-2.4289	-3.2981
0.0066816	0.0050637	-0.067943	-0.055256	-2.4384	-2.9952
0.0066816	0.0052554	-0.066533	-0.057186	-2.4074	-2.8773
0.0066816	0.0054472	-0.064917	-0.058862	-2.3621	-2.8072
0.0066816	0.005639	-0.06384	-0.059173	-2.3127	-2.774
0.0066816	0.0058307	-0.062438	-0.059471	-2.3273	-2.8285
0.0066816	0.0060225	-0.06111	-0.06155	-2.2469	-2.6584
0.0066816	0.0062142	-0.059714	-0.062494	-2.2786	-2.78
0.0066816	0.006406	-0.05746	-0.063286	-2.2998	-2.696
0.0066816	0.0065978	-0.05565	-0.06399	-2.4718	-2.679
0.0066816	0.0067895	-0.054309	-0.064272	-2.5097	-2.7483
0.0066816	0.0069813	-0.052139	-0.06437	-2.4591	-2.5284
0.0066816	0.007173	-0.050209	-0.064941	-2.5216	-2.602
0.0066816	0.0073648	-0.047808	-0.064659	-2.4655	-2.6202
0.0066816	0.0075566	-0.045635	-0.064659	-2.4116	-2.5951
0.0066816	0.0077483	-0.04361	-0.064839	-2.4662	-2.4863
0.0066816	0.0079401	-0.041432	-0.064682	-2.7462	-2.302
0.0066816	0.0081318	-0.03953	-0.064649	-2.8019	-2.321
0.0066816	0.0083236	-0.038251	-0.064128	-2.9687	-2.5677
0.0066816	0.0085154	-0.036476	-0.063986	-2.7347	-2.4966
0.0066816	0.0087071	-0.034282	-0.063761	-2.7933	-2.5285
0.0066816	0.0088989	-0.032181	-0.063125	-3.0977	-2.4922
0.0066816	0.0090906	-0.030577	-0.062569	-3.0177	-2.5449
0.0066816	0.0092824	-0.028602	-0.062882	-3.015	-2.4175
0.0066816	0.0094742	-0.026936	-0.062592	-3.5127	-2.3484
0.0066816	0.0096659	-0.025682	-0.062332	-3.4093	-2.5288
0.0066816	0.0098577	-0.024504	-0.062239	-3.8857	-2.4592
0.0066816	0.010049	-0.023325	-0.06167	-3.9939	-2.444
0.0066816	0.010241	-0.021928	-0.060879	-4.1026	-2.4141
0.0066816	0.010433	-0.020031	-0.060118	-4.2295	-2.346
0.0066816	0.010625	-0.018458	-0.059239	-4.3518	-2.2944
0.0066816	0.010816	-0.017573	-0.058775	-4.7063	-2.3213
0.0066816	0.011008	-0.016477	-0.058683	-5.1547	-2.3098
0.0066816	0.0112	-0.015492	-0.05792	-5.1261	-2.3554
0.0066816	0.011392	-0.014252	-0.0575	-5.3573	-2.4682
0.0066816	0.011584	-0.013318	-0.056738	-5.1614	-2.4417
0.0066816	0.011775	-0.012917	-0.056298	-6.0506	-2.482
0.0066816	0.011967	-0.012096	-0.055464	-6.2365	-2.577
0.0066816	0.012159	-0.01084	-0.054926	-7.2579	-2.4708
0.0066816	0.012351	-0.010012	-0.054552	-7.6632	-2.5504
0.0066816	0.012542	-0.0092683	-0.054249	-8.2331	-2.5018
0.0066816	0.012734	-0.0080822	-0.053112	-9.5187	-2.5734
0.0066816	0.012926	-0.0073657	-0.052131	-9.5287	-2.5542
0.0066816	0.013118	-0.0070495	-0.051849	-9.4311	-2.5815
0.0066816	0.013309	-0.0069367	-0.050984	-10.988	-2.5056
0.0066816	0.013501	-0.0065302	-0.05071	-11.942	-2.5025
0.0066816	0.013693	-0.0056866	-0.050175	-12.347	-2.6245
0.0066816	0.013885	-0.0054565	-0.049873	-13.335	-2.5278
0.0066816	0.014076	-0.0047533	-0.048793	-15.365	-2.6695
0.0066816	0.014268	-0.0044146	-0.047899	-15.907	-2.5699
0.0066816	0.01446	-0.0035999	-0.047966	-19.625	-2.5948
0.0066816	0.014652	-0.0028451	-0.047066	-25.087	-2.5717
0.0066816	0.014843	-0.003	-0.046671	-23.273	-2.6538
0.0066816	0.015035	-0.0027912	-0.046057	-26.093	-2.7605
0.0066816	0.015227	-0.0022227	-0.045407	-32.54	-2.7451
0.0066816	0.015419	-0.0015108	-0.04454	-42.667	-2.7658
0.0066816	0.01561	-0.0016206	-0.044009	-40.778	-2.5493
0.0066816	0.015802	-0.0018055	-0.043639	-36.904	-2.7087
0.0066816	0.015994	-0.0010344	-0.043363	-63.223	-2.8867
0.0066816	0.016186	-0.00086521	-0.043157	-80.11	-2.8223
0.0066816	0.016378	-0.00074702	-0.043206	-93.078	-2.8477
0.0066816	0.016569	-0.00064371	-0.041589	-99.257	-2.9135
0.0066816	0.016761	-0.00069072	-0.041464	-92.483	-2.9007
0.0066816	0.016953	-0.00045601	-0.041015	-136.76	-2.7868
0.0066816	0.017145	0.00020421	-0.040918	318.72	-3.0933
0.0066816	0.017336	0.00065298	-0.040255	97.409	-2.8815
0.0066816	0.017528	0.00061674	-0.039458	89.691	-2.7734
0.0066816	0.01772	0.0003919	-0.039462	158.96	-2.8628
0.0066816	0.017912	0.00038951	-0.03922	159.78	-3.0509
0.0066816	0.018103	0.00050132	-0.038575	122.77	-2.9148
0.0066816	0.018295	0.00075961	-0.038568	80.113	-2.8135
0.0066816	0.018487	0.00070808	-0.038034	84.688	-2.8116
0.0066816	0.018679	0.00085696	-0.037342	74.56	-2.9024
0.0066816	0.01887	0.0013832	-0.037179	42.569	-2.8892
0.0066816	0.019062	0.0018424	-0.036882	35.132	-2.7854
0.0066816	0.019254	0.0017599	-0.036273	38.441	-3.1404
0.0064899	0.00084494	0.77871	0.017418	3.2526	10.777
0.0064899	0.0010367	0.74134	0.014698	3.2369	14.131
0.0064899	0.0012285	0.64883	0.0070407	3.3697	31.821
0.0064899	0.0014202	0.53405	-0.0032435	3.5629	-68.662
0.0064899	0.001612	0.41886	-0.013077	3.6808	-16.049
0.0064899	0.0018037	0.3174	-0.021151	3.9098	-8.8994
0.0064899	0.0019955	0.22895	-0.027271	4.2802	-6.6616
0.0064899	0.0021873	0.15823	-0.032772	4.6881	-5.2336
0.0064899	0.002379	0.10366	-0.03652	5.7278	-4.7347
0.0064899	0.0025708	0.060149	-0.039231	8.5164	-4.2578
0.0064899	0.0027625	0.025925	-0.040689	16.525	-3.9017
0.0064899	0.0029543	0.00027316	-0.041504	1278	-3.8949
0.0064899	0.0031461	-0.018791	-0.041753	-16.282	-4.0092
0.0064899	0.0033378	-0.033241	-0.04332	-8.2984	-4.1264
0.0064899	0.0035296	-0.044372	-0.044487	-5.8226	-4.1803
0.0064899	0.0037213	-0.052781	-0.045359	-4.6024	-3.7177
0.0064899	0.0039131	-0.058925	-0.047028	-3.6794	-3.5431
0.0064899	0.0041049	-0.063378	-0.049989	-3.2476	-3.2652
0.0064899	0.0042966	-0.066258	-0.051763	-2.8884	-3.2294
0.0064899	0.0044884	-0.067597	-0.053298	-2.6477	-3.2886
0.0064899	0.0046802	-0.06789	-0.055744	-2.4499	-3.1216
0.0064899	0.0048719	-0.068222	-0.057851	-2.3954	-3.0593
0.0064899	0.0050637	-0.06863	-0.058402	-2.3438	-2.923
0.0064899	0.0052554	-0.067569	-0.059678	-2.3469	-2.8534
0.0064899	0.0054472	-0.065831	-0.061525	-2.4172	-2.7491
0.0064899	0.005639	-0.065126	-0.062421	-2.2698	-2.7758
0.0064899	0.0058307	-0.063952	-0.063262	-2.1966	-2.702
0.0064899	0.0060225	-0.062203	-0.06464	-2.3293	-2.6324
0.0064899	0.0062142	-0.060579	-0.064915	-2.3825	-2.765
0.0064899	0.006406	-0.058853	-0.065328	-2.2882	-2.5205
0.0064899	0.0065978	-0.05704	-0.066081	-2.2883	-2.5033
0.0064899	0.0067895	-0.055366	-0.066311	-2.4233	-2.6092
0.0064899	0.0069813	-0.053296	-0.066086	-2.4483	-2.5077
0.0064899	0.007173	-0.050689	-0.066718	-2.5897	-2.4754
0.0064899	0.0073648	-0.048054	-0.066914	-2.5473	-2.4764
0.0064899	0.0075566	-0.046112	-0.067296	-2.3367	-2.5466
0.0064899	0.0077483	-0.043976	-0.067416	-2.5602	-2.6012
0.0064899	0.0079401	-0.041873	-0.067267	-2.7855	-2.3609
0.0064899	0.0081318	-0.040093	-0.066667	-2.9216	-2.3635
0.0064899	0.0083236	-0.038456	-0.066264	-3.0921	-2.4526
0.0064899	0.0085154	-0.036308	-0.066341	-2.7798	-2.3867
0.0064899	0.0087071	-0.034466	-0.065424	-2.5399	-2.4544
0.0064899	0.0088989	-0.032451	-0.065015	-2.8962	-2.4261
0.0064899	0.0090906	-0.030512	-0.064052	-3.3659	-2.4774
0.0064899	0.0092824	-0.028561	-0.063949	-3.0975	-2.378
0.0064899	0.0094742	-0.026959	-0.063904	-3.4199	-2.4481
0.0064899	0.0096659	-0.0255	-0.063409	-3.4246	-2.447
0.0064899	0.0098577	-0.023901	-0.062901	-3.8526	-2.3945
0.0064899	0.010049	-0.022909	-0.062205	-3.8121	-2.4227
0.0064899	0.010241	-0.021393	-0.061366	-4.0139	-2.3272
0.0064899	0.010433	-0.019073	-0.060641	-3.9518	-2.2738
0.0064899	0.010625	-0.017781	-0.060029	-4.725	-2.2498
0.0064899	0.010816	-0.016982	-0.059531	-4.7716	-2.294
0.0064899	0.011008	-0.015656	-0.059253	-5.6171	-2.3901
0.0064899	0.0112	-0.014823	-0.05854	-5.4572	-2.4326
0.0064899	0.011392	-0.013979	-0.058423	-5.4542	-2.3118
0.0064899	0.011584	-0.012802	-0.057714	-5.9505	-2.393
0.0064899	0.011775	-0.012143	-0.056803	-6.2721	-2.3572
0.0064899	0.011967	-0.01192	-0.055697	-6.1414	-2.4629
0.0064899	0.012159	-0.011008	-0.055412	-6.8866	-2.4308
0.0064899	0.012351	-0.0098903	-0.055158	-7.6296	-2.6027
0.0064899	0.012542	-0.0087343	-0.054776	-8.8274	-2.5027
0.0064899	0.012734	-0.0081143	-0.054254	-10.283	-2.4517
0.0064899	0.012926	-0.007161	-0.052716	-9.39	-2.456
0.0064899	0.013118	-0.0068701	-0.05216	-9.0127	-2.3581
0.0064899	0.013309	-0.0067968	-0.051705	-10.921	-2.3839
0.0064899	0.013501	-0.0060842	-0.051018	-11.637	-2.5029
0.0064899	0.013693	-0.0057205	-0.050279	-11.324	-2.4511
0.0064899	0.013885	-0.0053059	-0.050538	-13.6	-2.4577
0.0064899	0.014076	-0.0044373	-0.049281	-16.252	-2.6493
0.0064899	0.014268	-0.0038822	-0.048297	-19.678	-2.6336
0.0064899	0.01446	-0.0034428	-0.048577	-20.472	-2.5788
0.0064899	0.014652	-0.0030971	-0.048031	-22.799	-2.6714
0.0064899	0.014843	-0.0024106	-0.046818	-29.57	-2.7733
0.0064899	0.015035	-0.0020731	-0.046531	-35.025	-2.8045
0.0064899	0.015227	-0.0019425	-0.046354	-35.038	-2.7695
0.0064899	0.015419	-0.0014691	-0.045204	-46.306	-2.8054
0.0064899	0.01561	-0.0011668	-0.044571	-58.556	-2.8603
0.0064899	0.015802	-0.00092652	-0.044107	-74.623	-2.8139
0.0064899	0.015994	-0.0011396	-0.044687	-60.111	-2.8252
0.0064899	0.016186	-0.00096661	-0.044117	-67.935	-2.6844
0.0064899	0.016378	-0.0006115	-0.043296	-109.61	-2.8823
0.0064899	0.016569	-0.00074818	-0.04229	-87.929	-2.8627
0.0064899	0.016761	-0.00042575	-0.041566	-158.61	-2.9908
0.0064899	0.016953	-0.00033181	-0.041608	-206.84	-2.9379
0.0064899	0.017145	0.00018495	-0.040805	347.28	-2.8148
0.0064899	0.017336	0.00062651	-0.040297	96.737	-2.6919
0.0064899	0.017528	0.00072802	-0.039798	80.692	-2.744
0.0064899	0.01772	0.00049747	-0.039305	125.02	-2.7132
0.0064899	0.017912	0.00076802	-0.039671	85.385	-2.7325
0.0064899	0.018103	0.0010162	-0.039004	65.362	-2.8665
0.0064899	0.018295	0.0010329	-0.038354	61.811	-2.7171
0.0064899	0.018487	0.0011968	-0.037747	59.719	-2.8185
0.0064899	0.018679	0.0010159	-0.037865	68.067	-2.9131
0.0064899	0.01887	0.0017268	-0.03717	37.582	-2.8429
0.0064899	0.019062	0.0022537	-0.036946	28.861	-2.7832
0.0064899	0.019254	0.0020435	-0.036633	32.007	-2.8876
0.0062981	0.00084494	0.78641	0.018111	3.2056	10.995
0.0062981	0.0010367	0.73853	0.014413	3.2374	15.062
0.0062981	0.0012285	0.64159	0.0053139	3.4184	42.494
0.0062981	0.0014202	0.52747	-0.0054631	3.6392	-41.145
0.0062981	0.001612	0.41285	-0.015461	3.8154	-14.206
0.0062981	0.0018037	0.31106	-0.024152	4.0842	-8.1592
0.0062981	0.0019955	0.22468	-0.030705	4.4664	-5.8534
0.0062981	0.0021873	0.15502	-0.036334	4.8772	-4.718
0.0062981	0.002379	0.10029	-0.039976	6.0045	-4.2434
0.0062981	0.0025708	0.057926	-0.042427	8.9623	-4.0095
0.0062981	0.0027625	0.024229	-0.043922	17.901	-3.6965
0.0062981	0.0029543	-0.0015511	-0.045093	-233.05	-3.6057
0.0062981	0.0031461	-0.020468	-0.045425	-15.52	-3.7798
0.0062981	0.0033378	-0.035629	-0.046419	-8.2637	-3.7248
0.0062981	0.0035296	-0.047093	-0.047587	-5.8744	-3.8024
0.0062981	0.0037213	-0.055518	-0.049099	-4.3749	-3.6604
0.0062981	0.0039131	-0.060908	-0.050055	-3.5244	-3.4718
0.0062981	0.0041049	-0.065374	-0.052877	-3.0602	-3.3066
0.0062981	0.0042966	-0.068469	-0.055332	-2.6234	-3.1344
0.0062981	0.0044884	-0.069746	-0.056574	-2.4121	-3.1379
0.0062981	0.0046802	-0.070059	-0.058463	-2.4706	-3.0419
0.0062981	0.0048719	-0.070202	-0.060577	-2.439	-2.9282
0.0062981	0.0050637	-0.070377	-0.061986	-2.2793	-2.7806
0.0062981	0.0052554	-0.069857	-0.06285	-2.1747	-2.9214
0.0062981	0.0054472	-0.068187	-0.06498	-2.2995	-2.7891
0.0062981	0.005639	-0.067073	-0.066509	-2.2377	-2.638
0.0062981	0.0058307	-0.065963	-0.067382	-2.1917	-2.565
0.0062981	0.0060225	-0.063768	-0.067158	-2.3394	-2.5078
0.0062981	0.0062142	-0.061288	-0.067673	-2.4088	-2.5899
0.0062981	0.006406	-0.059944	-0.068224	-2.3359	-2.5841
0.0062981	0.0065978	-0.057988	-0.068552	-2.3566	-2.5208
0.0062981	0.0067895	-0.055828	-0.068797	-2.4965	-2.5457
0.0062981	0.0069813	-0.053916	-0.068401	-2.3673	-2.5812
0.0062981	0.007173	-0.051404	-0.068579	-2.4273	-2.5036
0.0062981	0.0073648	-0.049058	-0.068895	-2.5759	-2.3734
0.0062981	0.0075566	-0.04623	-0.069088	-2.5905	-2.4226
0.0062981	0.0077483	-0.044032	-0.068584	-2.6314	-2.5248
0.0062981	0.0079401	-0.042448	-0.068612	-2.7393	-2.4669
0.0062981	0.0081318	-0.040714	-0.068063	-2.8428	-2.4234
0.0062981	0.0083236	-0.038632	-0.068165	-2.8816	-2.3964
0.0062981	0.0085154	-0.036171	-0.068299	-3.1217	-2.4307
0.0062981	0.0087071	-0.034611	-0.066817	-3.0591	-2.4199
0.0062981	0.0088989	-0.032645	-0.066328	-3.1337	-2.492
0.0062981	0.0090906	-0.030593	-0.066221	-3.2558	-2.4514
0.0062981	0.0092824	-0.029002	-0.065702	-3.3174	-2.3543
0.0062981	0.0094742	-0.026896	-0.06513	-3.4159	-2.394
0.0062981	0.0096659	-0.025404	-0.064332	-3.4441	-2.3854
0.0062981	0.0098577	-0.023729	-0.06378	-3.635	-2.3944
0.0062981	0.010049	-0.022629	-0.062853	-3.5438	-2.5128
0.0062981	0.010241	-0.021375	-0.061741	-3.8243	-2.4779
0.0062981	0.010433	-0.019524	-0.061904	-4.0853	-2.3988
0.0062981	0.010625	-0.018306	-0.061415	-4.456	-2.3198
0.0062981	0.010816	-0.016891	-0.061084	-4.8849	-2.2418
0.0062981	0.011008	-0.015562	-0.060288	-5.5227	-2.2283
0.0062981	0.0112	-0.014889	-0.059341	-5.8399	-2.3467
0.0062981	0.011392	-0.013963	-0.059184	-5.7799	-2.3468
0.0062981	0.011584	-0.012909	-0.058385	-6.2167	-2.3572
0.0062981	0.011775	-0.011814	-0.05752	-5.9792	-2.3221
0.0062981	0.011967	-0.011039	-0.056657	-7.0058	-2.379
0.0062981	0.012159	-0.010575	-0.056276	-7.5518	-2.2659
0.0062981	0.012351	-0.0097075	-0.055186	-6.9647	-2.4795
0.0062981	0.012542	-0.0088613	-0.055195	-8.3379	-2.5542
0.0062981	0.012734	-0.0079752	-0.054373	-9.6084	-2.4692
0.0062981	0.012926	-0.0070843	-0.05326	-10.309	-2.4299
0.0062981	0.013118	-0.0067638	-0.053058	-10.468	-2.3593
0.0062981	0.013309	-0.0064036	-0.052286	-11.215	-2.4115
0.0062981	0.013501	-0.0056365	-0.050778	-12.155	-2.465
0.0062981	0.013693	-0.0050047	-0.050353	-14.029	-2.4176
0.0062981	0.013885	-0.0045118	-0.050375	-16.709	-2.5695
0.0062981	0.014076	-0.0040407	-0.049476	-18.512	-2.5674
0.0062981	0.014268	-0.0032774	-0.049014	-22.314	-2.5007
0.0062981	0.01446	-0.002939	-0.048797	-24.339	-2.5884
0.0062981	0.014652	-0.0026157	-0.047584	-27.153	-2.5247
0.0062981	0.014843	-0.0020801	-0.047117	-34.645	-2.7436
0.0062981	0.015035	-0.0021666	-0.047211	-33.558	-2.8405
0.0062981	0.015227	-0.0019568	-0.04622	-36.359	-2.7484
0.0062981	0.015419	-0.0017141	-0.045673	-40.062	-2.6629
0.0062981	0.01561	-0.0013076	-0.045484	-51.765	-2.7104
0.0062981	0.015802	-0.00078641	-0.044889	-83.897	-2.8004
0.0062981	0.015994	-0.0010858	-0.044946	-60.813	-2.6467
0.0062981	0.016186	-0.00092228	-0.044341	-69.675	-2.5455
0.0062981	0.016378	-0.00062279	-0.0434	-101.23	-2.7152
0.0062981	0.016569	-0.0004866	-0.042448	-127.91	-2.896
0.0062981	0.016761	-0.00030053	-0.041283	-208.31	-2.9473
0.0062981	0.016953	-0.00024924	-0.041845	-287.55	-2.6753
0.0062981	0.017145	0.00027407	-0.041535	235.56	-2.6744
0.0062981	0.017336	0.00092652	-0.040448	67.222	-2.6655
0.0062981	0.017528	0.00094109	-0.039946	66.023	-2.7022
0.0062981	0.01772	0.00098228	-0.039109	64.17	-2.7664
0.0062981	0.017912	0.001091	-0.039315	60.783	-2.7087
0.0062981	0.018103	0.0013267	-0.038572	49.003	-2.8091
0.0062981	0.018295	0.0014952	-0.038239	40.481	-2.6383
0.0062981	0.018487	0.0015601	-0.037762	40.734	-2.821
0.0062981	0.018679	0.0012983	-0.037344	52.08	-2.8894
0.0062981	0.01887	0.0018834	-0.036589	34.609	-2.9634
0.0062981	0.019062	0.00244	-0.03663	27.144	-3.1265
0.0062981	0.019254	0.0024573	-0.0371	26.698	-2.9073
0.0061064	0.00084494	0.78564	0.018722	3.2294	10.93
0.0061064	0.0010367	0.73529	0.013695	3.2422	15.773
0.0061064	0.0012285	0.63614	0.0038007	3.493	60.434
0.0061064	0.0014202	0.52093	-0.0079012	3.7288	-28.441
0.0061064	0.001612	0.40609	-0.018641	3.9579	-11.562
0.0061064	0.0018037	0.30468	-0.027799	4.2402	-7.3729
0.0061064	0.0019955	0.21983	-0.03472	4.679	-5.4587
0.0061064	0.0021873	0.15141	-0.039683	5.1504	-4.3104
0.0061064	0.002379	0.097688	-0.043833	6.3702	-3.6565
0.0061064	0.0025708	0.056083	-0.046152	9.5483	-3.5878
0.0061064	0.0027625	0.022334	-0.047463	20.267	-3.3223
0.0061064	0.0029543	-0.0032456	-0.048643	-115.55	-3.3293
0.0061064	0.0031461	-0.022389	-0.04833	-14.894	-3.4723
0.0061064	0.0033378	-0.036983	-0.049524	-7.9885	-3.4355
0.0061064	0.0035296	-0.048518	-0.051163	-5.563	-3.4563
0.0061064	0.0037213	-0.057508	-0.053562	-4.1614	-3.4475
0.0061064	0.0039131	-0.063477	-0.054469	-3.4052	-3.328
0.0061064	0.0041049	-0.067316	-0.056335	-2.9685	-3.2537
0.0061064	0.0042966	-0.069797	-0.058966	-2.6732	-2.949
0.0061064	0.0044884	-0.071561	-0.060335	-2.5377	-2.9441
0.0061064	0.0046802	-0.071867	-0.062253	-2.5208	-2.9996
0.0061064	0.0048719	-0.072222	-0.064715	-2.3635	-2.7034
0.0061064	0.0050637	-0.072069	-0.065377	-2.1562	-2.6404
0.0061064	0.0052554	-0.071803	-0.065765	-2.1591	-2.8471
0.0061064	0.0054472	-0.069982	-0.067383	-2.3316	-2.6795
0.0061064	0.005639	-0.068387	-0.068692	-2.277	-2.5429
0.0061064	0.0058307	-0.067263	-0.070355	-2.1888	-2.4066
0.0061064	0.0060225	-0.065189	-0.070839	-2.3359	-2.3897
0.0061064	0.0062142	-0.063236	-0.070479	-2.3141	-2.479
0.0061064	0.006406	-0.060912	-0.070557	-2.2501	-2.4719
0.0061064	0.0065978	-0.058463	-0.071334	-2.2976	-2.365
0.0061064	0.0067895	-0.056558	-0.071697	-2.3657	-2.4314
0.0061064	0.0069813	-0.053873	-0.071606	-2.4193	-2.4793
0.0061064	0.007173	-0.051957	-0.071108	-2.3681	-2.4352
0.0061064	0.0073648	-0.050079	-0.070337	-2.5192	-2.3285
0.0061064	0.0075566	-0.047467	-0.070451	-2.5221	-2.313
0.0061064	0.0077483	-0.045176	-0.070215	-2.4448	-2.396
0.0061064	0.0079401	-0.043037	-0.069862	-2.6585	-2.4792
0.0061064	0.0081318	-0.041539	-0.070221	-2.7536	-2.3788
0.0061064	0.0083236	-0.039146	-0.069817	-2.8448	-2.3705
0.0061064	0.0085154	-0.036413	-0.068992	-3.0351	-2.4494
0.0061064	0.0087071	-0.034264	-0.068335	-3.0324	-2.4103
0.0061064	0.0088989	-0.032	-0.067755	-3.2294	-2.4713
0.0061064	0.0090906	-0.030074	-0.067431	-3.4479	-2.432
0.0061064	0.0092824	-0.028606	-0.066949	-3.1278	-2.4255
0.0061064	0.0094742	-0.026658	-0.066101	-3.3005	-2.3418
0.0061064	0.0096659	-0.025288	-0.06563	-3.4599	-2.2664
0.0061064	0.0098577	-0.023887	-0.06534	-3.4827	-2.3364
0.0061064	0.010049	-0.022674	-0.064385	-3.887	-2.2667
0.0061064	0.010241	-0.021125	-0.063369	-3.8228	-2.3
0.0061064	0.010433	-0.019619	-0.063324	-3.9692	-2.2969
0.0061064	0.010625	-0.01864	-0.062336	-4.3764	-2.318
0.0061064	0.010816	-0.017495	-0.061652	-5.1022	-2.3304
0.0061064	0.011008	-0.016101	-0.060891	-5.0626	-2.3005
0.0061064	0.0112	-0.014776	-0.060096	-5.6726	-2.1921
0.0061064	0.011392	-0.013242	-0.060274	-5.9407	-2.115
0.0061064	0.011584	-0.012348	-0.059403	-6.103	-2.1514
0.0061064	0.011775	-0.01155	-0.058553	-5.9828	-2.3187
0.0061064	0.011967	-0.010507	-0.057795	-7.8339	-2.319
0.0061064	0.012159	-0.0098235	-0.057288	-7.9718	-2.2118
0.0061064	0.012351	-0.0092731	-0.056366	-8.3078	-2.2972
0.0061064	0.012542	-0.0083411	-0.055514	-9.2835	-2.3367
0.0061064	0.012734	-0.0072792	-0.054433	-10.14	-2.5294
0.0061064	0.012926	-0.0067066	-0.054222	-10.869	-2.3684
0.0061064	0.013118	-0.0062816	-0.053659	-11.515	-2.4666
0.0061064	0.013309	-0.0057443	-0.05215	-13.589	-2.4768
0.0061064	0.013501	-0.0047494	-0.051161	-14.749	-2.737
0.0061064	0.013693	-0.0041508	-0.050446	-17.364	-2.4514
0.0061064	0.013885	-0.0039148	-0.050322	-20.034	-2.5393
0.0061064	0.014076	-0.0036962	-0.049602	-20.809	-2.6594
0.0061064	0.014268	-0.0030563	-0.049331	-23.356	-2.6286
0.0061064	0.01446	-0.002687	-0.048862	-27.861	-2.6123
0.0061064	0.014652	-0.00232	-0.048263	-31.479	-2.654
0.0061064	0.014843	-0.0022548	-0.047641	-31.346	-2.6064
0.0061064	0.015035	-0.0023206	-0.046719	-30.226	-2.6492
0.0061064	0.015227	-0.0019172	-0.046252	-34.423	-2.6519
0.0061064	0.015419	-0.0016102	-0.046481	-39.994	-2.6314
0.0061064	0.01561	-0.001221	-0.045518	-52.829	-2.5488
0.0061064	0.015802	-0.00085527	-0.0453	-79.084	-2.5208
0.0061064	0.015994	-0.00058526	-0.044824	-115.97	-2.5665
0.0061064	0.016186	-0.00057413	-0.043876	-115.49	-2.6763
0.0061064	0.016378	-0.00045299	-0.043718	-141.94	-2.746
0.0061064	0.016569	-0.00018204	-0.042599	-333.99	-3.0114
0.0061064	0.016761	0.00014391	-0.04206	456.88	-2.8308
0.0061064	0.016953	0.00050586	-0.042496	130.6	-2.5325
0.0061064	0.017145	0.00076371	-0.041775	92.851	-2.6478
0.0061064	0.017336	0.0012955	-0.040523	52.752	-2.7135
0.0061064	0.017528	0.0013197	-0.040011	45.381	-2.5003
0.0061064	0.01772	0.0013735	-0.039339	41.178	-2.6017
0.0061064	0.017912	0.0014198	-0.039144	46.736	-2.7597
0.0061064	0.018103	0.0014771	-0.039162	43.067	-2.7266
0.0061064	0.018295	0.0017238	-0.038402	34.958	-2.6911
0.0061064	0.018487	0.0017582	-0.037936	34.155	-2.6734
0.0061064	0.018679	0.0015383	-0.037495	42.534	-2.7989
0.0061064	0.01887	0.0019444	-0.03695	35.251	-2.8251
0.0061064	0.019062	0.0021813	-0.036981	31.655	-3.1681
0.0061064	0.019254	0.0021406	-0.037019	32.243	-3.3201
0.0059146	0.00084494	0.78102	0.017715	3.3043	11.529
0.0059146	0.0010367	0.73111	0.012445	3.2653	17.739
0.0059146	0.0012285	0.62986	0.0016631	3.5313	137.66
0.0059146	0.0014202	0.51471	-0.010767	3.8202	-21.62
0.0059146	0.001612	0.40013	-0.021828	4.1054	-10.33
0.0059146	0.0018037	0.29878	-0.031256	4.417	-6.9392
0.0059146	0.0019955	0.21449	-0.038175	4.8659	-5.1997
0.0059146	0.0021873	0.14752	-0.043473	5.4146	-4.2511
0.0059146	0.002379	0.095513	-0.047509	6.7821	-3.4731
0.0059146	0.0025708	0.054245	-0.050394	10.196	-3.1554
0.0059146	0.0027625	0.020558	-0.052529	22.645	-3.1144
0.0059146	0.0029543	-0.0048072	-0.053582	-80.418	-3.1856
0.0059146	0.0031461	-0.024203	-0.052857	-14.265	-3.0262
0.0059146	0.0033378	-0.039515	-0.053771	-7.8499	-3.1027
0.0059146	0.0035296	-0.049837	-0.055223	-5.5831	-3.1858
0.0059146	0.0037213	-0.058793	-0.057651	-4.0348	-3.2348
0.0059146	0.0039131	-0.065775	-0.058637	-3.3769	-3.1158
0.0059146	0.0041049	-0.069442	-0.060514	-2.9732	-2.9239
0.0059146	0.0042966	-0.071051	-0.06351	-2.7032	-2.6812
0.0059146	0.0044884	-0.072871	-0.064366	-2.5721	-2.8407
0.0059146	0.0046802	-0.073748	-0.066085	-2.4559	-2.8184
0.0059146	0.0048719	-0.074441	-0.068581	-2.3277	-2.6334
0.0059146	0.0050637	-0.07379	-0.068478	-2.1956	-2.615
0.0059146	0.0052554	-0.072923	-0.068893	-2.2273	-2.6447
0.0059146	0.0054472	-0.071756	-0.070224	-2.1942	-2.5931
0.0059146	0.005639	-0.069925	-0.071071	-2.1925	-2.6166
0.0059146	0.0058307	-0.067978	-0.072752	-2.2457	-2.5041
0.0059146	0.0060225	-0.065926	-0.073925	-2.3155	-2.5274
0.0059146	0.0062142	-0.064624	-0.073556	-2.1911	-2.4877
0.0059146	0.006406	-0.061302	-0.072883	-2.2994	-2.4228
0.0059146	0.0065978	-0.058566	-0.073286	-2.4756	-2.4052
0.0059146	0.0067895	-0.057177	-0.074091	-2.4521	-2.4503
0.0059146	0.0069813	-0.054408	-0.073859	-2.3452	-2.4712
0.0059146	0.007173	-0.052166	-0.073848	-2.307	-2.4222
0.0059146	0.0073648	-0.050409	-0.07315	-2.3877	-2.3352
0.0059146	0.0075566	-0.04843	-0.072916	-2.4498	-2.2619
0.0059146	0.0077483	-0.045743	-0.072194	-2.499	-2.3926
0.0059146	0.0079401	-0.043381	-0.071814	-2.6858	-2.5289
0.0059146	0.0081318	-0.041269	-0.071717	-2.7116	-2.5354
0.0059146	0.0083236	-0.038848	-0.070645	-2.7223	-2.4205
0.0059146	0.0085154	-0.036705	-0.070396	-2.7824	-2.3038
0.0059146	0.0087071	-0.034541	-0.070404	-2.9048	-2.2804
0.0059146	0.0088989	-0.032649	-0.069706	-3.0691	-2.2589
0.0059146	0.0090906	-0.030568	-0.068745	-3.0948	-2.4757
0.0059146	0.0092824	-0.028482	-0.068231	-3.3583	-2.497
0.0059146	0.0094742	-0.027071	-0.067695	-3.3416	-2.2626
0.0059146	0.0096659	-0.025423	-0.067119	-3.3262	-2.2114
0.0059146	0.0098577	-0.024081	-0.066382	-3.6454	-2.1388
0.0059146	0.010049	-0.02245	-0.065157	-4.1696	-2.1359
0.0059146	0.010241	-0.020893	-0.065091	-4.2587	-2.2029
0.0059146	0.010433	-0.018709	-0.064872	-4.6182	-2.0972
0.0059146	0.010625	-0.017307	-0.063556	-4.835	-2.1607
0.0059146	0.010816	-0.016921	-0.062749	-4.9449	-2.2675
0.0059146	0.011008	-0.015349	-0.06196	-5.4508	-2.212
0.0059146	0.0112	-0.013645	-0.060918	-6.1426	-2.2287
0.0059146	0.011392	-0.01241	-0.060763	-6.4533	-2.2661
0.0059146	0.011584	-0.011363	-0.060041	-6.5628	-2.1962
0.0059146	0.011775	-0.01099	-0.059208	-7.0279	-2.2109
0.0059146	0.011967	-0.010333	-0.058204	-7.814	-2.3088
0.0059146	0.012159	-0.009375	-0.057485	-7.3949	-2.2953
0.0059146	0.012351	-0.008605	-0.056673	-8.2037	-2.318
0.0059146	0.012542	-0.0072805	-0.055401	-10.125	-2.2956
0.0059146	0.012734	-0.0064604	-0.054603	-11.168	-2.4441
0.0059146	0.012926	-0.0062887	-0.05408	-11.669	-2.4856
0.0059146	0.013118	-0.0057588	-0.053761	-12.724	-2.4961
0.0059146	0.013309	-0.0053814	-0.053045	-14.157	-2.5204
0.0059146	0.013501	-0.0048294	-0.052272	-14.77	-2.6461
0.0059146	0.013693	-0.0039769	-0.051608	-17.194	-2.4843
0.0059146	0.013885	-0.0033878	-0.050666	-21.306	-2.6977
0.0059146	0.014076	-0.0030943	-0.049682	-23.6	-2.6002
0.0059146	0.014268	-0.0026651	-0.04928	-26.76	-2.5859
0.0059146	0.01446	-0.0022387	-0.048209	-33.02	-2.5808
0.0059146	0.014652	-0.0019135	-0.048369	-37.73	-2.6532
0.0059146	0.014843	-0.0020223	-0.047844	-34.936	-2.6385
0.0059146	0.015035	-0.0016482	-0.047011	-40.747	-2.5103
0.0059146	0.015227	-0.0013915	-0.04662	-48.88	-2.5792
0.0059146	0.015419	-0.0013036	-0.046618	-49.165	-2.7518
0.0059146	0.01561	-0.00085327	-0.045734	-75.777	-2.7439
0.0059146	0.015802	-0.00026963	-0.045133	-264.26	-2.5438
0.0059146	0.015994	-0.00019589	-0.045137	-334.3	-2.6515
0.0059146	0.016186	-0.00028193	-0.044904	-249.71	-2.744
0.0059146	0.016378	-8.2759e-005	-0.044455	-798	-2.6395
0.0059146	0.016569	9.2424e-005	-0.043018	626.12	-2.6773
0.0059146	0.016761	0.00049195	-0.042663	138.55	-2.8021
0.0059146	0.016953	0.00067545	-0.042608	100.9	-2.657
0.0059146	0.017145	0.00079812	-0.042142	87.479	-2.9624
0.0059146	0.017336	0.0011764	-0.041468	55.768	-2.7824
0.0059146	0.017528	0.0014171	-0.040987	44.124	-2.5899
0.0059146	0.01772	0.0017747	-0.039617	35.093	-2.6673
0.0059146	0.017912	0.0015785	-0.039575	40.261	-2.5683
0.0059146	0.018103	0.0013793	-0.039828	47.718	-2.6332
0.0059146	0.018295	0.0017729	-0.039124	37.692	-2.8927
0.0059146	0.018487	0.0017662	-0.03929	39.571	-2.7109
0.0059146	0.018679	0.0017573	-0.03893	37.955	-2.7093
0.0059146	0.01887	0.0019939	-0.038064	34.803	-2.8603
0.0059146	0.019062	0.001972	-0.037561	34.774	-3.0501
0.0059146	0.019254	0.0018886	-0.037182	35.975	-3.202
0.0057228	0.00084494	0.78353	0.015799	3.261	12.599
0.0057228	0.0010367	0.72777	0.0095034	3.2704	23.373
0.0057228	0.0012285	0.62443	-0.0010535	3.5853	-218.83
0.0057228	0.0014202	0.5067	-0.013814	3.9245	-17.2
0.0057228	0.001612	0.39498	-0.024616	4.2584	-9.4044
0.0057228	0.0018037	0.2935	-0.034732	4.5475	-6.1703
0.0057228	0.0019955	0.21	-0.042197	5.0308	-4.9778
0.0057228	0.0021873	0.14371	-0.048046	5.6843	-3.9949
0.0057228	0.002379	0.092275	-0.051819	7.1491	-3.3115
0.0057228	0.0025708	0.051764	-0.054571	11.042	-3.0345
0.0057228	0.0027625	0.019198	-0.056559	25.029	-2.9314
0.0057228	0.0029543	-0.0060153	-0.058057	-66.221	-3.0473
0.0057228	0.0031461	-0.025915	-0.0577	-13.715	-2.958
0.0057228	0.0033378	-0.041052	-0.058759	-8.0928	-2.9419
0.0057228	0.0035296	-0.05251	-0.059956	-5.8022	-3.0312
0.0057228	0.0037213	-0.061164	-0.061422	-4.338	-2.9524
0.0057228	0.0039131	-0.067258	-0.063208	-3.5606	-2.7989
0.0057228	0.0041049	-0.070985	-0.06541	-3.0397	-2.7535
0.0057228	0.0042966	-0.073075	-0.067389	-2.8329	-2.6342
0.0057228	0.0044884	-0.074742	-0.068164	-2.5346	-2.6823
0.0057228	0.0046802	-0.075659	-0.070024	-2.3653	-2.6536
0.0057228	0.0048719	-0.076439	-0.071821	-2.2313	-2.6296
0.0057228	0.0050637	-0.07572	-0.07229	-2.1471	-2.5027
0.0057228	0.0052554	-0.074063	-0.073353	-2.2797	-2.4654
0.0057228	0.0054472	-0.072858	-0.074394	-2.1442	-2.4585
0.0057228	0.005639	-0.070757	-0.074611	-2.1781	-2.4547
0.0057228	0.0058307	-0.068518	-0.075539	-2.2612	-2.374
0.0057228	0.0060225	-0.066702	-0.076289	-2.2094	-2.4443
0.0057228	0.0062142	-0.065062	-0.076409	-2.2745	-2.4401
0.0057228	0.006406	-0.061913	-0.076252	-2.4081	-2.368
0.0057228	0.0065978	-0.059391	-0.076288	-2.3647	-2.3383
0.0057228	0.0067895	-0.05717	-0.07629	-2.4744	-2.3714
0.0057228	0.0069813	-0.054914	-0.076069	-2.4758	-2.544
0.0057228	0.007173	-0.053189	-0.076182	-2.5049	-2.3916
0.0057228	0.0073648	-0.051093	-0.075565	-2.4796	-2.3868
0.0057228	0.0075566	-0.048437	-0.075407	-2.4417	-2.3401
0.0057228	0.0077483	-0.045901	-0.074652	-2.4902	-2.4233
0.0057228	0.0079401	-0.043411	-0.074026	-2.5264	-2.399
0.0057228	0.0081318	-0.041288	-0.073276	-2.5884	-2.3904
0.0057228	0.0083236	-0.038979	-0.072629	-2.6865	-2.3408
0.0057228	0.0085154	-0.036446	-0.072867	-2.7934	-2.2363
0.0057228	0.0087071	-0.034119	-0.072082	-2.9144	-2.2544
0.0057228	0.0088989	-0.032729	-0.071261	-2.8143	-2.2772
0.0057228	0.0090906	-0.030624	-0.070785	-2.9339	-2.3437
0.0057228	0.0092824	-0.028586	-0.070181	-3.2224	-2.283
0.0057228	0.0094742	-0.027177	-0.069465	-3.3553	-2.1706
0.0057228	0.0096659	-0.025509	-0.068469	-3.3056	-2.1237
0.0057228	0.0098577	-0.023571	-0.06741	-3.6026	-2.1467
0.0057228	0.010049	-0.021834	-0.065805	-4.0398	-2.1591
0.0057228	0.010241	-0.020235	-0.065912	-4.1994	-2.1796
0.0057228	0.010433	-0.018091	-0.065889	-4.6678	-2.1931
0.0057228	0.010625	-0.016525	-0.064371	-4.8954	-2.2167
0.0057228	0.010816	-0.015653	-0.06357	-4.7556	-2.2015
0.0057228	0.011008	-0.014084	-0.062711	-5.7452	-2.2625
0.0057228	0.0112	-0.012897	-0.061675	-6.0678	-2.3476
0.0057228	0.011392	-0.012348	-0.060501	-6.5071	-2.3629
0.0057228	0.011584	-0.01164	-0.060046	-6.6759	-2.2757
0.0057228	0.011775	-0.010663	-0.060009	-7.1005	-2.2346
0.0057228	0.011967	-0.0095342	-0.059192	-8.3679	-2.2214
0.0057228	0.012159	-0.0089499	-0.057991	-8.2805	-2.1956
0.0057228	0.012351	-0.0079222	-0.056662	-8.8758	-2.3069
0.0057228	0.012542	-0.007029	-0.056239	-9.455	-2.4155
0.0057228	0.012734	-0.0060612	-0.055501	-10.588	-2.4498
0.0057228	0.012926	-0.0057599	-0.054614	-12.315	-2.4627
0.0057228	0.013118	-0.0052387	-0.054701	-15.151	-2.401
0.0057228	0.013309	-0.0050844	-0.054326	-14.853	-2.569
0.0057228	0.013501	-0.005104	-0.05297	-13.514	-2.4331
0.0057228	0.013693	-0.0042357	-0.052177	-17.093	-2.4944
0.0057228	0.013885	-0.0037137	-0.051422	-21.214	-2.5585
0.0057228	0.014076	-0.0029592	-0.05088	-24.447	-2.6026
0.0057228	0.014268	-0.0020242	-0.050425	-35.964	-2.5021
0.0057228	0.01446	-0.0016312	-0.049384	-41.769	-2.5596
0.0057228	0.014652	-0.0016529	-0.048308	-42.535	-2.802
0.0057228	0.014843	-0.0016232	-0.04809	-43.874	-2.6863
0.0057228	0.015035	-0.0012222	-0.047684	-56.142	-2.6172
0.0057228	0.015227	-0.00075954	-0.04664	-93.333	-2.4339
0.0057228	0.015419	-0.00071795	-0.046485	-92.323	-2.4563
0.0057228	0.01561	-0.00035583	-0.046645	-176.08	-2.539
0.0057228	0.015802	2.2018e-005	-0.045436	3072.8	-2.4814
0.0057228	0.015994	0.00015206	-0.044938	436.57	-2.9909
0.0057228	0.016186	0.00031858	-0.045804	210.94	-2.6664
0.0057228	0.016378	0.00051857	-0.044415	125.83	-2.5201
0.0057228	0.016569	0.00049094	-0.043205	132.7	-2.7491
0.0057228	0.016761	0.0004858	-0.042855	141.94	-2.8858
0.0057228	0.016953	0.00078069	-0.042676	86.105	-2.8472
0.0057228	0.017145	0.0010444	-0.042374	65.013	-2.8511
0.0057228	0.017336	0.0014342	-0.041751	44.447	-2.8868
0.0057228	0.017528	0.001677	-0.041396	40.609	-2.8174
0.0057228	0.01772	0.001925	-0.040146	32.381	-2.8219
0.0057228	0.017912	0.0019554	-0.039868	31.588	-2.6161
0.0057228	0.018103	0.0019208	-0.039415	33.272	-2.5665
0.0057228	0.018295	0.0025994	-0.039393	24.778	-2.7361
0.0057228	0.018487	0.0022377	-0.039391	30.482	-2.8449
0.0057228	0.018679	0.0017063	-0.038646	39.571	-2.8349
0.0057228	0.01887	0.0022312	-0.038043	27.286	-3.0285
0.0057228	0.019062	0.0028911	-0.037737	21.189	-3.0636
0.0057228	0.019254	0.002794	-0.037219	24.26	-2.9799
0.0055311	0.00084494	0.78771	0.01464	3.1618	14.364
0.0055311	0.0010367	0.72295	0.0065862	3.2716	34.77
0.0055311	0.0012285	0.61715	-0.0038994	3.618	-61.021
0.0055311	0.0014202	0.498	-0.01712	3.9998	-13.898
0.0055311	0.001612	0.386	-0.02809	4.3789	-8.2558
0.0055311	0.0018037	0.28735	-0.038545	4.7276	-5.5057
0.0055311	0.0019955	0.20633	-0.04717	5.1856	-4.2405
0.0055311	0.0021873	0.14096	-0.053101	5.9648	-3.4387
0.0055311	0.002379	0.089599	-0.056527	7.5866	-3.0826
0.0055311	0.0025708	0.049867	-0.059266	11.842	-2.8484
0.0055311	0.0027625	0.017847	-0.061029	28.342	-2.6166
0.0055311	0.0029543	-0.0080798	-0.062521	-52.883	-2.6648
0.0055311	0.0031461	-0.02774	-0.063025	-13.6	-2.781
0.0055311	0.0033378	-0.042035	-0.063635	-8.0871	-2.893
0.0055311	0.0035296	-0.053768	-0.064313	-5.8145	-2.8013
0.0055311	0.0037213	-0.062834	-0.065371	-4.4652	-2.7832
0.0055311	0.0039131	-0.068812	-0.067638	-3.617	-2.6759
0.0055311	0.0041049	-0.072736	-0.06967	-3.0503	-2.6935
0.0055311	0.0042966	-0.074955	-0.071115	-2.8937	-2.5249
0.0055311	0.0044884	-0.076479	-0.07217	-2.6155	-2.5086
0.0055311	0.0046802	-0.077385	-0.073674	-2.3461	-2.5363
0.0055311	0.0048719	-0.077773	-0.074848	-2.1827	-2.4749
0.0055311	0.0050637	-0.07695	-0.075761	-2.1855	-2.4107
0.0055311	0.0052554	-0.075254	-0.077243	-2.2208	-2.36
0.0055311	0.0054472	-0.073604	-0.078585	-2.2432	-2.3304
0.0055311	0.005639	-0.071498	-0.078637	-2.2614	-2.3496
0.0055311	0.0058307	-0.069483	-0.078908	-2.3134	-2.2504
0.0055311	0.0060225	-0.067671	-0.079628	-2.2122	-2.2215
0.0055311	0.0062142	-0.065562	-0.079557	-2.3789	-2.2407
0.0055311	0.006406	-0.062857	-0.0796	-2.4136	-2.2387
0.0055311	0.0065978	-0.060583	-0.079648	-2.2921	-2.2372
0.0055311	0.0067895	-0.057973	-0.079152	-2.3608	-2.2075
0.0055311	0.0069813	-0.055604	-0.079033	-2.4464	-2.2471
0.0055311	0.007173	-0.053802	-0.078957	-2.4437	-2.2148
0.0055311	0.0073648	-0.051021	-0.078006	-2.4185	-2.3457
0.0055311	0.0075566	-0.0482	-0.077426	-2.4171	-2.3888
0.0055311	0.0077483	-0.04587	-0.077288	-2.5656	-2.2566
0.0055311	0.0079401	-0.043682	-0.076638	-2.5129	-2.2119
0.0055311	0.0081318	-0.041663	-0.076063	-2.592	-2.2795
0.0055311	0.0083236	-0.039306	-0.075494	-2.7199	-2.2469
0.0055311	0.0085154	-0.036524	-0.075147	-2.8221	-2.2506
0.0055311	0.0087071	-0.033704	-0.074033	-2.9217	-2.2067
0.0055311	0.0088989	-0.031795	-0.073165	-3.1012	-2.1912
0.0055311	0.0090906	-0.030014	-0.072599	-3.0158	-2.1683
0.0055311	0.0092824	-0.027871	-0.071558	-2.9943	-2.2066
0.0055311	0.0094742	-0.026453	-0.070688	-3.0225	-2.1646
0.0055311	0.0096659	-0.024909	-0.069546	-3.2777	-2.2857
0.0055311	0.0098577	-0.022764	-0.069216	-3.8476	-2.2853
0.0055311	0.010049	-0.021139	-0.068067	-4.3169	-1.9913
0.0055311	0.010241	-0.019452	-0.067251	-4.3781	-2.0579
0.0055311	0.010433	-0.017654	-0.066119	-4.6592	-2.2402
0.0055311	0.010625	-0.016141	-0.064492	-4.8882	-2.2037
0.0055311	0.010816	-0.015008	-0.064237	-5.1534	-2.1137
0.0055311	0.011008	-0.013971	-0.063517	-5.5133	-2.2186
0.0055311	0.0112	-0.012897	-0.062852	-5.8227	-2.1958
0.0055311	0.011392	-0.01207	-0.061243	-6.6817	-2.1617
0.0055311	0.011584	-0.011342	-0.060692	-6.4611	-2.2615
0.0055311	0.011775	-0.010481	-0.060734	-7.006	-2.2264
0.0055311	0.011967	-0.0090008	-0.060173	-8.7496	-2.307
[truncated: 2,851 more rows]
