# Supplementary material for: Dissipated power and induced velocity fields data of a micro single dielectric barrier discharge plasma actuator for active flow control
Source: Data Brief. 2015 Aug 28;5:65–70. doi: 10.1016/j.dib.2015.08.011 (PMC4564384; doi:10.1016/j.dib.2015.08.011)
Supplement: Supplementary file 1 — Supplementary material [file mmc1.zip › supplementary_material/caseAnum.dat]

% x (m)		y (m)	Vx (m/s)	Vy (m/s)
-0.11975	0.24199	-0.0017196	-0.00015549
-0.11975	0.25	-0.0017249	-0.161
-0.1178	0.24199	-0.0017385	-0.00015564
-0.1178	0.25	-0.001744	0
-0.11975	0.23423	-0.0017038	-0.00030455
-0.1178	0.23423	-0.0017227	-0.00030496
-0.11975	0.22673	-0.0016786	-0.00044833
-0.1178	0.22673	-0.0016975	-0.00044901
-0.11975	0.21946	-0.0016446	-0.00058716
-0.1178	0.21946	-0.0016634	-0.00058811
-0.11975	0.21243	-0.0016019	-0.00072129
-0.1178	0.21243	-0.0016207	-0.00072251
-0.11975	0.20562	-0.0015507	-0.00085077
-0.1178	0.20562	-0.0015694	-0.00085227
-0.11975	0.19903	-0.001491	-0.00097553
-0.1178	0.19903	-0.0015096	-0.00097732
-0.11975	0.19265	-0.0014226	-0.0010953
-0.1178	0.19265	-0.0014411	-0.0010974
-0.11975	0.18647	-0.0013455	-0.0012098
-0.1178	0.18647	-0.0013636	-0.0012122
-0.11975	0.1805	-0.0012591	-0.0013181
-0.1178	0.1805	-0.0012767	-0.0013209
-0.11975	0.17471	-0.001163	-0.0014191
-0.1178	0.17471	-0.0011798	-0.0014224
-0.11975	0.16911	-0.0010563	-0.0015111
-0.1178	0.16911	-0.0010718	-0.001515
-0.11975	0.16368	-0.00093791	-0.0015913
-0.1178	0.16368	-0.00095139	-0.0015959
-0.11975	0.15844	-0.00080648	-0.0016553
-0.1178	0.15844	-0.00081668	-0.0016611
-0.11975	0.15336	-0.00066	-0.0016953
-0.1178	0.15336	-0.00066493	-0.0017033
-0.11975	0.14844	-0.0004973	-0.0017003
-0.1178	0.14844	-0.0004934	-0.0017125
-0.11975	0.14368	-0.00031247	-0.0016412
-0.1178	0.14368	-0.00029504	-0.0016632
-0.11975	0.13907	-0.00011174	-0.0015364
-0.1178	0.13907	-0.693	-0.0015792
-0.11975	0.13461	-0.0589	-0.00072996
-0.1178	0.13461	0.00014021	-0.0013941
-0.11975	0.13029	0	0
-0.1178	0.13029	0.00021297	-0.0010287
-0.11975	0.12611	0	0
-0.1178	0.12611	0.00020352	-0.00075264
-0.11975	0.12206	0	0
-0.1178	0.12206	0.00022625	-0.00067225
-0.11975	0.11815	0	0
-0.1178	0.11815	0.00025833	-0.00063699
-0.11975	0.11435	0	0
-0.1178	0.11435	0.00029342	-0.00061941
-0.11975	0.11068	0	0
-0.1178	0.11068	0.00032966	-0.00061195
-0.11975	0.10713	0	0
-0.1178	0.10713	0.00036572	-0.00060969
-0.11975	0.10369	0	0
-0.1178	0.10369	0.00040116	-0.00061039
-0.11975	0.10036	0	0
-0.1178	0.10036	0.00043583	-0.00061275
-0.11975	0.09714	0	0
-0.1178	0.09714	0.00046969	-0.00061601
-0.11975	0.094021	0	0
-0.1178	0.094021	0.00050272	-0.00061973
-0.11975	0.091001	0	0
-0.1178	0.091001	0.00053488	-0.00062363
-0.11975	0.088078	0	0
-0.1178	0.088078	0.00056616	-0.00062754
-0.11975	0.085249	0	0
-0.1178	0.085249	0.00059651	-0.00063135
-0.11975	0.08251	0	0
-0.1178	0.08251	0.00062589	-0.00063501
-0.11975	0.079859	0	0
-0.1178	0.079859	0.00065426	-0.00063848
-0.11975	0.077293	0	0
-0.1178	0.077293	0.00068159	-0.00064177
-0.11975	0.074808	0	0
-0.1178	0.074808	0.00070783	-0.00064486
-0.11975	0.072404	0	0
-0.1178	0.072404	0.00073295	-0.00064777
-0.11975	0.070076	0	0
-0.1178	0.070076	0.00075692	-0.00065052
-0.11975	0.067822	0	0
-0.1178	0.067822	0.00077972	-0.00065312
-0.11975	0.065641	0	0
-0.1178	0.065641	0.00080131	-0.0006556
-0.11975	0.06353	0	0
-0.1178	0.06353	0.00082169	-0.00065798
-0.11975	0.061486	0	0
-0.1178	0.061486	0.00084085	-0.00066027
-0.11975	0.059508	0	0
-0.1178	0.059508	0.00085877	-0.00066247
-0.11975	0.057593	0	0
-0.1178	0.057593	0.00087546	-0.00066459
-0.11975	0.055739	0	0
-0.1178	0.055739	0.00089092	-0.0006666
-0.11975	0.053944	0	0
-0.1178	0.053944	0.00090517	-0.00066848
-0.11975	0.052207	0	0
-0.1178	0.052207	0.00091822	-0.00067015
-0.11975	0.050526	0	0
-0.1178	0.050526	0.0009301	-0.00067153
-0.11975	0.048898	0	0
-0.1178	0.048898	0.00094082	-0.00067247
-0.11975	0.047322	0	0
-0.1178	0.047322	0.00095041	-0.00067281
-0.11975	0.045797	0	0
-0.1178	0.045797	0.00095889	-0.0006723
-0.11975	0.044321	0	0
-0.1178	0.044321	0.00096626	-0.00067065
-0.11975	0.042892	0	0
-0.1178	0.042892	0.00097252	-0.0006675
-0.11975	0.041508	0	0
-0.1178	0.041508	0.0009776	-0.00066244
-0.11975	0.040169	0	0
-0.1178	0.040169	0.00098137	-0.00065498
-0.11975	0.038873	0	0
-0.1178	0.038873	0.00098359	-0.00064465
-0.11975	0.037618	0	0
-0.1178	0.037618	0.00098383	-0.00063099
-0.11975	0.036403	0	0
-0.1178	0.036403	0.00098138	-0.00061369
-0.11975	0.035228	0	0
-0.1178	0.035228	0.00097507	-0.0005927
-0.11975	0.034089	0	0
-0.1178	0.034089	0.00096305	-0.00056845
-0.11975	0.032988	0	0
-0.1178	0.032988	0.00094241	-0.00054221
-0.11975	0.031921	0	0
-0.1178	0.031921	0.00090854	-0.00051644
-0.11975	0.030889	0	0
-0.1178	0.030889	0.0008542	-0.0004954
-0.11975	0.02989	0	0
-0.1178	0.02989	0.00076775	-0.00048581
-0.11975	0.028922	0	0
-0.1178	0.028922	0.00063009	-0.00049834
-0.11975	0.027986	0	0
-0.1178	0.027986	0.00040855	-0.00055106
-0.11975	0.027079	0	0
-0.1178	0.027079	0.0458	-0.00066438
-0.11975	0.026202	-0.00030811	-0.00028154
-0.1178	0.026202	-0.00052868	-0.00083713
-0.11975	0.025353	-0.0011007	-0.00063933
-0.1178	0.025353	-0.0013479	-0.0010149
-0.11975	0.024531	-0.002224	-0.00078066
-0.1178	0.024531	-0.002425	-0.0011568
-0.11975	0.023735	-0.0036441	-0.00087759
-0.1178	0.023735	-0.0037754	-0.0012611
-0.11975	0.022964	-0.0053608	-0.00092508
-0.1178	0.022964	-0.0054059	-0.0013196
-0.11975	0.022219	-0.0073852	-0.00092083
-0.1178	0.022219	-0.0073316	-0.0013278
-0.11975	0.021497	-0.0097373	-0.00086349
-0.1178	0.021497	-0.009574	-0.001283
-0.11975	0.020798	-0.012443	-0.00075267
-0.1178	0.020798	-0.012161	-0.0011833
-0.11975	0.020122	-0.015536	-0.00058857
-0.1178	0.020122	-0.015125	-0.0010281
-0.11975	0.019467	-0.019051	-0.00037199
-0.1178	0.019467	-0.018505	-0.00081701
-0.11975	0.018833	-0.023033	-0.00010348
-0.1178	0.018833	-0.022341	-0.00054979
-0.11975	0.018219	-0.027509	0.00021496
-0.1178	0.018219	-0.02667	-0.00022726
-0.11975	0.017626	-0.032492	0.00057692
-0.1178	0.017626	-0.031519	0.00014583
-0.11975	0.017051	-0.03799	0.0009723
-0.1178	0.017051	-0.036906	0.00056062
-0.11975	0.016494	-0.043998	0.001391
-0.1178	0.016494	-0.042822	0.001006
-0.11975	0.015956	-0.050495	0.001825
-0.1178	0.015956	-0.04924	0.0014721
-0.11975	0.015434	-0.057449	0.0022677
-0.1178	0.015434	-0.056132	0.0019514
-0.11975	0.014929	-0.064822	0.0027121
-0.1178	0.014929	-0.06346	0.002437
-0.11975	0.014441	-0.072561	0.0031517
-0.1178	0.014441	-0.071173	0.0029218
-0.11975	0.013968	-0.080608	0.0035803
-0.1178	0.013968	-0.079213	0.0033991
-0.11975	0.01351	-0.088893	0.0039922
-0.1178	0.01351	-0.08751	0.0038626
-0.11975	0.013067	-0.097343	0.0043824
-0.1178	0.013067	-0.095991	0.0043066
-0.11975	0.012638	-0.10588	0.0047466
-0.1178	0.012638	-0.10457	0.0047259
-0.11975	0.012222	-0.11441	0.0050812
-0.1178	0.012222	-0.11318	0.0051162
-0.11975	0.01182	-0.12286	0.0053834
-0.1178	0.01182	-0.12171	0.0054736
-0.11975	0.011431	-0.13114	0.0056508
-0.1178	0.011431	-0.13009	0.0057954
-0.11975	0.011055	-0.13918	0.0058822
-0.1178	0.011055	-0.13824	0.0060792
-0.11975	0.01069	-0.14688	0.0060768
-0.1178	0.01069	-0.14607	0.0063237
-0.11975	0.010337	-0.15419	0.0062344
-0.1178	0.010337	-0.15351	0.0065282
-0.11975	0.0099954	-0.16104	0.0063555
-0.1178	0.0099954	-0.1605	0.0066925
-0.11975	0.0096647	-0.16737	0.0064411
-0.1178	0.0096647	-0.16698	0.0068172
-0.11975	0.0093446	-0.17314	0.0064927
-0.1178	0.0093446	-0.17289	0.0069034
-0.11975	0.0090347	-0.17831	0.0065121
-0.1178	0.0090347	-0.17821	0.0069528
-0.11975	0.0087347	-0.18284	0.0065013
-0.1178	0.0087347	-0.1829	0.0069672
-0.11975	0.0084443	-0.18673	0.0064628
-0.1178	0.0084443	-0.18694	0.0069491
-0.11975	0.0081632	-0.18997	0.006399
-0.1178	0.0081632	-0.19032	0.0069009
-0.11975	0.0078911	-0.19255	0.0063125
-0.1178	0.0078911	-0.19305	0.0068254
-0.11975	0.0076277	-0.19449	0.0062061
-0.1178	0.0076277	-0.19512	0.0067255
-0.11975	0.0073728	-0.1958	0.0060823
-0.1178	0.0073728	-0.19656	0.006604
-0.11975	0.007126	-0.19651	0.0059438
-0.1178	0.007126	-0.19739	0.0064637
-0.11975	0.0068871	-0.19664	0.005793
-0.1178	0.0068871	-0.19763	0.0063075
-0.11975	0.0066558	-0.19622	0.0056322
-0.1178	0.0066558	-0.19732	0.006138
-0.11975	0.006432	-0.1953	0.0054636
-0.1178	0.006432	-0.19649	0.0059578
-0.11975	0.0062153	-0.1939	0.0052893
-0.1178	0.0062153	-0.19518	0.0057692
-0.11975	0.0060055	-0.19208	0.0051111
-0.1178	0.0060055	-0.19343	0.0055745
-0.11975	0.0058025	-0.18987	0.0049305
-0.1178	0.0058025	-0.19129	0.0053755
-0.11975	0.0056059	-0.1873	0.0047492
-0.1178	0.0056059	-0.18879	0.0051742
-0.11975	0.0054157	-0.18443	0.0045683
-0.1178	0.0054157	-0.18597	0.004972
-0.11975	0.0052315	-0.18129	0.0043889
-0.1178	0.0052315	-0.18287	0.0047704
-0.11975	0.0050532	-0.17792	0.004212
-0.1178	0.0050532	-0.17953	0.0045705
-0.11975	0.0048807	-0.17435	0.0040383
-0.1178	0.0048807	-0.17599	0.0043734
-0.11975	0.0047136	-0.17061	0.0038684
-0.1178	0.0047136	-0.17228	0.0041799
-0.11975	0.0045519	-0.16673	0.0037029
-0.1178	0.0045519	-0.16842	0.0039907
-0.11975	0.0043954	-0.16275	0.0035421
-0.1178	0.0043954	-0.16446	0.0038065
-0.11975	0.0042439	-0.15869	0.0033863
-0.1178	0.0042439	-0.1604	0.0036275
-0.11975	0.0040972	-0.15457	0.0032357
-0.1178	0.0040972	-0.15629	0.0034542
-0.11975	0.0039552	-0.15041	0.0030904
-0.1178	0.0039552	-0.15214	0.0032867
-0.11975	0.0038178	-0.14624	0.0029504
-0.1178	0.0038178	-0.14796	0.0031253
-0.11975	0.0036847	-0.14206	0.0028158
-0.1178	0.0036847	-0.14378	0.00297
-0.11975	0.003556	-0.13789	0.0026864
-0.1178	0.003556	-0.13961	0.0028208
-0.11975	0.0034313	-0.13376	0.0025623
-0.1178	0.0034313	-0.13547	0.0026778
-0.11975	0.0033106	-0.12966	0.0024433
-0.1178	0.0033106	-0.13136	0.0025407
-0.11975	0.0031938	-0.1256	0.0023291
-0.1178	0.0031938	-0.1273	0.0024095
-0.11975	0.0030808	-0.12161	0.0022198
-0.1178	0.0030808	-0.12329	0.0022841
-0.11975	0.0029713	-0.11767	0.0021151
-0.1178	0.0029713	-0.11935	0.0021644
-0.11975	0.0028653	-0.1138	0.0020149
-0.1178	0.0028653	-0.11547	0.00205
-0.11975	0.0027628	-0.11001	0.0019189
-0.1178	0.0027628	-0.11166	0.001941
-0.11975	0.0026635	-0.10629	0.0018269
-0.1178	0.0026635	-0.10794	0.001837
-0.11975	0.0025674	-0.10265	0.0017389
-0.1178	0.0025674	-0.10429	0.0017379
-0.11975	0.0024744	-0.099093	0.0016546
-0.1178	0.0024744	-0.10072	0.0016434
-0.11975	0.0023843	-0.095619	0.0015739
-0.1178	0.0023843	-0.097234	0.0015535
-0.11975	0.0022972	-0.09223	0.0014965
-0.1178	0.0022972	-0.093835	0.0014678
-0.11975	0.0022128	-0.088927	0.0014224
-0.1178	0.0022128	-0.090522	0.0013862
-0.11975	0.0021311	-0.08571	0.0013513
-0.1178	0.0021311	-0.087294	0.0013086
-0.11975	0.0020521	-0.082578	0.0012832
-0.1178	0.0020521	-0.084153	0.0012347
-0.11975	0.0019755	-0.079531	0.0012179
-0.1178	0.0019755	-0.081096	0.0011644
-0.11975	0.0019014	-0.076569	0.0011553
-0.1178	0.0019014	-0.078124	0.0010975
-0.11975	0.0018297	-0.073691	0.0010952
-0.1178	0.0018297	-0.075236	0.0010338
-0.11975	0.0017603	-0.070895	0.0010376
-0.1178	0.0017603	-0.072431	0.00097329
-0.11975	0.0016931	-0.068181	0.00098234
-0.1178	0.0016931	-0.069707	0.00091572
-0.11975	0.0016281	-0.065547	0.00092933
-0.1178	0.0016281	-0.067063	0.00086097
-0.11975	0.0015651	-0.062992	0.0008785
-0.1178	0.0015651	-0.064497	0.00080893
-0.11975	0.0015041	-0.060515	0.00082976
-0.1178	0.0015041	-0.062008	0.00075947
-0.11975	0.0014451	-0.058112	0.00078303
-0.1178	0.0014451	-0.059594	0.00071248
-0.11975	0.001388	-0.055784	0.00073826
-0.1178	0.001388	-0.057253	0.00066785
-0.11975	0.0013327	-0.053528	0.00069536
-0.1178	0.0013327	-0.054985	0.00062548
-0.11975	0.0012792	-0.051343	0.00065429
-0.1178	0.0012792	-0.052786	0.00058526
-0.11975	0.0012274	-0.049227	0.00061499
-0.1178	0.0012274	-0.050655	0.00054711
-0.11975	0.0011773	-0.047178	0.00057741
-0.1178	0.0011773	-0.04859	0.00051095
-0.11975	0.0011287	-0.045194	0.00054148
-0.1178	0.0011287	-0.04659	0.00047667
-0.11975	0.0010817	-0.043274	0.00050717
-0.1178	0.0010817	-0.044652	0.00044421
-0.11975	0.0010363	-0.041416	0.00047444
-0.1178	0.0010363	-0.042776	0.00041349
-0.11975	0.00099223	-0.039618	0.00044322
-0.1178	0.00099224	-0.040958	0.00038443
-0.11975	0.00094962	-0.037879	0.00041349
-0.1178	0.00094962	-0.039199	0.00035697
-0.11975	0.00090836	-0.036196	0.00038519
-0.1178	0.00090836	-0.037495	0.00033103
-0.11975	0.00086842	-0.034569	0.00035829
-0.1178	0.00086842	-0.035845	0.00030656
-0.11975	0.00082977	-0.032995	0.00033275
-0.1178	0.00082977	-0.034247	0.00028349
-0.11975	0.00079235	-0.031474	0.00030852
-0.1178	0.00079235	-0.032701	0.00026176
-0.11975	0.00075612	-0.030003	0.00028556
-0.1178	0.00075612	-0.031203	0.00024131
-0.11975	0.00072106	-0.02858	0.00026384
-0.1178	0.00072106	-0.029754	0.00022208
-0.11975	0.00068712	-0.027205	0.00024331
-0.1178	0.00068712	-0.028351	0.00020403
-0.11975	0.00065426	-0.025876	0.00022394
-0.1178	0.00065426	-0.026993	0.0001871
-0.11975	0.00062246	-0.024591	0.00020568
-0.1178	0.00062246	-0.025679	0.00017124
-0.11975	0.00059167	-0.023349	0.0001885
-0.1178	0.00059167	-0.024406	0.0001564
-0.11975	0.00056187	-0.022149	0.00017236
-0.1178	0.00056187	-0.023175	0.00014253
-0.11975	0.00053302	-0.020989	0.00015722
-0.1178	0.00053302	-0.021983	0.00012959
-0.11975	0.0005051	-0.019868	0.00014303
-0.1178	0.0005051	-0.020829	0.00011753
-0.11975	0.00047806	-0.018785	0.00012977
-0.1178	0.00047806	-0.019712	0.00010631
-0.11975	0.0004519	-0.017738	0.00011739
-0.1178	0.0004519	-0.018632	0.959
-0.11975	0.00042657	-0.016726	0.00010586
-0.1178	0.00042657	-0.017586	0.862
-0.11975	0.00040205	-0.015749	0.951
-0.1178	0.00040205	-0.016573	0.773
-0.11975	0.00037832	-0.014804	0.852
-0.1178	0.00037832	-0.015594	0.69
-0.11975	0.00035534	-0.013891	0.76
-0.1178	0.00035534	-0.014645	0.614
-0.11975	0.0003331	-0.013009	0.675
-0.1178	0.0003331	-0.013728	0.544
-0.11975	0.00031158	-0.012156	0.597
-0.1178	0.00031158	-0.012839	0.48
-0.11975	0.00029074	-0.011333	0.525
-0.1178	0.00029074	-0.01198	0.421
-0.11975	0.00027057	-0.010537	0.0459
-0.1178	0.00027057	-0.011148	0.367
-0.11975	0.00025104	-0.0097673	0.399
-0.1178	0.00025104	-0.010343	0.319
-0.11975	0.00023214	-0.0090239	0.344
-0.1178	0.00023214	-0.0095632	0.274
-0.11975	0.00021384	-0.0083055	0.295
-0.1178	0.00021384	-0.0088089	0.234
-0.11975	0.00019613	-0.0076112	0.25
-0.1178	0.00019613	-0.0080789	0.198
-0.11975	0.00017899	-0.0069402	0.21
-0.1178	0.00017899	-0.0073724	0.166
-0.11975	0.00016239	-0.0062917	0.175
-0.1178	0.00016239	-0.0066886	0.138
-0.11975	0.00014633	-0.005665	0.143
-0.1178	0.00014633	-0.0060268	0.113
-0.11975	0.00013078	-0.0050593	0.115
-0.1178	0.00013078	-0.0053863	0.00905
-0.11975	0.00011572	-0.0044738	0.091
-0.1178	0.00011572	-0.0047663	0.0713
-0.11975	0.00010115	-0.0039079	0.0701
-0.1178	0.00010115	-0.0041663	0.0548
-0.11975	0.87	-0.003361	0.0524
-0.1178	0.87	-0.0035856	0.0408
-0.11975	0.734	-0.0028323	0.0376
-0.1178	0.734	-0.0030236	0.0292
-0.11975	0.602	-0.0023212	0.0256
-0.1178	0.602	-0.0024796	0.00197
-0.11975	0.474	-0.0018272	0.0161
-0.1178	0.474	-0.0019531	0.0123
-0.1178	3.5e-005	-0.0014468	0.0068
-0.11975	3.5e-005	-0.0013527	0.000895
-0.11588	0.24199	-0.0017779	-0.00015626
-0.11588	0.25	-0.0017836	0
-0.11588	0.23423	-0.0017619	-0.0003063
-0.11588	0.22673	-0.0017365	-0.0004511
-0.11588	0.21946	-0.0017024	-0.00059095
-0.11588	0.21243	-0.0016596	-0.00072613
-0.11588	0.20562	-0.0016082	-0.00085668
-0.11588	0.19903	-0.0015482	-0.00098256
-0.11588	0.19265	-0.0014793	-0.0011035
-0.11588	0.18647	-0.0014012	-0.0012193
-0.11588	0.1805	-0.0013133	-0.001329
-0.11588	0.17471	-0.0012147	-0.0014318
-0.11588	0.16911	-0.0011041	-0.0015261
-0.11588	0.16368	-0.00097961	-0.0016095
-0.11588	0.15844	-0.00083844	-0.0016784
-0.11588	0.15336	-0.00067648	-0.0017267
-0.11588	0.14844	-0.00048839	-0.0017479
-0.11588	0.14368	-0.00026604	-0.0017244
-0.11588	0.13907	-0.0167	-0.0016868
-0.11588	0.13461	0.00021775	-0.0016141
-0.11588	0.13029	0.0002813	-0.0014704
-0.11588	0.12611	0.00026529	-0.0013342
-0.11588	0.12206	0.00026559	-0.0012529
-0.11588	0.11815	0.00028066	-0.0012086
-0.11588	0.11435	0.00030629	-0.001185
-0.11588	0.11068	0.00033671	-0.0011755
-0.11588	0.10713	0.00036896	-0.0011738
-0.11588	0.10369	0.00040157	-0.0011767
-0.11588	0.10036	0.00043384	-0.0011823
-0.11588	0.09714	0.0004654	-0.0011893
-0.11588	0.094021	0.00049608	-0.0011969
-0.11588	0.091001	0.00052573	-0.0012047
-0.11588	0.088078	0.00055426	-0.0012124
-0.11588	0.085249	0.00058158	-0.0012198
-0.11588	0.08251	0.00060761	-0.0012267
-0.11588	0.079859	0.0006323	-0.0012332
-0.11588	0.077293	0.00065557	-0.0012392
-0.11588	0.074808	0.00067739	-0.0012447
-0.11588	0.072404	0.0006977	-0.0012498
-0.11588	0.070076	0.00071646	-0.0012544
-0.11588	0.067822	0.00073366	-0.0012585
-0.11588	0.065641	0.00074926	-0.0012624
-0.11588	0.06353	0.00076327	-0.0012658
-0.11588	0.061486	0.00077569	-0.001269
-0.11588	0.059508	0.00078652	-0.0012719
-0.11588	0.057593	0.00079581	-0.0012745
-0.11588	0.055739	0.00080359	-0.0012768
-0.11588	0.053944	0.00080994	-0.0012787
-0.11588	0.052207	0.00081493	-0.0012802
-0.11588	0.050526	0.00081867	-0.0012812
-0.11588	0.048898	0.00082131	-0.0012814
-0.11588	0.047322	0.00082298	-0.0012808
-0.11588	0.045797	0.00082387	-0.001279
-0.11588	0.044321	0.00082416	-0.0012758
-0.11588	0.042892	0.00082401	-0.0012708
-0.11588	0.041508	0.00082356	-0.0012639
-0.11588	0.040169	0.00082283	-0.0012548
-0.11588	0.038873	0.00082166	-0.0012434
-0.11588	0.037618	0.00081956	-0.0012299
-0.11588	0.036403	0.00081555	-0.0012149
-0.11588	0.035228	0.00080782	-0.0011994
-0.11588	0.034089	0.00079335	-0.0011853
-0.11588	0.032988	0.00076739	-0.0011753
-0.11588	0.031921	0.00072264	-0.0011734
-0.11588	0.030889	0.00064835	-0.0011845
-0.11588	0.02989	0.00052914	-0.0012147
-0.11588	0.028922	0.00034359	-0.0012709
-0.11588	0.027986	0.0628	-0.0013593
-0.11588	0.027079	-0.00035071	-0.0014808
-0.11588	0.026202	-0.00094076	-0.0016225
-0.11588	0.025353	-0.001736	-0.0017628
-0.11588	0.024531	-0.0027507	-0.0018843
-0.11588	0.023735	-0.0040008	-0.0019749
-0.11588	0.022964	-0.0055033	-0.0020246
-0.11588	0.022219	-0.0072784	-0.0020269
-0.11588	0.021497	-0.0093512	-0.0019776
-0.11588	0.020798	-0.011752	-0.0018736
-0.11588	0.020122	-0.014514	-0.0017133
-0.11588	0.019467	-0.017677	-0.0014957
-0.11588	0.018833	-0.021282	-0.0012201
-0.11588	0.018219	-0.025373	-0.00088674
-0.11588	0.017626	-0.029991	-0.00049772
-0.11588	0.017051	-0.035171	-0.579
-0.11588	0.016494	-0.040915	0.00042322
-0.11588	0.015956	-0.047191	0.00093266
-0.11588	0.015434	-0.053965	0.0014604
-0.11588	0.014929	-0.061201	0.0019992
-0.11588	0.014441	-0.068851	0.002542
-0.11588	0.013968	-0.076859	0.0030815
-0.11588	0.01351	-0.085156	0.0036108
-0.11588	0.013067	-0.093668	0.0041231
-0.11588	0.012638	-0.10231	0.0046124
-0.11588	0.012222	-0.11101	0.0050732
-0.11588	0.01182	-0.11967	0.0055006
-0.11588	0.011431	-0.1282	0.0058907
-0.11588	0.011055	-0.13652	0.0062402
-0.11588	0.01069	-0.14455	0.0065467
-0.11588	0.010337	-0.15221	0.0068085
-0.11588	0.0099954	-0.15943	0.007025
-0.11588	0.0096647	-0.16615	0.007196
-0.11588	0.0093446	-0.17233	0.0073221
-0.11588	0.0090347	-0.1779	0.0074047
-0.11588	0.0087347	-0.18285	0.0074456
-0.11588	0.0084443	-0.18715	0.0074471
-0.11588	0.0081632	-0.19079	0.0074118
-0.11588	0.0078911	-0.19377	0.0073428
-0.11588	0.0076277	-0.19608	0.0072431
-0.11588	0.0073728	-0.19775	0.0071161
-0.11588	0.007126	-0.19879	0.0069651
-0.11588	0.0068871	-0.19923	0.0067934
-0.11588	0.0066558	-0.1991	0.0066042
-0.11588	0.006432	-0.19844	0.0064007
-0.11588	0.0062153	-0.19728	0.0061858
-0.11588	0.0060055	-0.19567	0.0059622
-0.11588	0.0058025	-0.19364	0.0057324
-0.11588	0.0056059	-0.19124	0.0054988
-0.11588	0.0054157	-0.1885	0.0052634
-0.11588	0.0052315	-0.18548	0.005028
-0.11588	0.0050532	-0.1822	0.0047942
-0.11588	0.0048807	-0.1787	0.0045634
-0.11588	0.0047136	-0.17501	0.0043366
-0.11588	0.0045519	-0.17118	0.004115
-0.11588	0.0043954	-0.16723	0.0038992
-0.11588	0.0042439	-0.16318	0.00369
-0.11588	0.0040972	-0.15906	0.0034877
-0.11588	0.0039552	-0.15489	0.0032927
-0.11588	0.0038178	-0.15069	0.0031054
-0.11588	0.0036847	-0.14649	0.0029257
-0.11588	0.003556	-0.14229	0.0027539
-0.11588	0.0034313	-0.13811	0.0025898
-0.11588	0.0033106	-0.13397	0.0024334
-0.11588	0.0031938	-0.12987	0.0022847
-0.11588	0.0030808	-0.12582	0.0021433
-0.11588	0.0029713	-0.12183	0.0020093
-0.11588	0.0028653	-0.1179	0.0018822
-0.11588	0.0027628	-0.11405	0.001762
-0.11588	0.0026635	-0.11027	0.0016484
-0.11588	0.0025674	-0.10657	0.001541
-0.11588	0.0024744	-0.10296	0.0014398
-0.11588	0.0023843	-0.099421	0.0013443
-0.11588	0.0022972	-0.095972	0.0012543
-0.11588	0.0022128	-0.092609	0.0011697
-0.11588	0.0021311	-0.089331	0.0010901
-0.11588	0.0020521	-0.08614	0.0010152
-0.11588	0.0019755	-0.083034	0.00094494
-0.11588	0.0019014	-0.080013	0.00087895
-0.11588	0.0018297	-0.077077	0.00081705
-0.11588	0.0017603	-0.074224	0.00075901
-0.11588	0.0016931	-0.071452	0.00070463
-0.11588	0.0016281	-0.068761	0.00065369
-0.11588	0.0015651	-0.066149	0.00060602
-0.11588	0.0015041	-0.063614	0.00056143
-0.11588	0.0014451	-0.061155	0.00051974
-0.11588	0.001388	-0.05877	0.00048078
-0.11588	0.0013327	-0.056457	0.0004444
-0.11588	0.0012792	-0.054215	0.00041045
-0.11588	0.0012274	-0.052041	0.00037877
-0.11588	0.0011773	-0.049934	0.00034924
-0.11588	0.0011287	-0.047892	0.00032172
-0.11588	0.0010817	-0.045914	0.00029609
-0.11588	0.0010363	-0.043997	0.00027224
-0.11588	0.00099224	-0.042139	0.00025006
-0.11588	0.00094962	-0.04034	0.00022944
-0.11588	0.00090836	-0.038597	0.00021029
-0.11588	0.00086842	-0.036909	0.00019251
-0.11588	0.00082977	-0.035274	0.00017602
-0.11588	0.00079235	-0.03369	0.00016073
-0.11588	0.00075612	-0.032157	0.00014658
-0.11588	0.00072106	-0.030671	0.00013347
-0.11588	0.00068712	-0.029233	0.00012135
-0.11588	0.00065426	-0.02784	0.00011015
-0.11588	0.00062246	-0.026491	0.998
-0.11588	0.00059167	-0.025185	0.903
-0.11588	0.00056187	-0.02392	8.15e-005
-0.11588	0.00053302	-0.022695	0.734
-0.11588	0.0005051	-0.021509	0.66
-0.11588	0.00047806	-0.020361	0.592
-0.11588	0.0004519	-0.019249	0.529
-0.11588	0.00042657	-0.018173	0.472
-0.11588	0.00040205	-0.017131	0.419
-0.11588	0.00037832	-0.016122	0.372
-0.11588	0.00035534	-0.015145	0.0328
-0.11588	0.0003331	-0.014199	0.0289
-0.11588	0.00031158	-0.013283	0.253
-0.11588	0.00029074	-0.012396	0.22
-0.11588	0.00027057	-0.011537	0.191
-0.11588	0.00025104	-0.010706	0.164
-0.11588	0.00023214	-0.0099011	0.14
-0.11588	0.00021384	-0.0091219	0.119
-0.11588	0.00019613	-0.0083675	0.1
-0.11588	0.00017899	-0.0076371	0.0836
-0.11588	0.00016239	-0.0069299	0.0689
-0.11588	0.00014633	-0.0062453	0.0559
-0.11588	0.00013078	-0.0055825	0.0447
-0.11588	0.00011572	-0.0049408	0.035
-0.11588	0.00010115	-0.0043195	0.0267
-0.11588	0.87	-0.003718	0.0198
-0.11588	0.734	-0.0031357	0.0141
-0.11588	0.602	-0.0025719	0.00946
-0.11588	0.474	-0.0020261	0.000586
-0.11588	3.5e-005	-0.0015011	0.0032
-0.11399	0.24199	-0.0018171	-0.00015724
-0.11399	0.25	-0.0018229	0
-0.11399	0.23423	-0.0018008	-0.00030834
-0.11399	0.22673	-0.0017754	-0.00045425
-0.11399	0.21946	-0.0017412	-0.00059523
-0.11399	0.21243	-0.0016983	-0.00073157
-0.11399	0.20562	-0.0016468	-0.00086331
-0.11399	0.19903	-0.0015866	-0.00099045
-0.11399	0.19265	-0.0015173	-0.0011128
-0.11399	0.18647	-0.0014386	-0.00123
-0.11399	0.1805	-0.0013498	-0.0013415
-0.11399	0.17471	-0.0012497	-0.0014464
-0.11399	0.16911	-0.0011369	-0.0015434
-0.11399	0.16368	-0.0010088	-0.0016306
-0.11399	0.15844	-0.00086224	-0.0017052
-0.11399	0.15336	-0.00069218	-0.0017631
-0.11399	0.14844	-0.00049211	-0.0018012
-0.11399	0.14368	-0.00025545	-0.0018115
-0.11399	0.13907	0.223	-0.0018247
-0.11399	0.13461	0.00024048	-0.0018447
-0.11399	0.13029	0.0003044	-0.001828
-0.11399	0.12611	0.00029075	-0.0017792
-0.11399	0.12206	0.00027837	-0.0017317
-0.11399	0.11815	0.00027933	-0.0017007
-0.11399	0.11435	0.00029375	-0.001684
-0.11399	0.11068	0.00031578	-0.0016795
-0.11399	0.10713	0.00034181	-0.0016828
-0.11399	0.10369	0.00036971	-0.0016908
-0.11399	0.10036	0.00039828	-0.0017016
-0.11399	0.09714	0.00042686	-0.0017138
-0.11399	0.094021	0.00045506	-0.0017266
-0.11399	0.091001	0.00048263	-0.0017394
-0.11399	0.088078	0.0005094	-0.0017519
-0.11399	0.085249	0.00053523	-0.0017637
-0.11399	0.08251	0.00056001	-0.0017749
-0.11399	0.079859	0.00058367	-0.0017852
-0.11399	0.077293	0.00060613	-0.0017948
-0.11399	0.074808	0.00062734	-0.0018036
-0.11399	0.072404	0.00064724	-0.0018116
-0.11399	0.070076	0.00066581	-0.0018189
-0.11399	0.067822	0.00068302	-0.0018255
-0.11399	0.065641	0.00069887	-0.0018316
-0.11399	0.06353	0.00071335	-0.0018371
-0.11399	0.061486	0.00072648	-0.0018421
-0.11399	0.059508	0.00073831	-0.0018467
-0.11399	0.057593	0.00074889	-0.0018508
-0.11399	0.055739	0.0007583	-0.0018546
-0.11399	0.053944	0.00076666	-0.001858
-0.11399	0.052207	0.00077409	-0.0018609
-0.11399	0.050526	0.00078076	-0.0018633
-0.11399	0.048898	0.00078688	-0.0018651
-0.11399	0.047322	0.00079264	-0.0018662
-0.11399	0.045797	0.00079829	-0.0018666
-0.11399	0.044321	0.00080401	-0.001866
-0.11399	0.042892	0.00080996	-0.0018645
-0.11399	0.041508	0.00081614	-0.0018621
-0.11399	0.040169	0.00082233	-0.001859
-0.11399	0.038873	0.00082795	-0.0018556
-0.11399	0.037618	0.00083183	-0.0018528
-0.11399	0.036403	0.000832	-0.0018514
-0.11399	0.035228	0.00082531	-0.0018533
-0.11399	0.034089	0.00080702	-0.0018605
-0.11399	0.032988	0.00077036	-0.0018756
-0.11399	0.031921	0.00070593	-0.0019018
-0.11399	0.030889	0.00060121	-0.001942
-0.11399	0.02989	0.00044015	-0.0019993
-0.11399	0.028922	0.00020294	-0.0020753
-0.11399	0.027986	-0.00013327	-0.0021695
-0.11399	0.027079	-0.0005932	-0.0022771
-0.11399	0.026202	-0.0012018	-0.0023882
-0.11399	0.025353	-0.0019805	-0.0024905
-0.11399	0.024531	-0.0029483	-0.0025718
-0.11399	0.023735	-0.0041244	-0.0026224
-0.11399	0.022964	-0.0055295	-0.0026343
-0.11399	0.022219	-0.0071873	-0.0026016
-0.11399	0.021497	-0.0091255	-0.0025202
-0.11399	0.020798	-0.011376	-0.0023874
-0.11399	0.020122	-0.013975	-0.0022014
-0.11399	0.019467	-0.016963	-0.0019614
-0.11399	0.018833	-0.020383	-0.0016674
-0.11399	0.018219	-0.024278	-0.00132
-0.11399	0.017626	-0.028692	-0.00092011
-0.11399	0.017051	-0.033669	-0.00046954
-0.11399	0.016494	-0.039234	0.27
-0.11399	0.015956	-0.045367	0.00055799
-0.11399	0.015434	-0.052023	0.0011101
-0.11399	0.014929	-0.059161	0.001675
-0.11399	0.014441	-0.066736	0.0022459
-0.11399	0.013968	-0.074693	0.0028156
-0.11399	0.01351	-0.082967	0.0033769
-0.11399	0.013067	-0.091484	0.003923
-0.11399	0.012638	-0.10017	0.0044472
-0.11399	0.012222	-0.10892	0.0049436
-0.11399	0.01182	-0.11768	0.0054068
-0.11399	0.011431	-0.12633	0.0058323
-0.11399	0.011055	-0.1348	0.0062162
-0.11399	0.01069	-0.143	0.0065556
-0.11399	0.010337	-0.15085	0.0068485
-0.11399	0.0099954	-0.15828	0.0070935
-0.11399	0.0096647	-0.16523	0.0072902
-0.11399	0.0093446	-0.17164	0.0074392
-0.11399	0.0090347	-0.17746	0.0075413
-0.11399	0.0087347	-0.18266	0.0075984
-0.11399	0.0084443	-0.18721	0.0076128
-0.11399	0.0081632	-0.1911	0.0075871
-0.11399	0.0078911	-0.19432	0.0075244
-0.11399	0.0076277	-0.19687	0.0074281
-0.11399	0.0073728	-0.19876	0.0073016
-0.11399	0.007126	-0.20001	0.0071486
-0.11399	0.0068871	-0.20065	0.0069727
-0.11399	0.0066558	-0.20071	0.0067773
-0.11399	0.006432	-0.20021	0.0065659
-0.11399	0.0062153	-0.1992	0.0063417
-0.11399	0.0060055	-0.19772	0.0061077
-0.11399	0.0058025	-0.19581	0.0058667
-0.11399	0.0056059	-0.19351	0.0056213
-0.11399	0.0054157	-0.19086	0.0053738
-0.11399	0.0052315	-0.1879	0.0051261
-0.11399	0.0050532	-0.18468	0.0048801
-0.11399	0.0048807	-0.18122	0.0046372
-0.11399	0.0047136	-0.17757	0.0043988
-0.11399	0.0045519	-0.17375	0.0041659
-0.11399	0.0043954	-0.1698	0.0039395
-0.11399	0.0042439	-0.16574	0.0037201
-0.11399	0.0040972	-0.16161	0.0035084
-0.11399	0.0039552	-0.15742	0.0033046
-0.11399	0.0038178	-0.1532	0.0031092
-0.11399	0.0036847	-0.14896	0.0029222
-0.11399	0.003556	-0.14473	0.0027436
-0.11399	0.0034313	-0.14051	0.0025736
-0.11399	0.0033106	-0.13631	0.0024119
-0.11399	0.0031938	-0.13216	0.0022584
-0.11399	0.0030808	-0.12806	0.0021131
-0.11399	0.0029713	-0.12401	0.0019755
-0.11399	0.0028653	-0.12003	0.0018456
-0.11399	0.0027628	-0.11612	0.001723
-0.11399	0.0026635	-0.11228	0.0016074
-0.11399	0.0025674	-0.10853	0.0014986
-0.11399	0.0024744	-0.10485	0.0013962
-0.11399	0.0023843	-0.10125	0.0013
-0.11399	0.0022972	-0.097745	0.0012097
-0.11399	0.0022128	-0.094322	0.001125
-0.11399	0.0021311	-0.090984	0.0010456
-0.11399	0.0020521	-0.087734	0.00097118
-0.11399	0.0019755	-0.08457	0.00090153
-0.11399	0.0019014	-0.081492	0.00083636
-0.11399	0.0018297	-0.078498	0.00077543
-0.11399	0.0017603	-0.075589	0.00071849
-0.11399	0.0016931	-0.072763	0.00066532
-0.11399	0.0016281	-0.070018	0.00061568
-0.11399	0.0015651	-0.067354	0.00056938
-0.11399	0.0015041	-0.064768	0.00052621
-0.11399	0.0014451	-0.062259	0.00048598
-0.11399	0.001388	-0.059825	0.00044851
-0.11399	0.0013327	-0.057465	0.00041362
-0.11399	0.0012792	-0.055177	0.00038116
-0.11399	0.0012274	-0.052958	0.00035097
-0.11399	0.0011773	-0.050808	0.00032292
-0.11399	0.0011287	-0.048724	0.00029685
-0.11399	0.0010817	-0.046705	0.00027264
-0.11399	0.0010363	-0.044749	0.00025018
-0.11399	0.00099224	-0.042854	0.00022935
-0.11399	0.00094962	-0.041018	0.00021004
-0.11399	0.00090836	-0.03924	0.00019215
-0.11399	0.00086842	-0.037518	0.00017559
-0.11399	0.00082977	-0.03585	0.00016027
-0.11399	0.00079235	-0.034235	0.0001461
-0.11399	0.00075612	-0.032671	0.00013301
-0.11399	0.00072106	-0.031157	0.00012092
-0.11399	0.00068712	-0.029691	0.00010977
-0.11399	0.00065426	-0.028272	0.995
-0.11399	0.00062246	-0.026897	0.9
-0.11399	0.00059167	-0.025567	0.813
-0.11399	0.00056187	-0.024279	0.733
-0.11399	0.00053302	-0.023032	0.659
-0.11399	0.0005051	-0.021825	0.592
-0.11399	0.00047806	-0.020657	0.53
-0.11399	0.0004519	-0.019526	0.473
-0.11399	0.00042657	-0.018431	0.422
-0.11399	0.00040205	-0.017371	0.374
-0.11399	0.00037832	-0.016345	0.331
-0.11399	0.00035534	-0.015352	0.292
-0.11399	0.0003331	-0.014391	0.257
-0.11399	0.00031158	-0.01346	0.225
-0.11399	0.00029074	-0.01256	0.195
-0.11399	0.00027057	-0.011688	0.169
-0.11399	0.00025104	-0.010844	0.146
-0.11399	0.00023214	-0.010028	0.124
-0.11399	0.00021384	-0.0092373	0.106
-0.11399	0.00019613	-0.0084721	0.0888
-0.11399	0.00017899	-0.0077315	0.074
-0.11399	0.00016239	-0.0070147	0.00609
-0.11399	0.00014633	-0.0063209	0.0494
-0.11399	0.00013078	-0.0056493	0.0395
-0.11399	0.00011572	-0.0049993	0.00309
-0.11399	0.00010115	-0.0043701	0.0236
-0.11399	0.87	-0.0037611	0.0175
-0.11399	0.734	-0.0031717	0.0125
-0.11399	0.602	-0.0026011	0.00838
-0.11399	0.474	-0.0020489	0.00521
-0.11399	3.5e-005	-0.0015178	0.00286
-0.11212	0.24199	-0.0018539	-0.00015849
-0.11212	0.25	-0.0018599	0
-0.11212	0.23423	-0.0018375	-0.00031092
-0.11212	0.22673	-0.001812	-0.00045821
-0.11212	0.21946	-0.0017777	-0.00060061
-0.11212	0.21243	-0.0017348	-0.00073841
-0.11212	0.20562	-0.0016832	-0.00087168
-0.11212	0.19903	-0.0016228	-0.0010004
-0.11212	0.19265	-0.0015533	-0.0011245
-0.11212	0.18647	-0.0014741	-0.0012437
-0.11212	0.1805	-0.0013846	-0.0013574
-0.11212	0.17471	-0.0012834	-0.001465
-0.11212	0.16911	-0.0011687	-0.0015655
-0.11212	0.16368	-0.0010381	-0.0016575
-0.11212	0.15844	-0.00088774	-0.0017393
-0.11212	0.15336	-0.00071264	-0.0018085
-0.11212	0.14844	-0.00050655	-0.0018654
-0.11212	0.14368	-0.00026596	-0.0019094
-0.11212	0.13907	0.0614	-0.0019689
-0.11212	0.13461	0.0002187	-0.0020533
-0.11212	0.13029	0.00029537	-0.002115
-0.11212	0.12611	0.00029689	-0.0021322
-0.11212	0.12206	0.0002864	-0.0021274
-0.11212	0.11815	0.00028326	-0.0021212
-0.11212	0.11435	0.00029227	-0.0021204
-0.11212	0.11068	0.00030963	-0.002127
-0.11212	0.10713	0.00033218	-0.0021393
-0.11212	0.10369	0.00035765	-0.0021552
-0.11212	0.10036	0.00038464	-0.0021733
-0.11212	0.09714	0.00041227	-0.0021923
-0.11212	0.094021	0.00043999	-0.0022116
-0.11212	0.091001	0.00046742	-0.0022305
-0.11212	0.088078	0.00049432	-0.0022486
-0.11212	0.085249	0.00052047	-0.0022659
-0.11212	0.08251	0.00054573	-0.002282
-0.11212	0.079859	0.00056999	-0.0022971
-0.11212	0.077293	0.00059314	-0.0023109
-0.11212	0.074808	0.00061511	-0.0023237
-0.11212	0.072404	0.00063582	-0.0023353
-0.11212	0.070076	0.00065522	-0.002346
-0.11212	0.067822	0.00067328	-0.0023557
-0.11212	0.065641	0.00068998	-0.0023646
-0.11212	0.06353	0.0007053	-0.0023726
-0.11212	0.061486	0.00071927	-0.00238
-0.11212	0.059508	0.00073192	-0.0023868
-0.11212	0.057593	0.00074329	-0.0023931
-0.11212	0.055739	0.00075349	-0.0023988
-0.11212	0.053944	0.00076263	-0.0024041
-0.11212	0.052207	0.00077085	-0.002409
-0.11212	0.050526	0.00077832	-0.0024135
-0.11212	0.048898	0.00078523	-0.0024176
-0.11212	0.047322	0.00079179	-0.0024214
-0.11212	0.045797	0.00079816	-0.002425
-0.11212	0.044321	0.00080447	-0.0024285
-0.11212	0.042892	0.0008107	-0.0024321
-0.11212	0.041508	0.00081662	-0.0024362
-0.11212	0.040169	0.00082166	-0.0024413
-0.11212	0.038873	0.00082476	-0.0024482
-0.11212	0.037618	0.00082414	-0.002458
-0.11212	0.036403	0.00081708	-0.0024718
-0.11212	0.035228	0.00079959	-0.0024913
-0.11212	0.034089	0.00076616	-0.0025182
-0.11212	0.032988	0.00070941	-0.0025542
-0.11212	0.031921	0.00061983	-0.0026009
-0.11212	0.030889	0.00048563	-0.0026594
-0.11212	0.02989	0.00029277	-0.0027296
-0.11212	0.028922	0.0253	-0.0028103
-0.11212	0.027986	-0.00033393	-0.0028977
-0.11212	0.027079	-0.0008027	-0.002986
-0.11212	0.026202	-0.0013999	-0.0030677
-0.11212	0.025353	-0.0021441	-0.0031343
-0.11212	0.024531	-0.0030541	-0.0031775
-0.11212	0.023735	-0.0041502	-0.0031899
-0.11212	0.022964	-0.0054546	-0.0031655
-0.11212	0.022219	-0.0069933	-0.0030994
-0.11212	0.021497	-0.0087959	-0.0029881
-0.11212	0.020798	-0.010896	-0.0028291
-0.11212	0.020122	-0.013333	-0.0026207
-0.11212	0.019467	-0.016146	-0.0023621
-0.11212	0.018833	-0.019381	-0.0020529
-0.11212	0.018219	-0.023084	-0.0016936
-0.11212	0.017626	-0.027299	-0.001285
-0.11212	0.017051	-0.032069	-0.00082826
-0.11212	0.016494	-0.037435	-0.00032511
-0.11212	0.015956	-0.043404	0.0002179
-0.11212	0.015434	-0.049931	0.00078754
-0.11212	0.014929	-0.05696	0.0013726
-0.11212	0.014441	-0.064449	0.001966
-0.11212	0.013968	-0.072348	0.0025607
-0.11212	0.01351	-0.080591	0.0031494
-0.11212	0.013067	-0.089109	0.0037249
-0.11212	0.012638	-0.097821	0.0042802
-0.11212	0.012222	-0.10664	0.0048091
-0.11212	0.01182	-0.11549	0.0053057
-0.11212	0.011431	-0.12426	0.0057648
-0.11212	0.011055	-0.13289	0.0061823
-0.11212	0.01069	-0.14126	0.0065547
-0.11212	0.010337	-0.14932	0.0068795
-0.11212	0.0099954	-0.15698	0.0071549
-0.11212	0.0096647	-0.16417	0.0073804
-0.11212	0.0093446	-0.17083	0.0075559
-0.11212	0.0090347	-0.17692	0.0076823
-0.11212	0.0087347	-0.18239	0.0077611
-0.11212	0.0084443	-0.18721	0.0077946
-0.11212	0.0081632	-0.19137	0.0077853
-0.11212	0.0078911	-0.19485	0.0077363
-0.11212	0.0076277	-0.19766	0.0076511
-0.11212	0.0073728	-0.1998	0.0075333
-0.11212	0.007126	-0.20129	0.0073865
-0.11212	0.0068871	-0.20215	0.0072145
-0.11212	0.0066558	-0.20241	0.007021
-0.11212	0.006432	-0.2021	0.0068097
-0.11212	0.0062153	-0.20126	0.0065838
-0.11212	0.0060055	-0.19993	0.0063468
-0.11212	0.0058025	-0.19815	0.0061015
-0.11212	0.0056059	-0.19596	0.0058507
-0.11212	0.0054157	-0.19341	0.0055969
-0.11212	0.0052315	-0.19053	0.0053422
-0.11212	0.0050532	-0.18737	0.0050887
-0.11212	0.0048807	-0.18396	0.0048379
-0.11212	0.0047136	-0.18034	0.0045913
-0.11212	0.0045519	-0.17654	0.00435
-0.11212	0.0043954	-0.1726	0.0041151
-0.11212	0.0042439	-0.16855	0.0038873
-0.11212	0.0040972	-0.16441	0.0036673
-0.11212	0.0039552	-0.1602	0.0034554
-0.11212	0.0038178	-0.15595	0.003252
-0.11212	0.0036847	-0.15168	0.0030572
-0.11212	0.003556	-0.14741	0.0028712
-0.11212	0.0034313	-0.14315	0.002694
-0.11212	0.0033106	-0.13891	0.0025255
-0.11212	0.0031938	-0.13471	0.0023655
-0.11212	0.0030808	-0.13055	0.0022139
-0.11212	0.0029713	-0.12645	0.0020704
-0.11212	0.0028653	-0.12241	0.0019348
-0.11212	0.0027628	-0.11844	0.0018069
-0.11212	0.0026635	-0.11455	0.0016863
-0.11212	0.0025674	-0.11073	0.0015728
-0.11212	0.0024744	-0.107	0.001466
-0.11212	0.0023843	-0.10334	0.0013656
-0.11212	0.0022972	-0.099774	0.0012714
-0.11212	0.0022128	-0.096293	0.001183
-0.11212	0.0021311	-0.092898	0.0011
-0.11212	0.0020521	-0.089591	0.0010223
-0.11212	0.0019755	-0.086371	0.0009496
-0.11212	0.0019014	-0.083238	0.00088153
-0.11212	0.0018297	-0.08019	0.00081786
-0.11212	0.0017603	-0.077228	0.00075834
-0.11212	0.0016931	-0.07435	0.00070274
-0.11212	0.0016281	-0.071555	0.00065082
-0.11212	0.0015651	-0.068841	0.00060235
-0.11212	0.0015041	-0.066207	0.00055714
-0.11212	0.0014451	-0.06365	0.00051499
-0.11212	0.001388	-0.06117	0.0004757
-0.11212	0.0013327	-0.058765	0.00043909
-0.11212	0.0012792	-0.056433	0.00040501
-0.11212	0.0012274	-0.054171	0.00037329
-0.11212	0.0011773	-0.051979	0.00034378
-0.11212	0.0011287	-0.049854	0.00031634
-0.11212	0.0010817	-0.047795	0.00029084
-0.11212	0.0010363	-0.0458	0.00026715
-0.11212	0.00099224	-0.043866	0.00024515
-0.11212	0.00094962	-0.041993	0.00022474
-0.11212	0.00090836	-0.040179	0.00020582
-0.11212	0.00086842	-0.038421	0.00018827
-0.11212	0.00082977	-0.036719	0.00017202
-0.11212	0.00079235	-0.03507	0.00015698
-0.11212	0.00075612	-0.033473	0.00014306
-0.11212	0.00072106	-0.031926	0.00013019
-0.11212	0.00068712	-0.030428	0.00011831
-0.11212	0.00065426	-0.028977	0.00010734
-0.11212	0.00062246	-0.027573	0.0972
-0.11212	0.00059167	-0.026213	0.879
-0.11212	0.00056187	-0.024896	0.793
-0.11212	0.00053302	-0.02362	0.714
-0.11212	0.0005051	-0.022386	0.642
-0.11212	0.00047806	-0.02119	0.575
-0.11212	0.0004519	-0.020033	0.514
-0.11212	0.00042657	-0.018912	0.458
-0.11212	0.00040205	-0.017827	0.0408
-0.11212	0.00037832	-0.016776	0.361
-0.11212	0.00035534	-0.015759	0.319
-0.11212	0.0003331	-0.014774	0.28
-0.11212	0.00031158	-0.013821	0.245
-0.11212	0.00029074	-0.012897	0.214
-0.11212	0.00027057	-0.012004	0.185
-0.11212	0.00025104	-0.011138	0.159
-0.11212	0.00023214	-0.010301	0.136
-0.11212	0.00021384	-0.0094899	0.116
-0.11212	0.00019613	-0.0087048	0.0974
-0.11212	0.00017899	-0.0079447	0.0812
-0.11212	0.00016239	-0.0072089	0.0668
-0.11212	0.00014633	-0.0064965	0.0543
-0.11212	0.00013078	-0.0058068	0.0434
-0.11212	0.00011572	-0.0051392	0.034
-0.11212	0.00010115	-0.0044928	0.026
-0.11212	0.87	-0.0038671	0.0192
-0.11212	0.734	-0.0032613	0.0137
-0.11212	0.602	-0.0026749	0.00919
-0.11212	0.474	-0.0021071	0.0057
-0.11212	3.5e-005	-0.0015611	0.00312
-0.11029	0.24199	-0.0018901	-0.00015994
-0.11029	0.25	-0.0018961	0
-0.11029	0.23423	-0.0018735	-0.00031391
-0.11029	0.22673	-0.0018479	-0.0004628
-0.11029	0.21946	-0.0018137	-0.00060683
-0.11029	0.21243	-0.0017708	-0.00074633
-0.11029	0.20562	-0.0017192	-0.00088137
-0.11029	0.19903	-0.0016587	-0.001012
-0.11029	0.19265	-0.001589	-0.0011382
-0.11029	0.18647	-0.0015095	-0.0012596
-0.11029	0.1805	-0.0014193	-0.001376
-0.11029	0.17471	-0.0013173	-0.0014868
-0.11029	0.16911	-0.0012013	-0.0015914
-0.11029	0.16368	-0.0010689	-0.0016889
-0.11029	0.15844	-0.00091617	-0.0017787
-0.11029	0.15336	-0.00073847	-0.0018601
-0.11029	0.14844	-0.00053059	-0.0019359
-0.11029	0.14368	-0.00029213	-0.0020101
-0.11029	0.13907	-0.323	-0.0021071
-0.11029	0.13461	0.00017308	-0.0022353
-0.11029	0.13029	0.00026365	-0.0023495
-0.11029	0.12611	0.0002829	-0.0024188
-0.11029	0.12206	0.00028087	-0.0024557
-0.11029	0.11815	0.00027976	-0.002479
-0.11029	0.11435	0.00028745	-0.0024991
-0.11029	0.11068	0.0003027	-0.0025211
-0.11029	0.10713	0.00032332	-0.0025456
-0.11029	0.10369	0.00034736	-0.0025718
-0.11029	0.10036	0.00037344	-0.0025989
-0.11029	0.09714	0.00040061	-0.0026262
-0.11029	0.094021	0.00042821	-0.0026531
-0.11029	0.091001	0.00045579	-0.002679
-0.11029	0.088078	0.00048301	-0.0027037
-0.11029	0.085249	0.00050964	-0.0027271
-0.11029	0.08251	0.00053547	-0.0027489
-0.11029	0.079859	0.00056035	-0.0027692
-0.11029	0.077293	0.00058416	-0.002788
-0.11029	0.074808	0.00060679	-0.0028052
-0.11029	0.072404	0.00062815	-0.0028211
-0.11029	0.070076	0.00064817	-0.0028355
-0.11029	0.067822	0.00066681	-0.0028488
-0.11029	0.065641	0.00068404	-0.0028608
-0.11029	0.06353	0.00069983	-0.0028719
-0.11029	0.061486	0.0007142	-0.002882
-0.11029	0.059508	0.00072718	-0.0028913
-0.11029	0.057593	0.00073883	-0.0029
-0.11029	0.055739	0.00074923	-0.002908
-0.11029	0.053944	0.00075851	-0.0029156
-0.11029	0.052207	0.00076679	-0.0029228
-0.11029	0.050526	0.00077423	-0.0029298
-0.11029	0.048898	0.00078101	-0.0029368
-0.11029	0.047322	0.00078725	-0.0029438
-0.11029	0.045797	0.00079304	-0.0029512
-0.11029	0.044321	0.00079837	-0.0029593
-0.11029	0.042892	0.00080301	-0.0029686
-0.11029	0.041508	0.00080649	-0.0029795
-0.11029	0.040169	0.00080791	-0.0029929
-0.11029	0.038873	0.00080579	-0.0030095
-0.11029	0.037618	0.00079793	-0.0030303
-0.11029	0.036403	0.00078119	-0.0030565
-0.11029	0.035228	0.00075126	-0.003089
-0.11029	0.034089	0.0007025	-0.003129
-0.11029	0.032988	0.0006278	-0.003177
-0.11029	0.031921	0.00051844	-0.0032332
-0.11029	0.030889	0.0003642	-0.003297
-0.11029	0.02989	0.0001534	-0.0033667
-0.11029	0.028922	-0.0001266	-0.0034396
-0.11029	0.027986	-0.00048917	-0.0035111
-0.11029	0.027079	-0.00094888	-0.003576
-0.11029	0.026202	-0.0015216	-0.0036285
-0.11029	0.025353	-0.002224	-0.0036623
-0.11029	0.024531	-0.0030746	-0.0036713
-0.11029	0.023735	-0.0040938	-0.00365
-0.11029	0.022964	-0.0053049	-0.0035938
-0.11029	0.022219	-0.0067349	-0.003499
-0.11029	0.021497	-0.0084147	-0.0033624
-0.11029	0.020798	-0.010379	-0.003182
-0.11029	0.020122	-0.012668	-0.0029562
-0.11029	0.019467	-0.015322	-0.002684
-0.11029	0.018833	-0.018388	-0.0023647
-0.11029	0.018219	-0.021912	-0.0019985
-0.11029	0.017626	-0.02594	-0.0015856
-0.11029	0.017051	-0.030517	-0.001127
-0.11029	0.016494	-0.035684	-0.00062376
-0.11029	0.015956	-0.041472	-0.784
-0.11029	0.015434	-0.047853	0.0004995
-0.11029	0.014929	-0.054765	0.0010965
-0.11029	0.014441	-0.062158	0.001704
-0.11029	0.013968	-0.069985	0.0023152
-0.11029	0.01351	-0.078185	0.0029228
-0.11029	0.013067	-0.086689	0.0035195
-0.11029	0.012638	-0.095418	0.004098
-0.11029	0.012222	-0.10429	0.0046517
-0.11029	0.01182	-0.11321	0.0051743
-0.11029	0.011431	-0.1221	0.0056603
-0.11029	0.011055	-0.13087	0.006105
-0.11029	0.01069	-0.13942	0.0065046
-0.11029	0.010337	-0.14767	0.0068561
-0.11029	0.0099954	-0.15554	0.0071574
-0.11029	0.0096647	-0.16297	0.0074075
-0.11029	0.0093446	-0.16989	0.0076061
-0.11029	0.0090347	-0.17624	0.0077539
-0.11029	0.0087347	-0.18198	0.007852
-0.11029	0.0084443	-0.18708	0.0079027
-0.11029	0.0081632	-0.19152	0.0079083
-0.11029	0.0078911	-0.19527	0.0078721
-0.11029	0.0076277	-0.19834	0.0077973
-0.11029	0.0073728	-0.20074	0.0076876
-0.11029	0.007126	-0.20247	0.0075468
-0.11029	0.0068871	-0.20355	0.0073789
-0.11029	0.0066558	-0.20402	0.0071875
-0.11029	0.006432	-0.20391	0.0069766
-0.11029	0.0062153	-0.20324	0.0067497
-0.11029	0.0060055	-0.20207	0.0065102
-0.11029	0.0058025	-0.20043	0.0062612
-0.11029	0.0056059	-0.19836	0.0060058
-0.11029	0.0054157	-0.19591	0.0057465
-0.11029	0.0052315	-0.19311	0.0054858
-0.11029	0.0050532	-0.19002	0.0052256
-0.11029	0.0048807	-0.18666	0.0049678
-0.11029	0.0047136	-0.18307	0.0047139
-0.11029	0.0045519	-0.1793	0.0044652
-0.11029	0.0043954	-0.17537	0.0042229
-0.11029	0.0042439	-0.17132	0.0039877
-0.11029	0.0040972	-0.16716	0.0037604
-0.11029	0.0039552	-0.16294	0.0035414
-0.11029	0.0038178	-0.15866	0.0033311
-0.11029	0.0036847	-0.15436	0.0031297
-0.11029	0.003556	-0.15004	0.0029374
-0.11029	0.0034313	-0.14573	0.0027541
-0.11029	0.0033106	-0.14144	0.0025798
-0.11029	0.0031938	-0.13719	0.0024144
-0.11029	0.0030808	-0.13297	0.0022578
-0.11029	0.0029713	-0.12881	0.0021096
-0.11029	0.0028653	-0.12472	0.0019696
-0.11029	0.0027628	-0.12068	0.0018376
-0.11029	0.0026635	-0.11672	0.0017132
-0.11029	0.0025674	-0.11284	0.0015962
-0.11029	0.0024744	-0.10904	0.0014862
-0.11029	0.0023843	-0.10532	0.0013829
-0.11029	0.0022972	-0.10169	0.0012859
-0.11029	0.0022128	-0.098143	0.0011951
-0.11029	0.0021311	-0.094685	0.00111
-0.11029	0.0020521	-0.091314	0.0010303
-0.11029	0.0019755	-0.088032	0.00095579
-0.11029	0.0019014	-0.084838	0.00088614
-0.11029	0.0018297	-0.08173	0.00082106
-0.11029	0.0017603	-0.078709	0.00076031
-0.11029	0.0016931	-0.075774	0.00070362
-0.11029	0.0016281	-0.072922	0.00065075
-0.11029	0.0015651	-0.070153	0.00060147
-0.11029	0.0015041	-0.067465	0.00055556
-0.11029	0.0014451	-0.064856	0.00051281
-0.11029	0.001388	-0.062325	0.00047303
-0.11029	0.0013327	-0.059871	0.00043602
-0.11029	0.0012792	-0.05749	0.00040162
-0.11029	0.0012274	-0.055182	0.00036964
-0.11029	0.0011773	-0.052945	0.00033994
-0.11029	0.0011287	-0.050777	0.00031237
-0.11029	0.0010817	-0.048675	0.00028679
-0.11029	0.0010363	-0.046639	0.00026307
-0.11029	0.00099224	-0.044666	0.00024107
-0.11029	0.00094962	-0.042755	0.0002207
-0.11029	0.00090836	-0.040904	0.00020184
-0.11029	0.00086842	-0.039111	0.00018439
-0.11029	0.00082977	-0.037374	0.00016825
-0.11029	0.00079235	-0.035692	0.00015333
-0.11029	0.00075612	-0.034063	0.00013956
-0.11029	0.00072106	-0.032486	0.00012684
-0.11029	0.00068712	-0.030959	0.00011512
-0.11029	0.00065426	-0.02948	0.00010431
-0.11029	0.00062246	-0.028048	0.944
-0.11029	0.00059167	-0.026662	0.852
-0.11029	0.00056187	-0.02532	0.768
-0.11029	0.00053302	-0.02402	0.691
-0.11029	0.0005051	-0.022762	0.62
-0.11029	0.00047806	-0.021545	0.555
-0.11029	0.0004519	-0.020366	0.496
-0.11029	0.00042657	-0.019224	0.442
-0.11029	0.00040205	-0.01812	0.392
-0.11029	0.00037832	-0.01705	0.347
-0.11029	0.00035534	-0.016015	0.306
-0.11029	0.0003331	-0.015013	0.269
-0.11029	0.00031158	-0.014043	0.235
-0.11029	0.00029074	-0.013103	0.205
-0.11029	0.00027057	-0.012194	0.177
-0.11029	0.00025104	-0.011315	0.152
-0.11029	0.00023214	-0.010463	0.13
-0.11029	0.00021384	-0.0096382	0.0111
-0.11029	0.00019613	-0.0088402	0.0929
-0.11029	0.00017899	-0.0080676	0.0774
-0.11029	0.00016239	-0.0073199	0.0637
-0.11029	0.00014633	-0.006596	0.0517
-0.11029	0.00013078	-0.0058954	0.00413
-0.11029	0.00011572	-0.0052172	0.0323
-0.11029	0.00010115	-0.0045607	0.0247
-0.11029	0.87	-0.0039252	0.0183
-0.11029	0.734	-0.0033101	0.013
-0.11029	0.602	-0.0027147	0.00875
-0.11029	0.474	-0.0021384	0.00543
-0.11029	3.5e-005	-0.0015842	0.00298
-0.10849	0.24199	-0.0019261	-0.00016154
-0.10849	0.25	-0.0019323	0
-0.10849	0.23423	-0.0019094	-0.00031721
-0.10849	0.22673	-0.0018839	-0.00046785
-0.10849	0.21946	-0.0018497	-0.00061368
-0.10849	0.21243	-0.0018068	-0.00075506
-0.10849	0.20562	-0.0017552	-0.00089207
-0.10849	0.19903	-0.0016946	-0.0010248
-0.10849	0.19265	-0.0016248	-0.0011532
-0.10849	0.18647	-0.0015451	-0.0012772
-0.10849	0.1805	-0.0014546	-0.0013966
-0.10849	0.17471	-0.0013519	-0.001511
-0.10849	0.16911	-0.0012352	-0.0016201
-0.10849	0.16368	-0.0011017	-0.0017237
-0.10849	0.15844	-0.00094782	-0.0018219
-0.10849	0.15336	-0.00076953	-0.0019156
-0.10849	0.14844	-0.00056293	-0.0020092
-0.10849	0.14368	-0.00033017	-0.0021094
-0.10849	0.13907	-0.842	-0.0022359
-0.10849	0.13461	0.00011339	-0.0023943
-0.10849	0.13029	0.00021511	-0.0025447
-0.10849	0.12611	0.00025061	-0.0026547
-0.10849	0.12206	0.00025943	-0.0027289
-0.10849	0.11815	0.00026362	-0.0027822
-0.10849	0.11435	0.00027273	-0.0028255
-0.10849	0.11068	0.00028776	-0.0028654
-0.10849	0.10713	0.00030763	-0.0029042
-0.10849	0.10369	0.00033095	-0.0029426
-0.10849	0.10036	0.00035654	-0.0029802
-0.10849	0.09714	0.00038349	-0.0030169
-0.10849	0.094021	0.00041111	-0.0030523
-0.10849	0.091001	0.00043892	-0.0030861
-0.10849	0.088078	0.00046654	-0.0031181
-0.10849	0.085249	0.00049368	-0.0031482
-0.10849	0.08251	0.00052012	-0.0031763
-0.10849	0.079859	0.00054567	-0.0032024
-0.10849	0.077293	0.00057017	-0.0032265
-0.10849	0.074808	0.00059351	-0.0032487
-0.10849	0.072404	0.00061558	-0.0032692
-0.10849	0.070076	0.00063628	-0.0032879
-0.10849	0.067822	0.00065557	-0.003305
-0.10849	0.065641	0.00067339	-0.0033206
-0.10849	0.06353	0.00068973	-0.003335
-0.10849	0.061486	0.00070457	-0.0033482
-0.10849	0.059508	0.00071794	-0.0033603
-0.10849	0.057593	0.00072989	-0.0033716
-0.10849	0.055739	0.00074049	-0.0033822
-0.10849	0.053944	0.00074984	-0.0033923
-0.10849	0.052207	0.00075803	-0.0034021
-0.10849	0.050526	0.00076518	-0.0034118
-0.10849	0.048898	0.00077139	-0.0034216
-0.10849	0.047322	0.0007767	-0.0034319
-0.10849	0.045797	0.00078108	-0.0034431
-0.10849	0.044321	0.00078434	-0.0034555
-0.10849	0.042892	0.00078608	-0.0034697
-0.10849	0.041508	0.00078557	-0.0034864
-0.10849	0.040169	0.00078168	-0.0035062
-0.10849	0.038873	0.00077269	-0.0035298
-0.10849	0.037618	0.00075622	-0.0035582
-0.10849	0.036403	0.00072902	-0.0035918
-0.10849	0.035228	0.0006869	-0.0036313
-0.10849	0.034089	0.00062463	-0.003677
-0.10849	0.032988	0.00053583	-0.0037285
-0.10849	0.031921	0.00041302	-0.003785
-0.10849	0.030889	0.00024764	-0.003845
-0.10849	0.02989	0.302	-0.0039062
-0.10849	0.028922	-0.00024946	-0.0039651
-0.10849	0.027986	-0.00060256	-0.0040176
-0.10849	0.027079	-0.0010418	-0.0040594
-0.10849	0.026202	-0.0015813	-0.0040857
-0.10849	0.025353	-0.0022368	-0.0040918
-0.10849	0.024531	-0.0030261	-0.0040729
-0.10849	0.023735	-0.00397	-0.0040249
-0.10849	0.022964	-0.005092	-0.0039442
-0.10849	0.022219	-0.0064197	-0.0038275
-0.10849	0.021497	-0.0079846	-0.0036725
-0.10849	0.020798	-0.0098222	-0.0034771
-0.10849	0.020122	-0.011972	-0.0032396
-0.10849	0.019467	-0.014477	-0.0029589
-0.10849	0.018833	-0.017383	-0.0026341
-0.10849	0.018219	-0.020738	-0.0022648
-0.10849	0.017626	-0.024588	-0.0018509
-0.10849	0.017051	-0.028979	-0.0013928
-0.10849	0.016494	-0.033955	-0.00089133
-0.10849	0.015956	-0.039551	-0.0003476
-0.10849	0.015434	-0.04577	0.00023295
-0.10849	0.014929	-0.052556	0.00083754
-0.10849	0.014441	-0.059845	0.0014553
-0.10849	0.013968	-0.067591	0.0020793
-0.10849	0.01351	-0.075737	0.0027024
-0.10849	0.013067	-0.084216	0.0033169
-0.10849	0.012638	-0.092952	0.0039156
-0.10849	0.012222	-0.10186	0.0044913
-0.10849	0.01182	-0.11086	0.0050377
-0.10849	0.011431	-0.11985	0.0055487
-0.10849	0.011055	-0.12875	0.0060194
-0.10849	0.01069	-0.13747	0.0064453
-0.10849	0.010337	-0.14591	0.0068232
-0.10849	0.0099954	-0.154	0.0071506
-0.10849	0.0096647	-0.16167	0.0074261
-0.10849	0.0093446	-0.16884	0.0076491
-0.10849	0.0090347	-0.17546	0.0078199
-0.10849	0.0087347	-0.18148	0.0079396
-0.10849	0.0084443	-0.18686	0.00801
-0.10849	0.0081632	-0.19157	0.0080335
-0.10849	0.0078911	-0.19561	0.0080131
-0.10849	0.0076277	-0.19895	0.0079522
-0.10849	0.0073728	-0.20161	0.0078543
-0.10849	0.007126	-0.20359	0.0077234
-0.10849	0.0068871	-0.20492	0.0075632
-0.10849	0.0066558	-0.20561	0.0073779
-0.10849	0.006432	-0.2057	0.0071712
-0.10849	0.0062153	-0.20522	0.006947
-0.10849	0.0060055	-0.20422	0.0067086
-0.10849	0.0058025	-0.20272	0.0064596
-0.10849	0.0056059	-0.20078	0.0062028
-0.10849	0.0054157	-0.19844	0.0059412
-0.10849	0.0052315	-0.19574	0.0056772
-0.10849	0.0050532	-0.19272	0.005413
-0.10849	0.0048807	-0.18942	0.0051506
-0.10849	0.0047136	-0.18588	0.0048917
-0.10849	0.0045519	-0.18213	0.0046376
-0.10849	0.0043954	-0.17822	0.0043895
-0.10849	0.0042439	-0.17417	0.0041483
-0.10849	0.0040972	-0.17001	0.0039149
-0.10849	0.0039552	-0.16576	0.0036897
-0.10849	0.0038178	-0.16146	0.0034732
-0.10849	0.0036847	-0.15713	0.0032657
-0.10849	0.003556	-0.15278	0.0030673
-0.10849	0.0034313	-0.14842	0.002878
-0.10849	0.0033106	-0.14409	0.0026979
-0.10849	0.0031938	-0.13978	0.0025269
-0.10849	0.0030808	-0.13551	0.0023647
-0.10849	0.0029713	-0.1313	0.0022112
-0.10849	0.0028653	-0.12714	0.0020661
-0.10849	0.0027628	-0.12305	0.0019291
-0.10849	0.0026635	-0.11902	0.0018
-0.10849	0.0025674	-0.11508	0.0016784
-0.10849	0.0024744	-0.11122	0.001564
-0.10849	0.0023843	-0.10743	0.0014565
-0.10849	0.0022972	-0.10374	0.0013556
-0.10849	0.0022128	-0.10013	0.0012609
-0.10849	0.0021311	-0.096611	0.0011722
-0.10849	0.0020521	-0.09318	0.001089
-0.10849	0.0019755	-0.089838	0.0010112
-0.10849	0.0019014	-0.086585	0.0009384
-0.10849	0.0018297	-0.08342	0.00087033
-0.10849	0.0017603	-0.080342	0.00080671
-0.10849	0.0016931	-0.077351	0.0007473
-0.10849	0.0016281	-0.074445	0.00069184
-0.10849	0.0015651	-0.071623	0.00064009
-0.10849	0.0015041	-0.068884	0.00059184
-0.10849	0.0014451	-0.066225	0.00054687
-0.10849	0.001388	-0.063645	0.00050497
-0.10849	0.0013327	-0.061142	0.00046595
-0.10849	0.0012792	-0.058715	0.00042963
-0.10849	0.0012274	-0.056362	0.00039584
-0.10849	0.0011773	-0.054081	0.00036442
-0.10849	0.0011287	-0.051869	0.00033522
-0.10849	0.0010817	-0.049726	0.0003081
-0.10849	0.0010363	-0.047649	0.00028291
-0.10849	0.00099224	-0.045637	0.00025953
-0.10849	0.00094962	-0.043687	0.00023785
-0.10849	0.00090836	-0.041798	0.00021775
-0.10849	0.00086842	-0.039969	0.00019913
-0.10849	0.00082977	-0.038196	0.00018188
-0.10849	0.00079235	-0.03648	0.00016593
-0.10849	0.00075612	-0.034818	0.00015117
-0.10849	0.00072106	-0.033208	0.00013754
-0.10849	0.00068712	-0.031649	0.00012495
-0.10849	0.00065426	-0.030139	0.00011333
-0.10849	0.00062246	-0.028677	0.00010262
-0.10849	0.00059167	-0.027262	0.928
-0.10849	0.00056187	-0.025891	0.837
-0.10849	0.00053302	-0.024564	0.753
-0.10849	0.0005051	-0.023279	0.677
-0.10849	0.00047806	-0.022035	0.606
-0.10849	0.0004519	-0.020831	0.542
-0.10849	0.00042657	-0.019664	0.483
-0.10849	0.00040205	-0.018535	0.429
-0.10849	0.00037832	-0.017443	0.38
-0.10849	0.00035534	-0.016384	0.0336
-0.10849	0.0003331	-0.01536	2.95e-005
-0.10849	0.00031158	-0.014368	0.258
-0.10849	0.00029074	-0.013408	0.225
-0.10849	0.00027057	-0.012479	0.0195
-0.10849	0.00025104	-0.011579	0.168
-0.10849	0.00023214	-0.010708	0.143
-0.10849	0.00021384	-0.0098645	0.122
-0.10849	0.00019613	-0.0090481	0.102
-0.10849	0.00017899	-0.0082579	0.0854
-0.10849	0.00016239	-0.0074928	0.0703
-0.10849	0.00014633	-0.0067522	0.0571
-0.10849	0.00013078	-0.0060352	0.0456
-0.10849	0.00011572	-0.0053412	0.0357
-0.10849	0.00010115	-0.0046693	0.0273
-0.10849	0.87	-0.0040189	0.0202
-0.10849	0.734	-0.0033893	0.0144
-0.10849	0.602	-0.0027797	0.00967
-0.10849	0.474	-0.0021897	0.006
-0.10849	3.5e-005	-0.0016222	3.29e-007
-0.10671	0.24199	-0.001962	-0.00016327
-0.10671	0.25	-0.0019683	0
-0.10671	0.23423	-0.0019453	-0.00032074
-0.10671	0.22673	-0.0019197	-0.00047324
-0.10671	0.21946	-0.0018855	-0.000621
-0.10671	0.21243	-0.0018427	-0.00076438
-0.10671	0.20562	-0.0017912	-0.00090351
-0.10671	0.19903	-0.0017307	-0.0010385
-0.10671	0.19265	-0.0016608	-0.0011694
-0.10671	0.18647	-0.001581	-0.0012962
-0.10671	0.1805	-0.0014904	-0.0014187
-0.10671	0.17471	-0.0013874	-0.001537
-0.10671	0.16911	-0.0012703	-0.0016509
-0.10671	0.16368	-0.0011364	-0.0017608
-0.10671	0.15844	-0.00098257	-0.0018675
-0.10671	0.15336	-0.00080535	-0.001973
-0.10671	0.14844	-0.00060225	-0.0020829
-0.10671	0.14368	-0.00037735	-0.0022049
-0.10671	0.13907	-0.0001454	-0.0023543
-0.10671	0.13461	0.444	-0.0025338
-0.10671	0.13029	0.0001542	-0.0027096
-0.10671	0.12611	0.00020369	-0.0028509
-0.10671	0.12206	0.00022393	-0.002957
-0.10671	0.11815	0.00023523	-0.0030384
-0.10671	0.11435	0.00024777	-0.0031051
-0.10671	0.11068	0.00026418	-0.003164
-0.10671	0.10713	0.00028449	-0.0032186
-0.10671	0.10369	0.00030793	-0.0032702
-0.10671	0.10036	0.0003336	-0.0033195
-0.10671	0.09714	0.00036072	-0.0033665
-0.10671	0.094021	0.00038867	-0.0034112
-0.10671	0.091001	0.00041694	-0.0034535
-0.10671	0.088078	0.00044515	-0.0034933
-0.10671	0.085249	0.00047299	-0.0035306
-0.10671	0.08251	0.00050021	-0.0035654
-0.10671	0.079859	0.00052659	-0.0035978
-0.10671	0.077293	0.00055197	-0.0036277
-0.10671	0.074808	0.0005762	-0.0036553
-0.10671	0.072404	0.00059915	-0.0036806
-0.10671	0.070076	0.00062073	-0.0037039
-0.10671	0.067822	0.00064085	-0.0037252
-0.10671	0.065641	0.00065945	-0.0037447
-0.10671	0.06353	0.0006765	-0.0037626
-0.10671	0.061486	0.00069197	-0.0037791
-0.10671	0.059508	0.00070587	-0.0037943
-0.10671	0.057593	0.00071823	-0.0038085
-0.10671	0.055739	0.00072908	-0.0038218
-0.10671	0.053944	0.00073849	-0.0038345
-0.10671	0.052207	0.0007465	-0.0038469
-0.10671	0.050526	0.00075318	-0.0038592
-0.10671	0.048898	0.00075852	-0.0038717
-0.10671	0.047322	0.00076249	-0.0038849
-0.10671	0.045797	0.00076491	-0.0038992
-0.10671	0.044321	0.00076547	-0.003915
-0.10671	0.042892	0.00076361	-0.003933
-0.10671	0.041508	0.00075845	-0.0039535
-0.10671	0.040169	0.00074873	-0.0039774
-0.10671	0.038873	0.00073267	-0.004005
-0.10671	0.037618	0.00070789	-0.0040368
-0.10671	0.036403	0.00067135	-0.0040732
-0.10671	0.035228	0.00061923	-0.0041142
-0.10671	0.034089	0.0005469	-0.0041594
-0.10671	0.032988	0.00044891	-0.0042081
-0.10671	0.031921	0.00031901	-0.0042587
-0.10671	0.030889	0.00015012	-0.0043095
-0.10671	0.02989	-0.656	-0.0043577
-0.10671	0.028922	-0.0003366	-0.0044003
-0.10671	0.027986	-0.0006729	-0.0044335
-0.10671	0.027079	-0.0010859	-0.004454
-0.10671	0.026202	-0.0015885	-0.0044577
-0.10671	0.025353	-0.002196	-0.0044408
-0.10671	0.024531	-0.0029256	-0.0043997
-0.10671	0.023735	-0.003798	-0.0043312
-0.10671	0.022964	-0.0048369	-0.004232
-0.10671	0.022219	-0.0060698	-0.0040997
-0.10671	0.021497	-0.0075286	-0.003932
-0.10671	0.020798	-0.0092488	-0.0037268
-0.10671	0.020122	-0.01127	-0.0034825
-0.10671	0.019467	-0.013636	-0.0031977
-0.10671	0.018833	-0.016391	-0.0028713
-0.10671	0.018219	-0.019585	-0.0025023
-0.10671	0.017626	-0.023264	-0.0020903
-0.10671	0.017051	-0.027476	-0.0016352
-0.10671	0.016494	-0.032265	-0.0011376
-0.10671	0.015956	-0.037669	-0.00059816
-0.10671	0.015434	-0.043714	-0.194
-0.10671	0.014929	-0.05036	0.00058882
-0.10671	0.014441	-0.057536	0.0012137
-0.10671	0.013968	-0.06519	0.0018472
-0.10671	0.01351	-0.073271	0.0024824
-0.10671	0.013067	-0.081714	0.0031117
-0.10671	0.012638	-0.090444	0.0037275
-0.10671	0.012222	-0.099381	0.0043225
-0.10671	0.01182	-0.10844	0.00489
-0.10671	0.011431	-0.11752	0.0054237
-0.10671	0.011055	-0.12655	0.0059181
-0.10671	0.01069	-0.13542	0.0063686
-0.10671	0.010337	-0.14405	0.0067712
-0.10671	0.0099954	-0.15235	0.0071234
-0.10671	0.0096647	-0.16025	0.0074231
-0.10671	0.0093446	-0.16767	0.0076695
-0.10671	0.0090347	-0.17455	0.0078625
-0.10671	0.0087347	-0.18085	0.008003
-0.10671	0.0084443	-0.18651	0.0080927
-0.10671	0.0081632	-0.19151	0.0081337
-0.10671	0.0078911	-0.19583	0.0081288
-0.10671	0.0076277	-0.19946	0.0080814
-0.10671	0.0073728	-0.20239	0.0079951
-0.10671	0.007126	-0.20463	0.0078736
-0.10671	0.0068871	-0.2062	0.0077211
-0.10671	0.0066558	-0.20712	0.0075414
-0.10671	0.006432	-0.20742	0.0073386
-0.10671	0.0062153	-0.20714	0.0071166
-0.10671	0.0060055	-0.20631	0.006879
-0.10671	0.0058025	-0.20497	0.0066293
-0.10671	0.0056059	-0.20317	0.0063707
-0.10671	0.0054157	-0.20094	0.0061062
-0.10671	0.0052315	-0.19834	0.0058384
-0.10671	0.0050532	-0.1954	0.0055697
-0.10671	0.0048807	-0.19216	0.0053021
-0.10671	0.0047136	-0.18867	0.0050375
-0.10671	0.0045519	-0.18496	0.0047774
-0.10671	0.0043954	-0.18106	0.004523
-0.10671	0.0042439	-0.17702	0.0042754
-0.10671	0.0040972	-0.17285	0.0040354
-0.10671	0.0039552	-0.1686	0.0038037
-0.10671	0.0038178	-0.16428	0.0035807
-0.10671	0.0036847	-0.15991	0.0033668
-0.10671	0.003556	-0.15552	0.0031621
-0.10671	0.0034313	-0.15112	0.0029668
-0.10671	0.0033106	-0.14674	0.0027808
-0.10671	0.0031938	-0.14238	0.002604
-0.10671	0.0030808	-0.13806	0.0024364
-0.10671	0.0029713	-0.13378	0.0022777
-0.10671	0.0028653	-0.12956	0.0021276
-0.10671	0.0027628	-0.1254	0.001986
-0.10671	0.0026635	-0.12132	0.0018524
-0.10671	0.0025674	-0.11731	0.0017267
-0.10671	0.0024744	-0.11338	0.0016084
-0.10671	0.0023843	-0.10953	0.0014972
-0.10671	0.0022972	-0.10577	0.0013929
-0.10671	0.0022128	-0.1021	0.001295
-0.10671	0.0021311	-0.098513	0.0012033
-0.10671	0.0020521	-0.095017	0.0011173
-0.10671	0.0019755	-0.091612	0.0010369
-0.10671	0.0019014	-0.088297	0.00096175
-0.10671	0.0018297	-0.08507	0.00089147
-0.10671	0.0017603	-0.081933	0.00082583
-0.10671	0.0016931	-0.078883	0.00076455
-0.10671	0.0016281	-0.075919	0.00070738
-0.10671	0.0015651	-0.073041	0.00065406
-0.10671	0.0015041	-0.070247	0.00060437
-0.10671	0.0014451	-0.067534	0.00055808
-0.10671	0.001388	-0.064902	0.00051498
-0.10671	0.0013327	-0.062349	0.00047488
-0.10671	0.0012792	-0.059873	0.00043757
-0.10671	0.0012274	-0.057472	0.00040288
-0.10671	0.0011773	-0.055144	0.00037066
-0.10671	0.0011287	-0.052887	0.00034072
-0.10671	0.0010817	-0.0507	0.00031294
-0.10671	0.0010363	-0.048581	0.00028715
-0.10671	0.00099224	-0.046528	0.00026325
-0.10671	0.00094962	-0.044538	0.00024109
-0.10671	0.00090836	-0.042611	0.00022057
-0.10671	0.00086842	-0.040744	0.00020157
-0.10671	0.00082977	-0.038936	0.00018399
-0.10671	0.00079235	-0.037185	0.00016774
-0.10671	0.00075612	-0.035489	0.00015272
-0.10671	0.00072106	-0.033846	0.00013886
-0.10671	0.00068712	-0.032256	0.00012606
-0.10671	0.00065426	-0.030716	0.00011427
-0.10671	0.00062246	-0.029225	0.00010341
-0.10671	0.00059167	-0.027781	0.934
-0.10671	0.00056187	-0.026383	0.842
-0.10671	0.00053302	-0.02503	0.758
-0.10671	0.0005051	-0.02372	0.68
-0.10671	0.00047806	-0.022451	0.609
-0.10671	0.0004519	-0.021223	0.544
-0.10671	0.00042657	-0.020034	0.485
-0.10671	0.00040205	-0.018883	0.431
-0.10671	0.00037832	-0.017769	0.381
-0.10671	0.00035534	-0.01669	0.336
-0.10671	0.0003331	-0.015646	0.295
-0.10671	0.00031158	-0.014635	0.258
-0.10671	0.00029074	-0.013657	0.225
-0.10671	0.00027057	-0.01271	0.195
-0.10671	0.00025104	-0.011793	0.168
-0.10671	0.00023214	-0.010905	0.143
-0.10671	0.00021384	-0.010046	0.122
-0.10671	0.00019613	-0.0092142	0.102
-0.10671	0.00017899	-0.0084092	0.0852
-0.10671	0.00016239	-0.0076298	0.0701
-0.10671	0.00014633	-0.0068754	0.0569
-0.10671	0.00013078	-0.0061452	0.0455
-0.10671	0.00011572	-0.0054383	0.0356
-0.10671	0.00010115	-0.0047541	0.0272
-0.10671	0.87	-0.0040917	0.0202
-0.10671	0.734	-0.0034506	0.0143
-0.10671	0.602	-0.00283	0.00964
-0.10671	0.474	-0.0022292	0.00598
-0.10671	3.5e-005	-0.0016514	0.000328
-0.10497	0.24199	-0.0019978	-0.00016507
-0.10497	0.25	-0.0020041	0
-0.10497	0.23423	-0.001981	-0.00032442
-0.10497	0.22673	-0.0019554	-0.00047888
-0.10497	0.21946	-0.0019214	-0.00062865
-0.10497	0.21243	-0.0018786	-0.00077413
-0.10497	0.20562	-0.0018272	-0.00091548
-0.10497	0.19903	-0.0017668	-0.0010529
-0.10497	0.19265	-0.0016971	-0.0011864
-0.10497	0.18647	-0.0016173	-0.0013161
-0.10497	0.1805	-0.0015266	-0.001442
-0.10497	0.17471	-0.0014237	-0.0015643
-0.10497	0.16911	-0.0013066	-0.0016832
-0.10497	0.16368	-0.0011731	-0.0017994
-0.10497	0.15844	-0.0010202	-0.0019145
-0.10497	0.15336	-0.00084533	-0.0020312
-0.10497	0.14844	-0.00064729	-0.0021555
-0.10497	0.14368	-0.00043142	-0.0022953
-0.10497	0.13907	-0.00021286	-0.0024622
-0.10497	0.13461	-0.308	-0.0026568
-0.10497	0.13029	0.844	-0.0028505
-0.10497	0.12611	0.00014556	-0.0030157
-0.10497	0.12206	0.00017682	-0.0031483
-0.10497	0.11815	0.00019604	-0.0032549
-0.10497	0.11435	0.00021332	-0.0033439
-0.10497	0.11068	0.0002324	-0.0034218
-0.10497	0.10713	0.00025421	-0.0034924
-0.10497	0.10369	0.00027856	-0.003558
-0.10497	0.10036	0.00030491	-0.0036194
-0.10497	0.09714	0.00033267	-0.0036773
-0.10497	0.094021	0.00036129	-0.0037318
-0.10497	0.091001	0.00039031	-0.0037831
-0.10497	0.088078	0.00041935	-0.0038311
-0.10497	0.085249	0.00044809	-0.0038761
-0.10497	0.08251	0.00047628	-0.003918
-0.10497	0.079859	0.00050368	-0.0039569
-0.10497	0.077293	0.00053011	-0.0039929
-0.10497	0.074808	0.00055539	-0.0040261
-0.10497	0.072404	0.0005794	-0.0040567
-0.10497	0.070076	0.00060201	-0.0040847
-0.10497	0.067822	0.00062312	-0.0041105
-0.10497	0.065641	0.00064266	-0.0041341
-0.10497	0.06353	0.00066057	-0.0041558
-0.10497	0.061486	0.0006768	-0.0041758
-0.10497	0.059508	0.00069135	-0.0041942
-0.10497	0.057593	0.00070419	-0.0042113
-0.10497	0.055739	0.00071535	-0.0042274
-0.10497	0.053944	0.00072482	-0.0042427
-0.10497	0.052207	0.00073262	-0.0042575
-0.10497	0.050526	0.00073873	-0.0042722
-0.10497	0.048898	0.00074307	-0.0042871
-0.10497	0.047322	0.0007455	-0.0043026
-0.10497	0.045797	0.00074577	-0.0043192
-0.10497	0.044321	0.00074344	-0.0043373
-0.10497	0.042892	0.00073787	-0.0043574
-0.10497	0.041508	0.00072812	-0.00438
-0.10497	0.040169	0.00071291	-0.0044054
-0.10497	0.038873	0.00069051	-0.004434
-0.10497	0.037618	0.00065874	-0.004466
-0.10497	0.036403	0.00061486	-0.0045013
-0.10497	0.035228	0.00055555	-0.0045396
-0.10497	0.034089	0.00047688	-0.0045802
-0.10497	0.032988	0.00037429	-0.0046219
-0.10497	0.031921	0.00024257	-0.0046632
-0.10497	0.030889	0.0759	-0.0047021
-0.10497	0.02989	-0.00013243	-0.004736
-0.10497	0.028922	-0.00038982	-0.0047621
-0.10497	0.027986	-0.00070524	-0.0047776
-0.10497	0.027079	-0.0010892	-0.0047793
-0.10497	0.026202	-0.0015539	-0.0047641
-0.10497	0.025353	-0.002114	-0.0047289
-0.10497	0.024531	-0.0027864	-0.0046707
-0.10497	0.023735	-0.0035915	-0.0045867
-0.10497	0.022964	-0.0045527	-0.0044743
-0.10497	0.022219	-0.0056976	-0.0043313
-0.10497	0.021497	-0.0070577	-0.0041554
-0.10497	0.020798	-0.0086685	-0.0039447
-0.10497	0.020122	-0.010569	-0.0036974
-0.10497	0.019467	-0.012803	-0.0034118
-0.10497	0.018833	-0.015416	-0.0030865
-0.10497	0.018219	-0.018456	-0.0027203
-0.10497	0.017626	-0.021971	-0.0023123
-0.10497	0.017051	-0.026009	-0.0018621
-0.10497	0.016494	-0.030616	-0.0013697
-0.10497	0.015956	-0.035832	-0.00083583
-0.10497	0.015434	-0.041692	-0.00026123
-0.10497	0.014929	-0.048182	0.00034754
-0.10497	0.014441	-0.055236	0.00097725
-0.10497	0.013968	-0.06279	0.0016182
-0.10497	0.01351	-0.070796	0.0022635
-0.10497	0.013067	-0.079191	0.0029057
-0.10497	0.012638	-0.087904	0.003537
-0.10497	0.012222	-0.096856	0.0041499
-0.10497	0.01182	-0.10596	0.0047373
-0.10497	0.011431	-0.11513	0.0052926
-0.10497	0.011055	-0.12427	0.00581
-0.10497	0.01069	-0.13329	0.0062845
-0.10497	0.010337	-0.14209	0.0067118
-0.10497	0.0099954	-0.1506	0.0070887
-0.10497	0.0096647	-0.15872	0.007413
-0.10497	0.0093446	-0.16639	0.0076834
-0.10497	0.0090347	-0.17354	0.0078996
-0.10497	0.0087347	-0.18011	0.0080621
-0.10497	0.0084443	-0.18606	0.0081723
-0.10497	0.0081632	-0.19135	0.0082322
-0.10497	0.0078911	-0.19596	0.0082444
-0.10497	0.0076277	-0.19987	0.0082123
-0.10497	0.0073728	-0.20307	0.0081392
-0.10497	0.007126	-0.20558	0.0080291
-0.10497	0.0068871	-0.20741	0.0078859
-0.10497	0.0066558	-0.20857	0.0077137
-0.10497	0.006432	-0.2091	0.0075167
-0.10497	0.0062153	-0.20902	0.0072986
-0.10497	0.0060055	-0.20837	0.0070635
-0.10497	0.0058025	-0.2072	0.0068148
-0.10497	0.0056059	-0.20554	0.0065559
-0.10497	0.0054157	-0.20344	0.0062899
-0.10497	0.0052315	-0.20095	0.0060197
-0.10497	0.0050532	-0.19809	0.0057477
-0.10497	0.0048807	-0.19493	0.0054761
-0.10497	0.0047136	-0.19149	0.0052069
-0.10497	0.0045519	-0.18782	0.0049417
-0.10497	0.0043954	-0.18395	0.0046818
-0.10497	0.0042439	-0.17991	0.0044285
-0.10497	0.0040972	-0.17575	0.0041825
-0.10497	0.0039552	-0.17149	0.0039447
-0.10497	0.0038178	-0.16714	0.0037156
-0.10497	0.0036847	-0.16275	0.0034955
-0.10497	0.003556	-0.15832	0.0032848
-0.10497	0.0034313	-0.15389	0.0030835
-0.10497	0.0033106	-0.14946	0.0028916
-0.10497	0.0031938	-0.14505	0.0027091
-0.10497	0.0030808	-0.14067	0.002536
-0.10497	0.0029713	-0.13633	0.0023719
-0.10497	0.0028653	-0.13205	0.0022167
-0.10497	0.0027628	-0.12784	0.00207
-0.10497	0.0026635	-0.12369	0.0019317
-0.10497	0.0025674	-0.11962	0.0018014
-0.10497	0.0024744	-0.11562	0.0016788
-0.10497	0.0023843	-0.11171	0.0015634
-0.10497	0.0022972	-0.10788	0.0014551
-0.10497	0.0022128	-0.10414	0.0013535
-0.10497	0.0021311	-0.1005	0.0012582
-0.10497	0.0020521	-0.096936	0.0011689
-0.10497	0.0019755	-0.093468	0.0010853
-0.10497	0.0019014	-0.090091	0.0010071
-0.10497	0.0018297	-0.086804	0.00093392
-0.10497	0.0017603	-0.083607	0.00086556
-0.10497	0.0016931	-0.080499	0.00080171
-0.10497	0.0016281	-0.077478	0.00074212
-0.10497	0.0015651	-0.074544	0.00068652
-0.10497	0.0015041	-0.071695	0.00063467
-0.10497	0.0014451	-0.06893	0.00058635
-0.10497	0.001388	-0.066246	0.00054133
-0.10497	0.0013327	-0.063642	0.00049942
-0.10497	0.0012792	-0.061117	0.00046041
-0.10497	0.0012274	-0.058668	0.00042412
-0.10497	0.0011773	-0.056294	0.00039039
-0.10497	0.0011287	-0.053992	0.00035904
-0.10497	0.0010817	-0.051761	0.00032992
-0.10497	0.0010363	-0.049599	0.00030289
-0.10497	0.00099224	-0.047504	0.00027781
-0.10497	0.00094962	-0.045475	0.00025455
-0.10497	0.00090836	-0.043508	0.00023299
-0.10497	0.00086842	-0.041603	0.00021302
-0.10497	0.00082977	-0.039758	0.00019454
-0.10497	0.00079235	-0.037971	0.00017744
-0.10497	0.00075612	-0.036241	0.00016163
-0.10497	0.00072106	-0.034565	0.00014702
-0.10497	0.00068712	-0.032941	0.00013354
-0.10497	0.00065426	-0.03137	0.0001211
-0.10497	0.00062246	-0.029848	0.00010964
-0.10497	0.00059167	-0.028374	0.0991
-0.10497	0.00056187	-0.026947	0.894
-0.10497	0.00053302	-0.025565	0.804
-0.10497	0.0005051	-0.024228	0.722
-0.10497	0.00047806	-0.022933	0.647
-0.10497	0.0004519	-0.021679	0.579
-0.10497	0.00042657	-0.020465	0.516
-0.10497	0.00040205	-0.01929	0.458
-0.10497	0.00037832	-0.018152	0.406
-0.10497	0.00035534	-0.017051	0.358
-0.10497	0.0003331	-0.015984	0.315
-0.10497	0.00031158	-0.014952	0.275
-0.10497	0.00029074	-0.013953	0.24
-0.10497	0.00027057	-0.012985	0.208
-0.10497	0.00025104	-0.012049	0.179
-0.10497	0.00023214	-0.011142	0.0153
-0.10497	0.00021384	-0.010264	0.13
-0.10497	0.00019613	-0.0094149	0.109
-0.10497	0.00017899	-0.0085925	0.00909
-0.10497	0.00016239	-0.0077963	0.0749
-0.10497	0.00014633	-0.0070256	0.0608
-0.10497	0.00013078	-0.0062795	0.0486
-0.10497	0.00011572	-0.0055573	0.038
-0.10497	0.00010115	-0.0048582	0.0291
-0.10497	0.87	-0.0041814	0.0215
-0.10497	0.734	-0.0035263	0.0153
-0.10497	0.602	-0.0028921	0.0103
-0.10497	0.474	-0.0022782	0.00639
-0.10497	3.5e-005	-0.0016878	0.00351
-0.10325	0.24199	-0.0020334	-0.00016694
-0.10325	0.25	-0.0020397	0
-0.10325	0.23423	-0.0020166	-0.00032823
-0.10325	0.22673	-0.0019911	-0.00048468
-0.10325	0.21946	-0.0019571	-0.00063652
-0.10325	0.21243	-0.0019145	-0.00078417
-0.10325	0.20562	-0.0018633	-0.00092782
-0.10325	0.19903	-0.0018031	-0.0010677
-0.10325	0.19265	-0.0017335	-0.0012039
-0.10325	0.18647	-0.001654	-0.0013366
-0.10325	0.1805	-0.0015635	-0.001466
-0.10325	0.17471	-0.0014608	-0.0015924
-0.10325	0.16911	-0.0013442	-0.0017164
-0.10325	0.16368	-0.0012115	-0.0018389
-0.10325	0.15844	-0.0010604	-0.001962
-0.10325	0.15336	-0.00088888	-0.0020889
-0.10325	0.14844	-0.00069689	-0.0022258
-0.10325	0.14368	-0.00049055	-0.0023801
-0.10325	0.13907	-0.00028447	-0.0025605
-0.10325	0.13461	-0.00011006	-0.0027658
-0.10325	0.13029	0.0851	-0.0029721
-0.10325	0.12611	0.791	-0.0031554
-0.10325	0.12206	0.0001203	-0.0033095
-0.10325	0.11815	0.00014751	-0.003438
-0.10325	0.11435	0.00017026	-0.0035473
-0.10325	0.11068	0.00019288	-0.0036433
-0.10325	0.10713	0.00021701	-0.0037299
-0.10325	0.10369	0.00024298	-0.0038093
-0.10325	0.10036	0.00027056	-0.0038832
-0.10325	0.09714	0.00029938	-0.0039521
-0.10325	0.094021	0.00032901	-0.0040167
-0.10325	0.091001	0.00035905	-0.0040772
-0.10325	0.088078	0.00038915	-0.0041338
-0.10325	0.085249	0.000419	-0.0041867
-0.10325	0.08251	0.00044834	-0.0042358
-0.10325	0.079859	0.00047692	-0.0042815
-0.10325	0.077293	0.00050455	-0.0043238
-0.10325	0.074808	0.00053105	-0.0043628
-0.10325	0.072404	0.00055627	-0.0043988
-0.10325	0.070076	0.00058007	-0.0044319
-0.10325	0.067822	0.00060233	-0.0044623
-0.10325	0.065641	0.00062295	-0.0044901
-0.10325	0.06353	0.00064187	-0.0045157
-0.10325	0.061486	0.00065901	-0.0045392
-0.10325	0.059508	0.00067432	-0.0045609
-0.10325	0.057593	0.00068778	-0.004581
-0.10325	0.055739	0.00069934	-0.0045998
-0.10325	0.053944	0.00070898	-0.0046176
-0.10325	0.052207	0.00071664	-0.0046348
-0.10325	0.050526	0.00072224	-0.0046515
-0.10325	0.048898	0.00072564	-0.0046683
-0.10325	0.047322	0.00072664	-0.0046855
-0.10325	0.045797	0.00072489	-0.0047036
-0.10325	0.044321	0.00071992	-0.0047228
-0.10325	0.042892	0.00071104	-0.0047437
-0.10325	0.041508	0.00069733	-0.0047665
-0.10325	0.040169	0.00067756	-0.0047914
-0.10325	0.038873	0.00065018	-0.0048187
-0.10325	0.037618	0.00061324	-0.0048483
-0.10325	0.036403	0.00056439	-0.0048798
-0.10325	0.035228	0.00050081	-0.0049127
-0.10325	0.034089	0.00041923	-0.0049462
-0.10325	0.032988	0.00031587	-0.0049789
-0.10325	0.031921	0.00018639	-0.0050093
-0.10325	0.030889	0.258	-0.0050355
-0.10325	0.02989	-0.00017149	-0.0050552
-0.10325	0.028922	-0.00041238	-0.0050662
-0.10325	0.027986	-0.00070504	-0.0050658
-0.10325	0.027079	-0.0010592	-0.0050516
-0.10325	0.026202	-0.0014866	-0.005021
-0.10325	0.025353	-0.0020013	-0.0049713
-0.10325	0.024531	-0.0026198	-0.0049
-0.10325	0.023735	-0.0033619	-0.0048048
-0.10325	0.022964	-0.0042511	-0.0046833
-0.10325	0.022219	-0.0053142	-0.0045333
-0.10325	0.021497	-0.0065825	-0.0043528
-0.10325	0.020798	-0.008091	-0.0041397
-0.10325	0.020122	-0.0098788	-0.003892
-0.10325	0.019467	-0.011988	-0.0036081
-0.10325	0.018833	-0.014465	-0.003286
-0.10325	0.018219	-0.017358	-0.0029245
-0.10325	0.017626	-0.020714	-0.0025222
-0.10325	0.017051	-0.024583	-0.0020783
-0.10325	0.016494	-0.029011	-0.0015924
-0.10325	0.015956	-0.034041	-0.0010649
-0.10325	0.015434	-0.03971	-0.00049637
-0.10325	0.014929	-0.046034	0.00010985
-0.10325	0.014441	-0.052955	0.0007423
-0.10325	0.013968	-0.060399	0.0013891
-0.10325	0.01351	-0.068318	0.002043
-0.10325	0.013067	-0.076654	0.0026964
-0.10325	0.012638	-0.085339	0.0033416
-0.10325	0.012222	-0.094294	0.0039709
-0.10325	0.01182	-0.10344	0.0045769
-0.10325	0.011431	-0.11268	0.0051527
-0.10325	0.011055	-0.12192	0.0056923
-0.10325	0.01069	-0.13107	0.0061899
-0.10325	0.010337	-0.14004	0.0066412
-0.10325	0.0099954	-0.14875	0.0070425
-0.10325	0.0096647	-0.15709	0.0073911
-0.10325	0.0093446	-0.165	0.0076855
-0.10325	0.0090347	-0.17241	0.0079248
-0.10325	0.0087347	-0.17926	0.0081093
-0.10325	0.0084443	-0.18549	0.0082402
-0.10325	0.0081632	-0.19107	0.0083192
-0.10325	0.0078911	-0.19597	0.0083488
-0.10325	0.0076277	-0.20017	0.0083322
-0.10325	0.0073728	-0.20366	0.0082727
-0.10325	0.007126	-0.20645	0.0081741
-0.10325	0.0068871	-0.20853	0.0080405
-0.10325	0.0066558	-0.20994	0.007876
-0.10325	0.006432	-0.2107	0.0076847
-0.10325	0.0062153	-0.21083	0.0074708
-0.10325	0.0060055	-0.21038	0.007238
-0.10325	0.0058025	-0.20938	0.0069903
-0.10325	0.0056059	-0.20788	0.006731
-0.10325	0.0054157	-0.20591	0.0064634
-0.10325	0.0052315	-0.20353	0.0061906
-0.10325	0.0050532	-0.20077	0.005915
-0.10325	0.0048807	-0.19769	0.0056391
-0.10325	0.0047136	-0.19431	0.005365
-0.10325	0.0045519	-0.19068	0.0050943
-0.10325	0.0043954	-0.18684	0.0048287
-0.10325	0.0042439	-0.18282	0.0045692
-0.10325	0.0040972	-0.17867	0.004317
-0.10325	0.0039552	-0.17439	0.0040728
-0.10325	0.0038178	-0.17003	0.0038373
-0.10325	0.0036847	-0.16561	0.0036109
-0.10325	0.003556	-0.16115	0.0033938
-0.10325	0.0034313	-0.15668	0.0031863
-0.10325	0.0033106	-0.1522	0.0029884
-0.10325	0.0031938	-0.14774	0.0028
-0.10325	0.0030808	-0.14331	0.0026212
-0.10325	0.0029713	-0.13892	0.0024517
-0.10325	0.0028653	-0.13458	0.0022912
-0.10325	0.0027628	-0.1303	0.0021396
-0.10325	0.0026635	-0.12608	0.0019966
-0.10325	0.0025674	-0.12194	0.0018618
-0.10325	0.0024744	-0.11788	0.0017349
-0.10325	0.0023843	-0.1139	0.0016155
-0.10325	0.0022972	-0.11001	0.0015034
-0.10325	0.0022128	-0.10621	0.0013982
-0.10325	0.0021311	-0.10249	0.0012996
-0.10325	0.0020521	-0.098867	0.0012072
-0.10325	0.0019755	-0.095335	0.0011206
-0.10325	0.0019014	-0.091894	0.0010396
-0.10325	0.0018297	-0.088544	0.00096392
-0.10325	0.0017603	-0.085285	0.00089317
-0.10325	0.0016931	-0.082117	0.0008271
-0.10325	0.0016281	-0.079037	0.00076544
-0.10325	0.0015651	-0.076045	0.00070791
-0.10325	0.0015041	-0.07314	0.00065429
-0.10325	0.0014451	-0.070319	0.00060431
-0.10325	0.001388	-0.067582	0.00055777
-0.10325	0.0013327	-0.064926	0.00051444
-0.10325	0.0012792	-0.062349	0.00047413
-0.10325	0.0012274	-0.059851	0.00043664
-0.10325	0.0011773	-0.057428	0.0004018
-0.10325	0.0011287	-0.05508	0.00036943
-0.10325	0.0010817	-0.052804	0.00033937
-0.10325	0.0010363	-0.050598	0.00031147
-0.10325	0.00099224	-0.04846	0.0002856
-0.10325	0.00094962	-0.046389	0.00026161
-0.10325	0.00090836	-0.044383	0.00023939
-0.10325	0.00086842	-0.042439	0.00021881
-0.10325	0.00082977	-0.040556	0.00019976
-0.10325	0.00079235	-0.038733	0.00018215
-0.10325	0.00075612	-0.036967	0.00016588
-0.10325	0.00072106	-0.035257	0.00015084
-0.10325	0.00068712	-0.0336	0.00013697
-0.10325	0.00065426	-0.031997	0.00012418
-0.10325	0.00062246	-0.030444	0.00011239
-0.10325	0.00059167	-0.02894	0.00010154
-0.10325	0.00056187	-0.027484	0.916
-0.10325	0.00053302	-0.026075	8.24e-005
-0.10325	0.0005051	-0.02471	0.74
-0.10325	0.00047806	-0.023389	0.663
-0.10325	0.0004519	-0.022109	0.592
-0.10325	0.00042657	-0.020871	0.528
-0.10325	0.00040205	-0.019672	0.469
-0.10325	0.00037832	-0.018512	0.415
-0.10325	0.00035534	-0.017388	0.366
-0.10325	0.0003331	-0.0163	0.322
-0.10325	0.00031158	-0.015247	0.281
-0.10325	0.00029074	-0.014228	0.245
-0.10325	0.00027057	-0.013241	0.212
-0.10325	0.00025104	-0.012286	0.183
-0.10325	0.00023214	-0.011361	0.156
-0.10325	0.00021384	-0.010466	0.133
-0.10325	0.00019613	-0.0096	0.111
[truncated: 118,448 more rows]
