# Supplementary material for: Dissipated power and induced velocity fields data of a micro single dielectric barrier discharge plasma actuator for active flow control
Source: Data Brief. 2015 Aug 28;5:65–70. doi: 10.1016/j.dib.2015.08.011 (PMC4564384; doi:10.1016/j.dib.2015.08.011)
Supplement: Supplementary file 1 — Supplementary material [file mmc1.zip › supplementary_material/caseBexp.dat]

% x (m)		y (m)		Vx (m/s) Vy (m/s)	error_Vx(%)	error_Vy(%)
0.0093663	0.00084494	1.0311	0.0195	0.93335	12.51
0.0093663	0.0010367	0.98543	0.025463	0.86843	9.6003
0.0093663	0.0012285	0.84913	0.023442	1.0089	11.855
0.0093663	0.0014202	0.68719	0.016402	1.2665	17.893
0.0093663	0.001612	0.51514	0.007603	1.6876	33.298
0.0093663	0.0018037	0.35838	-0.00040263	1.5935	-543.65
0.0093663	0.0019955	0.24978	-0.010066	1.6132	-20.399
0.0093663	0.0021873	0.16708	-0.017582	2.077	-9.8251
0.0093663	0.002379	0.092808	-0.02202	3.1434	-7.5044
0.0093663	0.0025708	0.037376	-0.024882	6.4531	-6.6967
0.0093663	0.0027625	-0.0014147	-0.0269	-143.34	-5.6637
0.0093663	0.0029543	-0.028726	-0.029673	-6.6366	-5.2974
0.0093663	0.0031461	-0.050158	-0.032649	-4.0059	-4.6022
0.0093663	0.0033378	-0.066643	-0.034869	-3.2742	-4.506
0.0093663	0.0035296	-0.078423	-0.036547	-2.922	-3.7985
0.0093663	0.0037213	-0.087748	-0.040198	-2.4101	-3.2617
0.0093663	0.0039131	-0.094506	-0.042647	-2.3236	-3.3836
0.0093663	0.0041049	-0.098354	-0.04577	-2.1521	-3.4769
0.0093663	0.0042966	-0.10301	-0.049184	-2.246	-3.3042
0.0093663	0.0044884	-0.10414	-0.051609	-2.1188	-3.4789
0.0093663	0.0046802	-0.10522	-0.05373	-2.0473	-3.2048
0.0093663	0.0048719	-0.10748	-0.057109	-2.2793	-2.9985
0.0093663	0.0050637	-0.10826	-0.059325	-2.2	-2.857
0.0093663	0.0052554	-0.10641	-0.061594	-2.1656	-2.8562
0.0093663	0.0054472	-0.1054	-0.064874	-1.9944	-2.6767
0.0093663	0.005639	-0.10577	-0.068248	-2.1132	-2.6751
0.0093663	0.0058307	-0.10461	-0.071381	-1.9552	-2.7767
0.0093663	0.0060225	-0.10361	-0.072997	-1.9067	-2.5215
0.0093663	0.0062142	-0.10374	-0.074585	-1.9245	-2.6224
0.0093663	0.006406	-0.10287	-0.077355	-2.0539	-2.5021
0.0093663	0.0065978	-0.10086	-0.07876	-2.1674	-2.2306
0.0093663	0.0067895	-0.09975	-0.08158	-2.0557	-2.331
0.0093663	0.0069813	-0.096948	-0.082958	-2.1323	-2.3362
0.0093663	0.007173	-0.095637	-0.084215	-2.2051	-2.4401
0.0093663	0.0073648	-0.094026	-0.087936	-2.2272	-2.215
0.0093663	0.0075566	-0.091533	-0.089566	-2.3174	-2.2178
0.0093663	0.0077483	-0.090342	-0.090433	-2.2761	-2.137
0.0093663	0.0079401	-0.087576	-0.091066	-2.2866	-2.0359
0.0093663	0.0081318	-0.086207	-0.092652	-2.2858	-1.9983
0.0093663	0.0083236	-0.085378	-0.094307	-2.4462	-1.9912
0.0093663	0.0085154	-0.083217	-0.094216	-2.5706	-2.0985
0.0093663	0.0087071	-0.079156	-0.094998	-2.6019	-2.2545
0.0093663	0.0088989	-0.078738	-0.096683	-2.5721	-1.8426
0.0093663	0.0090906	-0.077787	-0.097638	-2.8873	-2.0221
0.0093663	0.0092824	-0.075093	-0.097709	-2.663	-2.1942
0.0093663	0.0094742	-0.07186	-0.097361	-2.5525	-1.9896
0.0093663	0.0096659	-0.069928	-0.098062	-2.829	-2.2077
0.0093663	0.0098577	-0.068768	-0.098499	-2.7526	-2.165
0.0093663	0.010049	-0.065534	-0.099794	-2.8049	-1.9641
0.0093663	0.010241	-0.062864	-0.099272	-3.0259	-1.9269
0.0093663	0.010433	-0.061301	-0.099765	-3.3721	-2.051
0.0093663	0.010625	-0.060482	-0.10027	-3.397	-1.8981
0.0093663	0.010816	-0.05828	-0.099686	-3.0673	-1.6936
0.0093663	0.011008	-0.056382	-0.10033	-3.1454	-1.8507
0.0093663	0.0112	-0.055462	-0.1005	-3.2029	-2.0864
0.0093663	0.011392	-0.05294	-0.1007	-3.4857	-2.0496
0.0093663	0.011584	-0.050917	-0.10032	-3.7299	-1.9797
0.0093663	0.011775	-0.048507	-0.10108	-3.4814	-2.1468
0.0093663	0.011967	-0.047063	-0.099936	-3.6228	-1.911
0.0093663	0.012159	-0.045889	-0.10001	-3.9334	-1.7725
0.0093663	0.012351	-0.044852	-0.10085	-4.0881	-1.8739
0.0093663	0.012542	-0.04278	-0.099208	-4.7504	-1.9328
0.0093663	0.012734	-0.040633	-0.09901	-4.3296	-1.9999
0.0093663	0.012926	-0.039473	-0.098395	-3.9347	-2.102
0.0093663	0.013118	-0.037587	-0.098116	-4.2509	-2.1871
0.0093663	0.013309	-0.036201	-0.098805	-4.7543	-2.321
0.0093663	0.013501	-0.034929	-0.097314	-4.991	-2.2537
0.0093663	0.013693	-0.033178	-0.096958	-5.299	-2.1406
0.0093663	0.013885	-0.032489	-0.096536	-5.3583	-2.1129
0.0093663	0.014076	-0.031581	-0.09537	-5.3734	-2.2609
0.0093663	0.014268	-0.029898	-0.096488	-6.1659	-2.3076
0.0093663	0.01446	-0.0283	-0.096122	-6.5352	-2.3257
0.0093663	0.014652	-0.026846	-0.094056	-6.4986	-2.4977
0.0093663	0.014843	-0.026017	-0.093089	-6.3276	-2.506
0.0093663	0.015035	-0.025059	-0.091678	-6.7779	-2.2089
0.0093663	0.015227	-0.023623	-0.091831	-6.5906	-2.2458
0.0093663	0.015419	-0.02242	-0.091461	-7.38	-2.5566
0.0093663	0.01561	-0.021128	-0.09152	-7.6438	-2.5318
0.0093663	0.015802	-0.019855	-0.089998	-8.178	-2.4813
0.0093663	0.015994	-0.019876	-0.088607	-8.3828	-2.3651
0.0093663	0.016186	-0.019248	-0.088146	-9.0938	-2.5184
0.0093663	0.016378	-0.018745	-0.087469	-9.9427	-2.7526
0.0093663	0.016569	-0.01796	-0.086376	-10.066	-2.7721
0.0093663	0.016761	-0.016681	-0.08556	-10.191	-2.6619
0.0093663	0.016953	-0.01567	-0.083544	-9.7033	-2.8654
0.0093663	0.017145	-0.015047	-0.082782	-10.416	-2.7255
0.0093663	0.017336	-0.014226	-0.083355	-10.639	-2.5213
0.0093663	0.017528	-0.014239	-0.082267	-11.968	-2.6962
0.0093663	0.01772	-0.014045	-0.082113	-11.609	-2.8893
0.0093663	0.017912	-0.01277	-0.081643	-12.26	-2.7803
0.0093663	0.018103	-0.011893	-0.079964	-13.274	-2.6661
0.0093663	0.018295	-0.012096	-0.078637	-12.37	-2.8307
0.0093663	0.018487	-0.011304	-0.077599	-13.134	-2.5567
0.0093663	0.018679	-0.010332	-0.07829	-15.161	-2.5703
0.0093663	0.01887	-0.011174	-0.077121	-13.332	-2.7912
0.0093663	0.019062	-0.010698	-0.076237	-14.392	-2.7984
0.0093663	0.019254	-0.0086076	-0.075508	-18.433	-3.2801
0.0091745	0.00084494	1.0341	0.020057	1.0659	11.68
0.0091745	0.0010367	0.98923	0.025604	0.81858	9.563
0.0091745	0.0012285	0.84862	0.023951	0.83917	10.782
0.0091745	0.0014202	0.67681	0.015514	0.89675	16.326
0.0091745	0.001612	0.50726	0.0070938	1.1156	31.687
0.0091745	0.0018037	0.35575	-0.00095733	1.2504	-205.61
0.0091745	0.0019955	0.24372	-0.011006	1.3618	-18.085
0.0091745	0.0021873	0.15947	-0.01788	1.9984	-10.02
0.0091745	0.002379	0.086899	-0.023376	3.3285	-7.2424
0.0091745	0.0025708	0.033579	-0.025578	7.089	-6.2227
0.0091745	0.0027625	-0.0051757	-0.027111	-38.56	-5.2169
0.0091745	0.0029543	-0.034373	-0.028894	-5.5366	-5.0348
0.0091745	0.0031461	-0.055657	-0.032574	-3.4028	-4.5468
0.0091745	0.0033378	-0.068895	-0.036576	-2.9327	-4.1544
0.0091745	0.0035296	-0.080624	-0.038193	-2.4803	-3.9214
0.0091745	0.0037213	-0.090924	-0.04136	-1.9566	-3.4489
0.0091745	0.0039131	-0.097259	-0.044535	-2.0756	-3.5443
0.0091745	0.0041049	-0.10087	-0.047246	-2.1198	-2.9577
0.0091745	0.0042966	-0.10291	-0.050222	-2.0258	-3.0214
0.0091745	0.0044884	-0.10611	-0.052661	-1.9233	-2.8226
0.0091745	0.0046802	-0.10913	-0.055595	-1.7684	-2.8554
0.0091745	0.0048719	-0.10979	-0.058782	-1.7571	-2.8687
0.0091745	0.0050637	-0.11034	-0.061735	-1.8518	-2.4863
0.0091745	0.0052554	-0.11021	-0.064368	-1.8389	-2.3326
0.0091745	0.0054472	-0.10938	-0.068144	-1.805	-2.415
0.0091745	0.005639	-0.10866	-0.070916	-1.6557	-2.2736
0.0091745	0.0058307	-0.10803	-0.07319	-1.7396	-2.3432
0.0091745	0.0060225	-0.10636	-0.075248	-1.8773	-2.3058
0.0091745	0.0062142	-0.10537	-0.076691	-1.9056	-2.235
0.0091745	0.006406	-0.10373	-0.078587	-1.8631	-2.1645
0.0091745	0.0065978	-0.10107	-0.081558	-2.058	-1.987
0.0091745	0.0067895	-0.099173	-0.083213	-2.0587	-2.0946
0.0091745	0.0069813	-0.098365	-0.084457	-1.8242	-2.0895
0.0091745	0.007173	-0.097441	-0.086399	-2.01	-1.9977
0.0091745	0.0073648	-0.094725	-0.089524	-1.9766	-1.9417
0.0091745	0.0075566	-0.092499	-0.090666	-1.9704	-1.9089
0.0091745	0.0077483	-0.090806	-0.090888	-2.0426	-1.9188
0.0091745	0.0079401	-0.088341	-0.091852	-1.9576	-1.6785
0.0091745	0.0081318	-0.086624	-0.093877	-2.07	-1.7573
0.0091745	0.0083236	-0.085335	-0.095743	-2.1755	-1.8696
0.0091745	0.0085154	-0.082053	-0.096653	-2.1246	-1.7826
0.0091745	0.0087071	-0.079422	-0.097914	-2.0958	-1.7515
0.0091745	0.0088989	-0.078578	-0.098702	-2.2062	-1.5973
0.0091745	0.0090906	-0.076647	-0.097964	-2.3717	-1.7592
0.0091745	0.0092824	-0.074306	-0.097672	-2.4306	-1.8426
0.0091745	0.0094742	-0.072481	-0.098373	-2.2959	-1.7885
0.0091745	0.0096659	-0.071763	-0.099631	-2.3599	-1.7221
0.0091745	0.0098577	-0.06927	-0.10053	-2.5503	-1.5921
0.0091745	0.010049	-0.064821	-0.10054	-2.7559	-1.7581
0.0091745	0.010241	-0.062533	-0.10054	-3.023	-1.6746
0.0091745	0.010433	-0.061207	-0.10052	-3.1354	-1.7493
0.0091745	0.010625	-0.060011	-0.10112	-3.1335	-1.6455
0.0091745	0.010816	-0.057696	-0.10164	-3.1538	-1.4773
0.0091745	0.011008	-0.056211	-0.10168	-3.2092	-1.7351
0.0091745	0.0112	-0.054952	-0.10118	-3.1702	-1.7279
0.0091745	0.011392	-0.053604	-0.10164	-3.2718	-1.6521
0.0091745	0.011584	-0.050735	-0.10086	-3.3819	-1.6935
0.0091745	0.011775	-0.048484	-0.10112	-3.6254	-1.716
0.0091745	0.011967	-0.046718	-0.099795	-4.0423	-1.7376
0.0091745	0.012159	-0.04487	-0.099999	-4.1012	-1.7605
0.0091745	0.012351	-0.044339	-0.10137	-4.3292	-1.76
0.0091745	0.012542	-0.042017	-0.10057	-4.4224	-1.7843
0.0091745	0.012734	-0.040736	-0.10065	-4.623	-1.8578
0.0091745	0.012926	-0.03897	-0.099437	-4.2386	-1.844
0.0091745	0.013118	-0.037523	-0.099054	-4.2618	-1.7788
0.0091745	0.013309	-0.036462	-0.098893	-4.8752	-1.6886
0.0091745	0.013501	-0.034668	-0.097902	-4.9385	-1.6784
0.0091745	0.013693	-0.032412	-0.097944	-5.0157	-1.7327
0.0091745	0.013885	-0.031709	-0.097593	-5.4547	-1.9205
0.0091745	0.014076	-0.030599	-0.096094	-5.7008	-1.8943
0.0091745	0.014268	-0.028948	-0.09558	-5.8395	-1.7815
0.0091745	0.01446	-0.027684	-0.094439	-6.2429	-2.0368
0.0091745	0.014652	-0.026394	-0.09292	-6.2101	-2.1304
0.0091745	0.014843	-0.026064	-0.09314	-6.3134	-2.0016
0.0091745	0.015035	-0.025309	-0.092081	-6.5088	-2.0843
0.0091745	0.015227	-0.023232	-0.091522	-6.4432	-2.1982
0.0091745	0.015419	-0.021758	-0.091255	-7.4384	-2.1208
0.0091745	0.01561	-0.021351	-0.090879	-7.3769	-2.0874
0.0091745	0.015802	-0.020002	-0.089921	-8.0667	-2.0631
0.0091745	0.015994	-0.018896	-0.088648	-8.1473	-2.3543
0.0091745	0.016186	-0.017537	-0.087471	-9.3732	-2.2738
0.0091745	0.016378	-0.017523	-0.087212	-9.7241	-2.3351
0.0091745	0.016569	-0.017253	-0.087029	-10.029	-2.4358
0.0091745	0.016761	-0.015892	-0.085566	-10.279	-2.4369
0.0091745	0.016953	-0.015514	-0.083205	-10.711	-2.7274
0.0091745	0.017145	-0.014114	-0.081815	-10.99	-2.4558
0.0091745	0.017336	-0.014167	-0.083302	-10.487	-2.2098
0.0091745	0.017528	-0.013984	-0.082532	-11.295	-2.4407
0.0091745	0.01772	-0.01351	-0.082132	-11.89	-2.7199
0.0091745	0.017912	-0.011736	-0.08044	-13.386	-2.7076
0.0091745	0.018103	-0.011037	-0.078885	-14.218	-2.522
0.0091745	0.018295	-0.012113	-0.078651	-11.996	-2.3712
0.0091745	0.018487	-0.012046	-0.07833	-11.774	-2.4792
0.0091745	0.018679	-0.011016	-0.077899	-13.232	-2.7222
0.0091745	0.01887	-0.010431	-0.076011	-13.437	-2.6509
0.0091745	0.019062	-0.010042	-0.075782	-15.742	-2.8228
0.0091745	0.019254	-0.008527	-0.074331	-17.027	-2.975
0.0089828	0.00084494	1.0427	0.022533	1.0584	10.185
0.0089828	0.0010367	0.99164	0.026862	0.82366	9.4743
0.0089828	0.0012285	0.84637	0.025372	0.82772	10.438
0.0089828	0.0014202	0.67179	0.016731	0.91258	15.114
0.0089828	0.001612	0.50026	0.0073584	1.1344	32.2
0.0089828	0.0018037	0.35159	-0.00078254	1.2666	-271.79
0.0089828	0.0019955	0.24049	-0.011384	1.3344	-16.594
0.0089828	0.0021873	0.15541	-0.019239	1.9538	-9.2652
0.0089828	0.002379	0.083277	-0.024598	3.3799	-6.8406
0.0089828	0.0025708	0.02977	-0.027356	8.2976	-5.5656
0.0089828	0.0027625	-0.0088874	-0.028131	-23.505	-4.8678
0.0089828	0.0029543	-0.039274	-0.030002	-4.852	-4.4496
0.0089828	0.0031461	-0.059905	-0.033644	-3.3224	-4.3008
0.0089828	0.0033378	-0.073094	-0.036587	-2.6587	-4.4701
0.0089828	0.0035296	-0.084819	-0.039196	-2.2263	-3.9915
0.0089828	0.0037213	-0.094927	-0.043332	-2.1153	-3.4228
0.0089828	0.0039131	-0.10089	-0.045951	-1.9657	-3.5696
0.0089828	0.0041049	-0.10493	-0.048348	-1.984	-3.2271
0.0089828	0.0042966	-0.10639	-0.052138	-1.9188	-3.3547
0.0089828	0.0044884	-0.10948	-0.055851	-1.8531	-3.0144
0.0089828	0.0046802	-0.11189	-0.059787	-1.7617	-2.5893
0.0089828	0.0048719	-0.11336	-0.061672	-1.7019	-2.6778
0.0089828	0.0050637	-0.11441	-0.064001	-1.6553	-2.6487
0.0089828	0.0052554	-0.11357	-0.066765	-1.7556	-2.3723
0.0089828	0.0054472	-0.11373	-0.071807	-1.6698	-2.494
0.0089828	0.005639	-0.11278	-0.074054	-1.6351	-2.5426
0.0089828	0.0058307	-0.11213	-0.075503	-1.7135	-2.4017
0.0089828	0.0060225	-0.10974	-0.078887	-1.8176	-2.3039
0.0089828	0.0062142	-0.10706	-0.081392	-1.8849	-1.9879
0.0089828	0.006406	-0.10628	-0.082397	-1.8089	-1.9429
0.0089828	0.0065978	-0.10413	-0.084709	-1.8361	-1.8868
0.0089828	0.0067895	-0.10239	-0.0856	-1.8996	-1.8747
0.0089828	0.0069813	-0.10105	-0.087026	-1.7165	-1.959
0.0089828	0.007173	-0.099212	-0.090676	-1.8029	-1.8057
0.0089828	0.0073648	-0.096374	-0.093016	-1.9067	-1.8856
0.0089828	0.0075566	-0.095694	-0.094177	-1.8745	-2.0348
0.0089828	0.0077483	-0.093604	-0.094576	-1.8541	-2.0059
0.0089828	0.0079401	-0.090132	-0.09657	-1.9921	-1.7497
0.0089828	0.0081318	-0.088808	-0.098462	-2.0956	-1.783
0.0089828	0.0083236	-0.08663	-0.097988	-2.1896	-1.8638
0.0089828	0.0085154	-0.082625	-0.10037	-2.2247	-1.6525
0.0089828	0.0087071	-0.080762	-0.10179	-2.2427	-1.6319
0.0089828	0.0088989	-0.079646	-0.10051	-2.4579	-1.6377
0.0089828	0.0090906	-0.077218	-0.10088	-2.2456	-1.7241
0.0089828	0.0092824	-0.075313	-0.10113	-2.3314	-1.7305
0.0089828	0.0094742	-0.074158	-0.10173	-2.3599	-1.8445
0.0089828	0.0096659	-0.072225	-0.10286	-2.3329	-1.7381
0.0089828	0.0098577	-0.069025	-0.10356	-2.5419	-1.6046
0.0089828	0.010049	-0.066522	-0.10334	-2.6321	-1.4958
0.0089828	0.010241	-0.064709	-0.10432	-2.7831	-1.5598
0.0089828	0.010433	-0.062749	-0.10374	-3.0594	-1.5703
0.0089828	0.010625	-0.061532	-0.10461	-3.1315	-1.6878
0.0089828	0.010816	-0.058846	-0.10405	-2.9571	-1.6412
0.0089828	0.011008	-0.05716	-0.10347	-2.9584	-1.6231
0.0089828	0.0112	-0.056102	-0.10506	-3.1913	-1.5474
0.0089828	0.011392	-0.05446	-0.10405	-3.3761	-1.473
0.0089828	0.011584	-0.051483	-0.10292	-3.0745	-1.5983
0.0089828	0.011775	-0.04921	-0.10244	-3.3071	-1.658
0.0089828	0.011967	-0.046778	-0.10173	-3.9006	-1.702
0.0089828	0.012159	-0.044818	-0.10308	-4.1122	-1.6765
0.0089828	0.012351	-0.044625	-0.10299	-4.2826	-1.6027
0.0089828	0.012542	-0.04189	-0.10206	-3.8327	-1.6846
0.0089828	0.012734	-0.039617	-0.10153	-4.2774	-1.7992
0.0089828	0.012926	-0.0379	-0.10129	-4.3778	-1.9002
0.0089828	0.013118	-0.037001	-0.10095	-4.4805	-1.6605
0.0089828	0.013309	-0.036586	-0.10062	-4.7911	-1.6676
0.0089828	0.013501	-0.034125	-0.10015	-4.6439	-1.7555
0.0089828	0.013693	-0.032635	-0.098711	-5.273	-1.971
0.0089828	0.013885	-0.031854	-0.099059	-5.6231	-2.0431
0.0089828	0.014076	-0.029613	-0.09775	-6.1602	-1.9348
0.0089828	0.014268	-0.028672	-0.096226	-6.0036	-1.8819
0.0089828	0.01446	-0.028074	-0.096194	-5.6807	-2.007
0.0089828	0.014652	-0.026488	-0.095588	-5.9216	-2.0621
0.0089828	0.014843	-0.02542	-0.094758	-6.5417	-1.957
0.0089828	0.015035	-0.024537	-0.092373	-7.1455	-2.1677
0.0089828	0.015227	-0.023409	-0.090511	-6.4587	-2.1095
0.0089828	0.015419	-0.021778	-0.091467	-7.1964	-2.1856
0.0089828	0.01561	-0.02129	-0.092086	-7.7374	-1.9922
0.0089828	0.015802	-0.020093	-0.090549	-8.3708	-2.3857
0.0089828	0.015994	-0.018109	-0.089587	-8.4004	-2.5788
0.0089828	0.016186	-0.016825	-0.088731	-9.3961	-2.4234
0.0089828	0.016378	-0.017517	-0.089291	-9.8815	-2.361
0.0089828	0.016569	-0.0171	-0.08776	-10.133	-2.4488
0.0089828	0.016761	-0.015786	-0.0875	-9.9964	-2.6693
0.0089828	0.016953	-0.015272	-0.086611	-10.49	-2.6335
0.0089828	0.017145	-0.014124	-0.084476	-11.444	-2.3917
0.0089828	0.017336	-0.013677	-0.083303	-11.83	-2.6295
0.0089828	0.017528	-0.014252	-0.083461	-11.702	-2.5259
0.0089828	0.01772	-0.013655	-0.083505	-11.409	-2.6568
0.0089828	0.017912	-0.012186	-0.08181	-11.872	-2.666
0.0089828	0.018103	-0.011298	-0.080872	-13.359	-2.3068
0.0089828	0.018295	-0.012321	-0.080872	-12.089	-2.2068
0.0089828	0.018487	-0.012139	-0.080151	-11.486	-2.8049
0.0089828	0.018679	-0.011131	-0.078916	-13.51	-2.5217
0.0089828	0.01887	-0.010048	-0.07741	-14.361	-2.6613
0.0089828	0.019062	-0.009922	-0.076483	-15.084	-2.94
0.0089828	0.019254	-0.0089273	-0.076241	-16.366	-3.4648
0.008791	0.00084494	1.0556	0.022481	1.0182	11.15
0.008791	0.0010367	0.99464	0.02861	0.82525	8.8706
0.008791	0.0012285	0.84423	0.027134	0.8038	10.053
0.008791	0.0014202	0.66625	0.016039	0.88026	15.726
0.008791	0.001612	0.49297	0.0051826	1.087	43.158
0.008791	0.0018037	0.34386	-0.0032102	1.3464	-65.516
0.008791	0.0019955	0.23466	-0.013042	1.4141	-13.739
0.008791	0.0021873	0.15052	-0.020197	2.0953	-8.047
0.008791	0.002379	0.078519	-0.025083	3.7462	-6.0379
0.008791	0.0025708	0.025438	-0.029029	9.0552	-5.1266
0.008791	0.0027625	-0.012379	-0.030184	-15.448	-4.8704
0.008791	0.0029543	-0.042302	-0.032036	-4.5781	-4.4696
0.008791	0.0031461	-0.063239	-0.034533	-3.2538	-4.0875
0.008791	0.0033378	-0.077923	-0.037274	-2.5799	-4.035
0.008791	0.0035296	-0.089984	-0.04028	-2.4725	-3.8238
0.008791	0.0037213	-0.098353	-0.045588	-2.3435	-3.5315
0.008791	0.0039131	-0.10301	-0.048395	-2.001	-3.4427
0.008791	0.0041049	-0.10863	-0.051027	-1.9166	-3.2825
0.008791	0.0042966	-0.11184	-0.054651	-1.6906	-3.0688
0.008791	0.0044884	-0.11369	-0.058934	-1.6887	-2.692
0.008791	0.0046802	-0.11515	-0.062485	-1.7258	-2.6607
0.008791	0.0048719	-0.11614	-0.06467	-1.6901	-2.6665
0.008791	0.0050637	-0.1172	-0.067026	-1.6736	-2.5549
0.008791	0.0052554	-0.11691	-0.070543	-1.7033	-2.4563
0.008791	0.0054472	-0.11633	-0.074145	-1.6055	-2.3744
0.008791	0.005639	-0.11486	-0.076722	-1.7021	-2.3901
0.008791	0.0058307	-0.11458	-0.078708	-1.6428	-2.3807
0.008791	0.0060225	-0.11281	-0.082691	-1.7852	-2.2109
0.008791	0.0062142	-0.10911	-0.085461	-1.9876	-2.1668
0.008791	0.006406	-0.10839	-0.086308	-1.8244	-2.0629
0.008791	0.0065978	-0.10675	-0.088817	-1.5914	-2.0486
0.008791	0.0067895	-0.10447	-0.091444	-1.7015	-1.7392
0.008791	0.0069813	-0.10285	-0.092585	-1.8976	-1.8101
0.008791	0.007173	-0.10105	-0.094284	-1.8551	-1.6835
0.008791	0.0073648	-0.098806	-0.095819	-1.8518	-1.8057
0.008791	0.0075566	-0.097609	-0.097056	-1.9347	-1.9297
0.008791	0.0077483	-0.094267	-0.099157	-1.9197	-1.7443
0.008791	0.0079401	-0.090845	-0.10044	-1.8955	-1.7102
0.008791	0.0081318	-0.089577	-0.10209	-2.0712	-1.6795
0.008791	0.0083236	-0.087466	-0.10181	-1.9843	-1.7435
0.008791	0.0085154	-0.084594	-0.10315	-2.1887	-1.8827
0.008791	0.0087071	-0.082489	-0.10425	-2.3714	-2.0348
0.008791	0.0088989	-0.080549	-0.1044	-2.3312	-1.9228
0.008791	0.0090906	-0.077244	-0.10428	-2.2695	-1.6382
0.008791	0.0092824	-0.076477	-0.10472	-2.4423	-1.6564
0.008791	0.0094742	-0.075288	-0.10566	-2.3472	-1.6983
0.008791	0.0096659	-0.072462	-0.10681	-2.4443	-1.7039
0.008791	0.0098577	-0.070505	-0.10573	-2.6309	-1.5472
0.008791	0.010049	-0.068055	-0.10536	-2.63	-1.5164
0.008791	0.010241	-0.065617	-0.10682	-2.4701	-1.5166
0.008791	0.010433	-0.063229	-0.1066	-2.7902	-1.5589
0.008791	0.010625	-0.061799	-0.10719	-2.9666	-1.5689
0.008791	0.010816	-0.059272	-0.10703	-2.7557	-1.5753
0.008791	0.011008	-0.057134	-0.10648	-2.8395	-1.5724
0.008791	0.0112	-0.056167	-0.10689	-3.2293	-1.6606
0.008791	0.011392	-0.054177	-0.10538	-3.4675	-1.5091
0.008791	0.011584	-0.051966	-0.10433	-3.323	-1.5662
0.008791	0.011775	-0.050054	-0.10492	-3.1737	-1.596
0.008791	0.011967	-0.048066	-0.10438	-3.7058	-1.6109
0.008791	0.012159	-0.04515	-0.10493	-3.783	-1.6476
0.008791	0.012351	-0.044054	-0.10606	-3.9152	-1.5596
0.008791	0.012542	-0.041279	-0.10618	-3.945	-1.6496
0.008791	0.012734	-0.040241	-0.10396	-4.0412	-1.7584
0.008791	0.012926	-0.038685	-0.10192	-4.2448	-1.942
0.008791	0.013118	-0.036721	-0.10118	-4.4252	-1.864
0.008791	0.013309	-0.035385	-0.10124	-4.6577	-1.7972
0.008791	0.013501	-0.033622	-0.10111	-4.8339	-1.8299
0.008791	0.013693	-0.033475	-0.099632	-4.8753	-1.7968
0.008791	0.013885	-0.032167	-0.09963	-5.1619	-1.9412
0.008791	0.014076	-0.030432	-0.09908	-5.5234	-1.89
0.008791	0.014268	-0.029716	-0.097994	-5.4756	-1.9159
0.008791	0.01446	-0.028329	-0.098708	-5.4215	-1.8982
0.008791	0.014652	-0.026336	-0.098087	-5.6183	-2.0083
0.008791	0.014843	-0.024483	-0.096705	-6.5845	-1.8619
0.008791	0.015035	-0.024084	-0.094732	-6.8985	-1.9138
0.008791	0.015227	-0.023499	-0.093188	-7.3351	-2.0315
0.008791	0.015419	-0.021996	-0.093335	-7.6398	-2.1407
0.008791	0.01561	-0.021506	-0.093565	-8.0162	-2.2101
0.008791	0.015802	-0.020376	-0.092432	-7.6815	-2.3758
0.008791	0.015994	-0.018215	-0.091391	-8.8961	-2.4459
0.008791	0.016186	-0.017976	-0.090312	-8.5619	-2.7345
0.008791	0.016378	-0.017727	-0.089415	-8.2334	-2.1827
0.008791	0.016569	-0.016987	-0.088485	-9.2352	-2.2433
0.008791	0.016761	-0.015071	-0.089179	-9.8076	-2.3396
0.008791	0.016953	-0.013949	-0.087645	-10.864	-2.4229
0.008791	0.017145	-0.014589	-0.08588	-10.814	-2.497
0.008791	0.017336	-0.013951	-0.084297	-11.178	-2.6089
0.008791	0.017528	-0.012492	-0.085201	-12.545	-2.2876
0.008791	0.01772	-0.012334	-0.084526	-11.836	-2.3619
0.008791	0.017912	-0.01272	-0.082955	-11.906	-2.5542
0.008791	0.018103	-0.012061	-0.0828	-13.665	-2.3243
0.008791	0.018295	-0.011515	-0.081516	-13.623	-2.2313
0.008791	0.018487	-0.011395	-0.080014	-12.895	-2.3308
0.008791	0.018679	-0.010889	-0.08041	-14.137	-2.3017
0.008791	0.01887	-0.0099014	-0.080021	-15.424	-2.1986
0.008791	0.019062	-0.0097417	-0.077202	-16.046	-2.4986
0.008791	0.019254	-0.0096742	-0.076352	-16.077	-2.7715
0.0085993	0.00084494	1.0642	0.023845	1.0465	10.335
0.0085993	0.0010367	0.99887	0.030574	0.85602	7.9829
0.0085993	0.0012285	0.84262	0.026502	0.81123	10.213
0.0085993	0.0014202	0.65916	0.015267	0.86326	17.695
0.0085993	0.001612	0.48454	0.0039785	1.073	60.559
0.0085993	0.0018037	0.33625	-0.0049903	1.2943	-41.129
0.0085993	0.0019955	0.22885	-0.013946	1.4688	-12.993
0.0085993	0.0021873	0.14393	-0.021209	2.2762	-8.002
0.0085993	0.002379	0.072992	-0.026983	4.0717	-5.7518
0.0085993	0.0025708	0.021275	-0.02995	11.565	-5.0881
0.0085993	0.0027625	-0.017411	-0.031342	-12.066	-4.6217
0.0085993	0.0029543	-0.045945	-0.03267	-4.4841	-4.5368
0.0085993	0.0031461	-0.067491	-0.035619	-3.1524	-4.4908
0.0085993	0.0033378	-0.083146	-0.038957	-2.6096	-3.7508
0.0085993	0.0035296	-0.094711	-0.042841	-2.3438	-3.3072
0.0085993	0.0037213	-0.10289	-0.048071	-2.175	-3.3896
0.0085993	0.0039131	-0.10709	-0.051434	-1.944	-3.0956
0.0085993	0.0041049	-0.11216	-0.05519	-1.8583	-2.7474
0.0085993	0.0042966	-0.11584	-0.058273	-1.732	-2.7181
0.0085993	0.0044884	-0.1172	-0.061093	-1.8311	-2.4576
0.0085993	0.0046802	-0.11804	-0.064323	-1.7548	-2.4711
0.0085993	0.0048719	-0.11804	-0.068455	-1.6707	-2.4741
0.0085993	0.0050637	-0.11924	-0.071421	-1.6155	-2.5326
0.0085993	0.0052554	-0.1199	-0.074762	-1.6338	-2.5336
0.0085993	0.0054472	-0.11823	-0.077028	-1.74	-2.3653
0.0085993	0.005639	-0.11789	-0.081045	-1.7566	-2.2977
0.0085993	0.0058307	-0.11753	-0.084228	-1.6939	-2.1582
0.0085993	0.0060225	-0.11521	-0.086279	-1.7109	-2.1039
0.0085993	0.0062142	-0.1126	-0.088437	-1.7898	-1.8487
0.0085993	0.006406	-0.11127	-0.090121	-1.6693	-2.0194
0.0085993	0.0065978	-0.10977	-0.092899	-1.649	-1.9572
0.0085993	0.0067895	-0.10644	-0.096588	-1.6463	-1.9293
0.0085993	0.0069813	-0.10401	-0.097701	-1.8514	-1.6496
0.0085993	0.007173	-0.10235	-0.098049	-1.9437	-1.688
0.0085993	0.0073648	-0.10084	-0.098724	-1.8736	-1.7991
0.0085993	0.0075566	-0.098962	-0.10068	-1.9027	-1.7784
0.0085993	0.0077483	-0.09597	-0.10256	-1.8828	-1.7348
0.0085993	0.0079401	-0.092728	-0.10344	-1.7769	-1.6081
0.0085993	0.0081318	-0.090634	-0.1065	-2.034	-1.685
0.0085993	0.0083236	-0.088633	-0.10692	-1.9851	-1.9814
0.0085993	0.0085154	-0.085936	-0.10654	-2.0217	-1.9725
0.0085993	0.0087071	-0.083305	-0.10713	-2.2092	-1.6816
0.0085993	0.0088989	-0.081302	-0.10769	-2.2158	-1.6236
0.0085993	0.0090906	-0.078554	-0.10766	-2.3027	-1.6746
0.0085993	0.0092824	-0.076979	-0.10789	-2.4521	-1.8267
0.0085993	0.0094742	-0.074853	-0.10948	-2.451	-1.7944
0.0085993	0.0096659	-0.072378	-0.11009	-2.5169	-1.6317
0.0085993	0.0098577	-0.070729	-0.10854	-2.6114	-1.4168
0.0085993	0.010049	-0.06847	-0.10942	-2.7116	-1.3824
0.0085993	0.010241	-0.065165	-0.10947	-2.7547	-1.5098
0.0085993	0.010433	-0.062761	-0.10943	-2.7942	-1.6282
0.0085993	0.010625	-0.060913	-0.10967	-3.1459	-1.5376
0.0085993	0.010816	-0.059944	-0.11063	-3.0784	-1.4868
0.0085993	0.011008	-0.057831	-0.10987	-3.0638	-1.502
0.0085993	0.0112	-0.055856	-0.10947	-2.8836	-1.5098
0.0085993	0.011392	-0.053637	-0.10825	-3.1379	-1.4541
0.0085993	0.011584	-0.052047	-0.10729	-3.3781	-1.5035
0.0085993	0.011775	-0.049905	-0.10782	-3.6659	-1.5763
0.0085993	0.011967	-0.047923	-0.10659	-3.7367	-1.5551
0.0085993	0.012159	-0.045236	-0.10699	-3.7379	-1.6944
0.0085993	0.012351	-0.043878	-0.10762	-4.1779	-1.6143
0.0085993	0.012542	-0.042379	-0.10838	-4.1615	-1.6293
0.0085993	0.012734	-0.040294	-0.10766	-4.227	-1.665
0.0085993	0.012926	-0.03861	-0.10459	-4.4933	-1.8464
0.0085993	0.013118	-0.036868	-0.10387	-4.4719	-1.7586
0.0085993	0.013309	-0.035452	-0.1036	-4.8997	-1.8462
0.0085993	0.013501	-0.033613	-0.10338	-5.1303	-1.8655
0.0085993	0.013693	-0.033502	-0.10256	-5.0534	-1.8591
0.0085993	0.013885	-0.032074	-0.10133	-5.317	-1.7436
0.0085993	0.014076	-0.030444	-0.10075	-5.8546	-1.6525
0.0085993	0.014268	-0.028765	-0.10082	-5.9066	-1.8307
0.0085993	0.01446	-0.027506	-0.099634	-6.004	-1.9729
0.0085993	0.014652	-0.026637	-0.098348	-6.1547	-2.0394
0.0085993	0.014843	-0.025033	-0.098481	-6.6248	-2.0829
0.0085993	0.015035	-0.023781	-0.096735	-6.421	-1.8772
0.0085993	0.015227	-0.022581	-0.09517	-7.1802	-2.2992
0.0085993	0.015419	-0.021576	-0.094298	-7.8983	-2.3559
0.0085993	0.01561	-0.02123	-0.093813	-7.9525	-2.1583
0.0085993	0.015802	-0.019753	-0.094364	-8.1927	-2.1319
0.0085993	0.015994	-0.018651	-0.095024	-9.069	-2.1476
0.0085993	0.016186	-0.018144	-0.093293	-8.2843	-2.196
0.0085993	0.016378	-0.017104	-0.091128	-8.6377	-1.993
0.0085993	0.016569	-0.016923	-0.09038	-9.9004	-2.017
0.0085993	0.016761	-0.015431	-0.089597	-10.25	-2.2375
0.0085993	0.016953	-0.013755	-0.087445	-12.035	-2.5033
0.0085993	0.017145	-0.013288	-0.086407	-12.781	-2.291
0.0085993	0.017336	-0.013624	-0.085899	-12.344	-2.4442
0.0085993	0.017528	-0.012872	-0.086376	-11.403	-2.3646
0.0085993	0.01772	-0.011921	-0.085764	-12.798	-2.3585
0.0085993	0.017912	-0.012171	-0.083482	-13.771	-2.3728
0.0085993	0.018103	-0.011401	-0.081798	-14.053	-2.4696
0.0085993	0.018295	-0.011096	-0.080597	-13.982	-2.1587
0.0085993	0.018487	-0.01076	-0.08073	-15.981	-2.4312
0.0085993	0.018679	-0.009872	-0.080626	-16.662	-2.4223
0.0085993	0.01887	-0.0093315	-0.07943	-16.636	-2.4482
0.0085993	0.019062	-0.0095532	-0.078355	-17.061	-2.6534
0.0085993	0.019254	-0.0098189	-0.077131	-16.077	-2.3461
0.0084075	0.00084494	1.0716	0.02643	1.0539	9.6545
0.0084075	0.0010367	1.0012	0.031905	0.88132	7.881
0.0084075	0.0012285	0.83905	0.025645	0.83342	10.939
0.0084075	0.0014202	0.65106	0.014029	0.88308	17.99
0.0084075	0.001612	0.47619	0.0032082	1.1321	74.818
0.0084075	0.0018037	0.32975	-0.0058625	1.2853	-37.268
0.0084075	0.0019955	0.22409	-0.014916	1.4657	-12.469
0.0084075	0.0021873	0.13978	-0.022728	2.3429	-7.8397
0.0084075	0.002379	0.069231	-0.028548	4.4323	-5.3892
0.0084075	0.0025708	0.017425	-0.031099	15.383	-4.7736
0.0084075	0.0027625	-0.021209	-0.032031	-10.516	-4.4233
0.0084075	0.0029543	-0.049786	-0.034736	-4.3404	-4.2932
0.0084075	0.0031461	-0.071745	-0.038519	-2.8465	-4.1196
0.0084075	0.0033378	-0.088147	-0.041463	-2.4842	-3.6979
0.0084075	0.0035296	-0.099095	-0.045583	-2.0252	-3.1341
0.0084075	0.0037213	-0.10761	-0.04945	-1.8352	-3.1575
0.0084075	0.0039131	-0.11264	-0.052669	-1.9788	-2.8935
0.0084075	0.0041049	-0.11622	-0.057892	-1.8637	-2.5263
0.0084075	0.0042966	-0.1192	-0.061618	-1.7305	-2.6266
0.0084075	0.0044884	-0.12161	-0.063835	-1.7069	-2.6584
0.0084075	0.0046802	-0.1226	-0.067256	-1.6389	-2.3804
0.0084075	0.0048719	-0.12233	-0.0716	-1.6632	-2.4548
0.0084075	0.0050637	-0.12335	-0.074785	-1.6435	-2.3517
0.0084075	0.0052554	-0.1242	-0.077373	-1.7063	-2.521
0.0084075	0.0054472	-0.1232	-0.080676	-1.7023	-2.4573
0.0084075	0.005639	-0.12208	-0.08623	-1.6843	-2.2118
0.0084075	0.0058307	-0.12007	-0.089263	-1.6103	-2.0422
0.0084075	0.0060225	-0.1168	-0.09077	-1.6621	-2.0156
0.0084075	0.0062142	-0.11499	-0.093837	-1.6674	-1.8876
0.0084075	0.006406	-0.11358	-0.095437	-1.7285	-1.9932
0.0084075	0.0065978	-0.11173	-0.096603	-1.7941	-2.0571
0.0084075	0.0067895	-0.10942	-0.099645	-1.7123	-1.7104
0.0084075	0.0069813	-0.10778	-0.1019	-1.6379	-1.6666
0.0084075	0.007173	-0.10384	-0.10263	-1.7966	-1.7048
0.0084075	0.0073648	-0.1013	-0.10361	-2.0379	-1.7642
0.0084075	0.0075566	-0.09959	-0.1049	-1.9026	-1.7159
0.0084075	0.0077483	-0.096111	-0.10702	-1.8758	-1.7187
0.0084075	0.0079401	-0.094154	-0.10828	-1.9645	-1.6903
0.0084075	0.0081318	-0.092856	-0.10985	-2.1117	-1.7313
0.0084075	0.0083236	-0.090758	-0.10984	-2.0024	-1.9571
0.0084075	0.0085154	-0.087656	-0.10944	-2.2335	-1.7409
0.0084075	0.0087071	-0.084153	-0.11005	-2.1829	-1.5827
0.0084075	0.0088989	-0.082042	-0.11047	-2.185	-1.5446
0.0084075	0.0090906	-0.079661	-0.11212	-2.1697	-1.6709
0.0084075	0.0092824	-0.076841	-0.11182	-2.3163	-1.682
0.0084075	0.0094742	-0.074271	-0.1123	-2.3878	-1.6084
0.0084075	0.0096659	-0.072896	-0.1134	-2.5844	-1.5539
0.0084075	0.0098577	-0.071325	-0.11266	-2.5835	-1.4293
0.0084075	0.010049	-0.068824	-0.11271	-2.5476	-1.4031
0.0084075	0.010241	-0.065182	-0.11271	-2.7548	-1.4995
0.0084075	0.010433	-0.06312	-0.11226	-2.9806	-1.599
0.0084075	0.010625	-0.061665	-0.11222	-3.0636	-1.4889
0.0084075	0.010816	-0.060485	-0.11268	-3.2271	-1.5521
0.0084075	0.011008	-0.058535	-0.11244	-3.0174	-1.5894
0.0084075	0.0112	-0.056381	-0.11199	-2.9285	-1.6024
0.0084075	0.011392	-0.053135	-0.11061	-3.0654	-1.4318
0.0084075	0.011584	-0.050667	-0.11017	-3.4801	-1.5214
0.0084075	0.011775	-0.049342	-0.11056	-3.7629	-1.6056
0.0084075	0.011967	-0.047834	-0.10971	-3.9374	-1.63
0.0084075	0.012159	-0.045374	-0.10923	-4.0295	-1.4795
0.0084075	0.012351	-0.043536	-0.10758	-4.3429	-1.4607
0.0084075	0.012542	-0.042501	-0.10809	-4.1832	-1.5184
0.0084075	0.012734	-0.039594	-0.10921	-4.4337	-1.5686
0.0084075	0.012926	-0.037672	-0.10744	-4.5609	-1.7271
0.0084075	0.013118	-0.036854	-0.10664	-4.858	-1.6983
0.0084075	0.013309	-0.035831	-0.10605	-4.9624	-1.6777
0.0084075	0.013501	-0.034047	-0.10504	-5.2808	-1.7525
0.0084075	0.013693	-0.032654	-0.10345	-5.0344	-1.8684
0.0084075	0.013885	-0.031211	-0.10191	-5.4301	-1.8154
0.0084075	0.014076	-0.029905	-0.10163	-6.1822	-1.8793
0.0084075	0.014268	-0.028416	-0.10122	-6.1707	-1.9432
0.0084075	0.01446	-0.026964	-0.10056	-6.1411	-2.0971
0.0084075	0.014652	-0.025838	-0.099137	-6.9933	-2.1444
0.0084075	0.014843	-0.023985	-0.099172	-7.3456	-2.1019
0.0084075	0.015035	-0.022586	-0.098449	-7.2098	-1.9081
0.0084075	0.015227	-0.022058	-0.097314	-7.0684	-1.9763
0.0084075	0.015419	-0.021341	-0.095966	-7.7198	-2.0219
0.0084075	0.01561	-0.020509	-0.094794	-7.9478	-2.2815
0.0084075	0.015802	-0.019895	-0.094219	-7.5686	-2.3272
0.0084075	0.015994	-0.019501	-0.095095	-8.1109	-2.1474
0.0084075	0.016186	-0.017983	-0.093508	-9.4802	-2.1308
0.0084075	0.016378	-0.016605	-0.091264	-9.6245	-2.1777
0.0084075	0.016569	-0.017415	-0.090353	-9.9359	-2.138
0.0084075	0.016761	-0.015073	-0.089257	-10.349	-2.5157
0.0084075	0.016953	-0.013903	-0.088996	-12.008	-2.3133
0.0084075	0.017145	-0.013504	-0.087622	-12.077	-2.2931
0.0084075	0.017336	-0.013621	-0.086963	-12.208	-2.3868
0.0084075	0.017528	-0.013426	-0.087054	-11.757	-2.3631
0.0084075	0.01772	-0.012627	-0.08602	-12.993	-2.2916
0.0084075	0.017912	-0.012444	-0.0842	-12.981	-2.3345
0.0084075	0.018103	-0.011641	-0.08288	-13.4	-2.2037
0.0084075	0.018295	-0.011698	-0.081295	-14.067	-2.2681
0.0084075	0.018487	-0.01092	-0.080355	-14.318	-2.2888
0.0084075	0.018679	-0.009646	-0.080023	-16.317	-2.338
0.0084075	0.01887	-0.009204	-0.079837	-18.428	-2.4297
0.0084075	0.019062	-0.0089062	-0.079903	-18.507	-2.6001
0.0084075	0.019254	-0.0080631	-0.078161	-17.795	-2.5369
0.0082157	0.00084494	1.0791	0.02969	0.98128	9.0802
0.0082157	0.0010367	1.002	0.033908	0.85214	8.0834
0.0082157	0.0012285	0.83439	0.026921	0.83582	10.65
0.0082157	0.0014202	0.64387	0.013628	0.874	17.351
0.0082157	0.001612	0.46887	0.0029818	1.1069	73.851
0.0082157	0.0018037	0.32344	-0.0073338	1.2215	-30.759
0.0082157	0.0019955	0.21808	-0.016851	1.4802	-11.419
0.0082157	0.0021873	0.1352	-0.0245	2.4728	-7.4187
0.0082157	0.002379	0.064738	-0.029145	4.731	-5.3459
0.0082157	0.0025708	0.013294	-0.031512	19.391	-4.6139
0.0082157	0.0027625	-0.024638	-0.033446	-9.2748	-4.4424
0.0082157	0.0029543	-0.053198	-0.037041	-4.1277	-4.2197
0.0082157	0.0031461	-0.075506	-0.040751	-2.8091	-3.8306
0.0082157	0.0033378	-0.092642	-0.043886	-2.3324	-3.4278
0.0082157	0.0035296	-0.1031	-0.047479	-2.1941	-3.1824
0.0082157	0.0037213	-0.11087	-0.051542	-1.8856	-3.1672
0.0082157	0.0039131	-0.11726	-0.055368	-1.9388	-2.9489
0.0082157	0.0041049	-0.12146	-0.059637	-1.7349	-2.7324
0.0082157	0.0042966	-0.12459	-0.064139	-1.5413	-2.5438
0.0082157	0.0044884	-0.12622	-0.067201	-1.5288	-2.6586
0.0082157	0.0046802	-0.12641	-0.071968	-1.5467	-2.2285
0.0082157	0.0048719	-0.12709	-0.074749	-1.5551	-2.2726
0.0082157	0.0050637	-0.12756	-0.077489	-1.5144	-2.3259
0.0082157	0.0052554	-0.12812	-0.080508	-1.5871	-2.2861
0.0082157	0.0054472	-0.12707	-0.085017	-1.4878	-2.1416
0.0082157	0.005639	-0.12435	-0.089765	-1.4845	-2.0556
0.0082157	0.0058307	-0.12187	-0.09239	-1.4744	-1.8871
0.0082157	0.0060225	-0.11939	-0.094975	-1.4672	-1.9537
0.0082157	0.0062142	-0.1185	-0.097692	-1.5646	-1.9223
0.0082157	0.006406	-0.11622	-0.10068	-1.7084	-1.8845
0.0082157	0.0065978	-0.1135	-0.10205	-1.7946	-1.6487
0.0082157	0.0067895	-0.1108	-0.10443	-1.5774	-1.7093
0.0082157	0.0069813	-0.1085	-0.10607	-1.5474	-1.7834
0.0082157	0.007173	-0.10506	-0.10744	-1.769	-1.8124
0.0082157	0.0073648	-0.10275	-0.109	-1.8566	-1.8204
0.0082157	0.0075566	-0.1005	-0.10919	-1.8537	-1.7266
0.0082157	0.0077483	-0.096538	-0.11078	-1.9172	-1.6763
0.0082157	0.0079401	-0.094623	-0.11275	-2.0154	-1.7322
0.0082157	0.0081318	-0.092492	-0.11358	-2.0927	-1.7351
0.0082157	0.0083236	-0.090634	-0.11354	-2.1632	-1.6714
0.0082157	0.0085154	-0.088802	-0.11313	-2.2665	-1.5283
0.0082157	0.0087071	-0.085324	-0.11425	-2.1589	-1.4915
0.0082157	0.0088989	-0.081941	-0.1151	-2.1837	-1.4962
0.0082157	0.0090906	-0.079273	-0.11616	-2.3342	-1.5182
0.0082157	0.0092824	-0.076594	-0.11557	-2.4755	-1.5568
0.0082157	0.0094742	-0.074497	-0.11454	-2.5196	-1.5726
0.0082157	0.0096659	-0.073797	-0.11559	-2.4843	-1.5291
0.0082157	0.0098577	-0.072469	-0.11567	-2.4395	-1.3869
0.0082157	0.010049	-0.069908	-0.11498	-2.4595	-1.4364
0.0082157	0.010241	-0.066506	-0.11663	-2.6287	-1.3882
0.0082157	0.010433	-0.063493	-0.11524	-2.9403	-1.4949
0.0082157	0.010625	-0.061779	-0.11414	-3.0498	-1.4679
0.0082157	0.010816	-0.05883	-0.11474	-3.0997	-1.4958
0.0082157	0.011008	-0.05685	-0.11455	-3.3545	-1.49
0.0082157	0.0112	-0.056078	-0.11429	-3.131	-1.4359
0.0082157	0.011392	-0.053141	-0.11295	-3.4421	-1.4074
0.0082157	0.011584	-0.050062	-0.11219	-3.496	-1.509
0.0082157	0.011775	-0.049324	-0.11233	-3.4965	-1.6228
0.0082157	0.011967	-0.04862	-0.11338	-3.6431	-1.6379
0.0082157	0.012159	-0.046318	-0.11186	-3.8403	-1.5268
0.0082157	0.012351	-0.043352	-0.10922	-4.2824	-1.5901
0.0082157	0.012542	-0.040591	-0.10901	-4.598	-1.5758
0.0082157	0.012734	-0.038532	-0.10935	-4.6594	-1.6156
0.0082157	0.012926	-0.038213	-0.1089	-4.4994	-1.7579
0.0082157	0.013118	-0.036656	-0.10827	-4.6772	-1.609
0.0082157	0.013309	-0.034189	-0.10734	-5.0226	-1.6503
0.0082157	0.013501	-0.034159	-0.10599	-5.2551	-1.7176
0.0082157	0.013693	-0.032925	-0.10454	-5.1456	-1.7346
0.0082157	0.013885	-0.030736	-0.10345	-5.8284	-1.8986
0.0082157	0.014076	-0.029285	-0.10403	-6.1845	-2.1433
0.0082157	0.014268	-0.029062	-0.10328	-6.0902	-2.1153
0.0082157	0.01446	-0.027309	-0.10273	-6.1039	-2.131
0.0082157	0.014652	-0.025221	-0.10131	-6.8639	-2.1253
0.0082157	0.014843	-0.02336	-0.099608	-7.4325	-2.1383
0.0082157	0.015035	-0.022835	-0.099906	-7.2764	-1.9255
0.0082157	0.015227	-0.022335	-0.098527	-7.0233	-1.939
0.0082157	0.015419	-0.021613	-0.097464	-7.1487	-1.887
0.0082157	0.01561	-0.020521	-0.097296	-7.6438	-2.0953
0.0082157	0.015802	-0.019021	-0.095424	-8.6612	-2.2633
0.0082157	0.015994	-0.018922	-0.095223	-8.6661	-2.3942
0.0082157	0.016186	-0.017986	-0.093257	-10.323	-2.3011
0.0082157	0.016378	-0.016774	-0.092213	-9.9227	-2.2676
0.0082157	0.016569	-0.016308	-0.092243	-8.8006	-2.1811
0.0082157	0.016761	-0.014586	-0.091062	-10.282	-2.1625
0.0082157	0.016953	-0.013999	-0.089809	-10.58	-2.3823
0.0082157	0.017145	-0.013613	-0.089005	-11.046	-2.4424
0.0082157	0.017336	-0.012818	-0.088174	-13.796	-2.2427
0.0082157	0.017528	-0.012833	-0.088255	-13.039	-2.1838
0.0082157	0.01772	-0.012294	-0.086399	-13.15	-2.232
0.0082157	0.017912	-0.011673	-0.085021	-12.817	-2.04
0.0082157	0.018103	-0.011281	-0.083794	-13.221	-2.1566
0.0082157	0.018295	-0.010989	-0.08265	-14.434	-2.1918
0.0082157	0.018487	-0.010645	-0.0813	-14.716	-2.1754
0.0082157	0.018679	-0.010453	-0.081359	-14.512	-2.4822
0.0082157	0.01887	-0.0092423	-0.080818	-16.778	-2.4608
0.0082157	0.019062	-0.0086968	-0.080073	-17.461	-2.4259
0.0082157	0.019254	-0.0084903	-0.079917	-15.617	-2.3437
0.008024	0.00084494	1.0877	0.032242	0.97311	7.8588
0.008024	0.0010367	1.0017	0.034819	0.83818	7.8099
0.008024	0.0012285	0.82966	0.027798	0.81895	9.8851
0.008024	0.0014202	0.63642	0.014184	0.87578	17.181
0.008024	0.001612	0.45827	0.002561	1.0881	93.054
0.008024	0.0018037	0.31551	-0.0088466	1.291	-24.677
0.008024	0.0019955	0.21308	-0.018914	1.5888	-10.135
0.008024	0.0021873	0.12916	-0.026167	2.6476	-6.6593
0.008024	0.002379	0.05898	-0.031262	5.1169	-5.1044
0.008024	0.0025708	0.0090447	-0.032218	27.928	-4.61
0.008024	0.0027625	-0.028641	-0.034497	-8.216	-4.6151
0.008024	0.0029543	-0.05792	-0.038113	-4.095	-4.2466
0.008024	0.0031461	-0.080249	-0.042391	-2.7551	-3.62
0.008024	0.0033378	-0.09678	-0.046376	-2.2262	-3.4178
0.008024	0.0035296	-0.10764	-0.049654	-1.8788	-3.082
0.008024	0.0037213	-0.11505	-0.054555	-1.6812	-3.0978
0.008024	0.0039131	-0.1214	-0.059331	-1.6731	-2.8493
0.008024	0.0041049	-0.12673	-0.063038	-1.6499	-2.7608
0.008024	0.0042966	-0.12992	-0.067267	-1.6239	-2.3467
0.008024	0.0044884	-0.1303	-0.070659	-1.5914	-2.5835
0.008024	0.0046802	-0.13054	-0.076219	-1.5179	-2.399
0.008024	0.0048719	-0.13159	-0.078847	-1.4568	-2.1833
0.008024	0.0050637	-0.13151	-0.081752	-1.5241	-2.2888
0.008024	0.0052554	-0.13187	-0.085956	-1.4564	-1.9253
0.008024	0.0054472	-0.13079	-0.08934	-1.3876	-2.0838
0.008024	0.005639	-0.12766	-0.094418	-1.5406	-2.1208
0.008024	0.0058307	-0.12597	-0.097342	-1.6011	-1.9038
0.008024	0.0060225	-0.12313	-0.099058	-1.5679	-2.0789
0.008024	0.0062142	-0.12068	-0.10013	-1.607	-1.8958
0.008024	0.006406	-0.11814	-0.10459	-1.626	-1.8221
0.008024	0.0065978	-0.11562	-0.10712	-1.6054	-1.6355
0.008024	0.0067895	-0.11273	-0.10894	-1.5584	-1.6906
0.008024	0.0069813	-0.10974	-0.11063	-1.5715	-1.6886
0.008024	0.007173	-0.10727	-0.11196	-1.7276	-1.6519
0.008024	0.0073648	-0.10483	-0.11366	-1.7449	-1.8415
0.008024	0.0075566	-0.10227	-0.11423	-1.772	-1.6537
0.008024	0.0077483	-0.099337	-0.11555	-1.8574	-1.8156
0.008024	0.0079401	-0.096691	-0.11727	-1.9672	-1.8245
0.008024	0.0081318	-0.09391	-0.11822	-2.0817	-1.6691
0.008024	0.0083236	-0.091168	-0.11752	-1.9506	-1.6282
0.008024	0.0085154	-0.08957	-0.11738	-1.9821	-1.5685
0.008024	0.0087071	-0.086368	-0.11903	-2.0122	-1.4852
0.008024	0.0088989	-0.082765	-0.11917	-2.1996	-1.5494
0.008024	0.0090906	-0.079512	-0.11994	-2.3318	-1.391
0.008024	0.0092824	-0.078027	-0.11954	-2.3564	-1.4437
0.008024	0.0094742	-0.075802	-0.11853	-2.4461	-1.6242
0.008024	0.0096659	-0.073086	-0.11871	-2.4345	-1.602
0.008024	0.0098577	-0.07016	-0.11863	-2.5115	-1.4345
0.008024	0.010049	-0.068283	-0.11826	-2.6944	-1.4327
0.008024	0.010241	-0.065948	-0.11959	-2.6025	-1.5571
0.008024	0.010433	-0.063216	-0.11863	-2.9847	-1.3225
0.008024	0.010625	-0.060653	-0.11762	-2.9455	-1.2608
0.008024	0.010816	-0.058132	-0.11795	-3.0084	-1.4899
0.008024	0.011008	-0.057091	-0.1181	-3.2719	-1.4964
0.008024	0.0112	-0.054747	-0.11727	-3.2514	-1.3677
0.008024	0.011392	-0.053	-0.11613	-3.4752	-1.4263
0.008024	0.011584	-0.05072	-0.11498	-3.4682	-1.4456
0.008024	0.011775	-0.049254	-0.11543	-3.5448	-1.551
0.008024	0.011967	-0.048128	-0.11533	-3.8812	-1.5077
0.008024	0.012159	-0.04668	-0.11365	-3.8704	-1.4285
0.008024	0.012351	-0.044074	-0.11194	-3.9159	-1.4569
0.008024	0.012542	-0.040546	-0.11113	-4.3051	-1.6064
0.008024	0.012734	-0.038124	-0.1104	-4.8118	-1.6389
0.008024	0.012926	-0.038024	-0.11133	-4.5869	-1.6126
0.008024	0.013118	-0.036498	-0.11105	-4.4862	-1.68
0.008024	0.013309	-0.034215	-0.10926	-5.1478	-1.6764
0.008024	0.013501	-0.03436	-0.10892	-5.2204	-1.7637
0.008024	0.013693	-0.032693	-0.10725	-5.2161	-1.764
0.008024	0.013885	-0.030088	-0.10556	-5.6662	-1.8606
0.008024	0.014076	-0.028571	-0.10567	-6.0448	-1.9483
0.008024	0.014268	-0.028409	-0.10516	-6.5131	-1.6937
0.008024	0.01446	-0.026928	-0.10396	-6.757	-1.9438
0.008024	0.014652	-0.024704	-0.10396	-6.8431	-2.0475
0.008024	0.014843	-0.023728	-0.10295	-7.1417	-1.9157
0.008024	0.015035	-0.02259	-0.10019	-6.968	-1.8252
0.008024	0.015227	-0.021562	-0.098597	-7.2234	-2.0399
0.008024	0.015419	-0.021089	-0.097874	-7.4372	-2.0992
0.008024	0.01561	-0.020385	-0.098036	-7.8596	-1.9644
0.008024	0.015802	-0.01883	-0.096438	-8.6969	-1.9577
0.008024	0.015994	-0.017492	-0.096156	-9.6575	-1.9753
0.008024	0.016186	-0.017025	-0.094886	-10.209	-2.0751
0.008024	0.016378	-0.016722	-0.093557	-9.4603	-2.0038
0.008024	0.016569	-0.016245	-0.093137	-9.3189	-2.1361
0.008024	0.016761	-0.014856	-0.0916	-10.543	-2.2683
0.008024	0.016953	-0.014288	-0.090633	-10.652	-2.2247
0.008024	0.017145	-0.013421	-0.090816	-11.194	-2.183
0.008024	0.017336	-0.011879	-0.089156	-13.839	-2.1008
0.008024	0.017528	-0.011919	-0.088349	-14.207	-2.1152
0.008024	0.01772	-0.011829	-0.087543	-13.349	-2.2054
0.008024	0.017912	-0.011275	-0.086225	-13.606	-2.2044
0.008024	0.018103	-0.010376	-0.084123	-14.582	-2.0176
0.008024	0.018295	-0.0099414	-0.083369	-15.371	-2.1495
0.008024	0.018487	-0.0098408	-0.082392	-14.904	-2.3299
0.008024	0.018679	-0.0092775	-0.081293	-15.999	-2.3504
0.008024	0.01887	-0.0089131	-0.08097	-16.404	-2.1889
0.008024	0.019062	-0.0082628	-0.080244	-19.112	-2.5569
0.008024	0.019254	-0.0085767	-0.08035	-17.092	-2.3347
0.0078322	0.00084494	1.0929	0.034469	0.97859	7.7988
0.0078322	0.0010367	0.99925	0.036353	0.85986	7.9236
0.0078322	0.0012285	0.82285	0.028295	0.84371	9.9439
0.0078322	0.0014202	0.6283	0.013453	0.89527	19.993
0.0078322	0.001612	0.44837	0.0011126	1.1265	217.15
0.0078322	0.0018037	0.30715	-0.0097861	1.3259	-21.005
0.0078322	0.0019955	0.20652	-0.020192	1.6138	-9.7864
0.0078322	0.0021873	0.12333	-0.027561	2.7976	-6.2498
0.0078322	0.002379	0.054498	-0.033163	5.7544	-4.6741
0.0078322	0.0025708	0.003835	-0.034104	70.305	-4.5721
0.0078322	0.0027625	-0.034557	-0.036048	-7.5179	-4.615
0.0078322	0.0029543	-0.063119	-0.040501	-4.0229	-4.304
0.0078322	0.0031461	-0.08548	-0.045124	-2.6348	-3.3761
0.0078322	0.0033378	-0.10246	-0.048635	-2.062	-3.1655
0.0078322	0.0035296	-0.11366	-0.051965	-1.8515	-2.9295
0.0078322	0.0037213	-0.1209	-0.056961	-1.6768	-2.7825
0.0078322	0.0039131	-0.12582	-0.061753	-1.662	-2.8379
0.0078322	0.0041049	-0.13038	-0.06718	-1.6208	-2.8331
0.0078322	0.0042966	-0.13325	-0.071086	-1.6293	-2.3965
0.0078322	0.0044884	-0.13465	-0.07485	-1.5895	-2.4756
0.0078322	0.0046802	-0.1353	-0.079126	-1.5025	-2.3437
0.0078322	0.0048719	-0.13675	-0.082604	-1.5068	-2.2906
0.0078322	0.0050637	-0.13581	-0.087821	-1.602	-2.0478
0.0078322	0.0052554	-0.13422	-0.091727	-1.494	-2.0791
0.0078322	0.0054472	-0.13307	-0.095372	-1.439	-2.0298
0.0078322	0.005639	-0.13069	-0.09956	-1.5004	-2.0809
0.0078322	0.0058307	-0.12875	-0.10193	-1.4915	-1.9231
0.0078322	0.0060225	-0.12577	-0.10509	-1.5622	-1.8253
0.0078322	0.0062142	-0.12248	-0.10742	-1.5866	-1.8265
0.0078322	0.006406	-0.11992	-0.10932	-1.4717	-1.6461
0.0078322	0.0065978	-0.11725	-0.11194	-1.5307	-1.6304
0.0078322	0.0067895	-0.11439	-0.11374	-1.4901	-1.7803
0.0078322	0.0069813	-0.11202	-0.11424	-1.7713	-1.573
0.0078322	0.007173	-0.10859	-0.1169	-1.992	-1.5522
0.0078322	0.0073648	-0.10555	-0.11833	-1.6429	-1.7463
0.0078322	0.0075566	-0.10367	-0.11908	-1.7638	-1.6864
0.0078322	0.0077483	-0.10071	-0.1199	-1.8537	-1.6496
0.0078322	0.0079401	-0.097444	-0.12061	-1.9007	-1.5599
0.0078322	0.0081318	-0.094214	-0.12143	-1.9137	-1.6176
0.0078322	0.0083236	-0.092745	-0.12168	-1.8174	-1.7037
0.0078322	0.0085154	-0.09103	-0.12146	-1.9178	-1.557
0.0078322	0.0087071	-0.086847	-0.1226	-2.0294	-1.3804
0.0078322	0.0088989	-0.084075	-0.12346	-2.0196	-1.4172
0.0078322	0.0090906	-0.080487	-0.12348	-2.178	-1.3848
0.0078322	0.0092824	-0.078458	-0.12322	-2.2879	-1.3436
0.0078322	0.0094742	-0.076293	-0.12306	-2.3683	-1.5314
0.0078322	0.0096659	-0.073399	-0.12358	-2.4084	-1.4602
0.0078322	0.0098577	-0.070668	-0.12287	-2.5571	-1.3687
0.0078322	0.010049	-0.068655	-0.12155	-2.5259	-1.4389
0.0078322	0.010241	-0.065819	-0.12033	-2.6667	-1.5722
0.0078322	0.010433	-0.063598	-0.12085	-2.7392	-1.3742
0.0078322	0.010625	-0.061969	-0.12122	-3.0086	-1.2344
0.0078322	0.010816	-0.060242	-0.12116	-2.9943	-1.369
0.0078322	0.011008	-0.058958	-0.1212	-3.1571	-1.3731
0.0078322	0.0112	-0.055807	-0.12071	-3.6283	-1.3939
0.0078322	0.011392	-0.053326	-0.11979	-3.6891	-1.4035
0.0078322	0.011584	-0.051314	-0.11839	-3.2623	-1.442
0.0078322	0.011775	-0.049377	-0.11774	-3.4654	-1.4797
0.0078322	0.011967	-0.04727	-0.11699	-4.0573	-1.4272
0.0078322	0.012159	-0.045578	-0.1159	-4.0691	-1.4045
0.0078322	0.012351	-0.044088	-0.1149	-3.8532	-1.3492
0.0078322	0.012542	-0.040862	-0.11436	-4.1723	-1.6733
0.0078322	0.012734	-0.038672	-0.11408	-4.8165	-1.5547
0.0078322	0.012926	-0.038119	-0.11415	-4.5303	-1.4935
0.0078322	0.013118	-0.036648	-0.11327	-4.8339	-1.6571
0.0078322	0.013309	-0.034271	-0.11123	-4.8758	-1.5521
0.0078322	0.013501	-0.033487	-0.11113	-5.6764	-1.7603
0.0078322	0.013693	-0.031697	-0.10871	-5.7932	-2.1811
0.0078322	0.013885	-0.030156	-0.10781	-5.664	-1.8894
0.0078322	0.014076	-0.028164	-0.10735	-6.3784	-1.8246
0.0078322	0.014268	-0.026765	-0.10593	-6.9631	-1.8698
0.0078322	0.01446	-0.026106	-0.10518	-7.0473	-1.8894
0.0078322	0.014652	-0.025299	-0.10562	-7.4938	-1.9495
0.0078322	0.014843	-0.023906	-0.10492	-7.4059	-1.9017
0.0078322	0.015035	-0.022941	-0.1018	-7.6164	-1.9188
0.0078322	0.015227	-0.021721	-0.10131	-7.5117	-1.8836
0.0078322	0.015419	-0.019933	-0.10004	-7.997	-1.9716
0.0078322	0.01561	-0.0189	-0.099485	-8.9109	-1.98
0.0078322	0.015802	-0.018538	-0.098623	-9.3966	-1.8551
0.0078322	0.015994	-0.017351	-0.096494	-10.683	-1.9863
0.0078322	0.016186	-0.016583	-0.096126	-10.035	-1.9745
0.0078322	0.016378	-0.015904	-0.094848	-9.9831	-2.085
0.0078322	0.016569	-0.015922	-0.09303	-10.674	-2.1112
0.0078322	0.016761	-0.014541	-0.092078	-11.826	-2.1532
0.0078322	0.016953	-0.01301	-0.091633	-13.289	-1.9631
0.0078322	0.017145	-0.01299	-0.092138	-11.891	-2.0101
0.0078322	0.017336	-0.011637	-0.0899	-13.149	-1.9696
0.0078322	0.017528	-0.011313	-0.08905	-13.919	-1.9572
0.0078322	0.01772	-0.011371	-0.088489	-13.269	-2.0604
0.0078322	0.017912	-0.010588	-0.086926	-14.773	-2.0935
0.0078322	0.018103	-0.010136	-0.086541	-15.216	-2.2789
0.0078322	0.018295	-0.0097466	-0.084785	-15.646	-2.3003
0.0078322	0.018487	-0.0089998	-0.083836	-17.978	-2.427
0.0078322	0.018679	-0.0082845	-0.082868	-19.71	-2.2582
0.0078322	0.01887	-0.0084702	-0.08211	-17.633	-2.1476
0.0078322	0.019062	-0.0079197	-0.080644	-19.447	-2.2998
0.0078322	0.019254	-0.0072198	-0.080876	-20.7	-2.2927
0.0076405	0.00084494	1.0971	0.037817	0.9663	7.5019
0.0076405	0.0010367	0.998	0.038067	0.87588	7.651
0.0076405	0.0012285	0.81619	0.027094	0.84316	10.851
0.0076405	0.0014202	0.62003	0.011812	0.88264	22.664
0.0076405	0.001612	0.43891	-1.0973e-005	1.1295	-20988
0.0076405	0.0018037	0.29802	-0.010923	1.3227	-18.699
0.0076405	0.0019955	0.19946	-0.022255	1.6202	-8.7451
0.0076405	0.0021873	0.11801	-0.029198	3.0648	-5.9621
0.0076405	0.002379	0.04932	-0.034102	6.2309	-4.6991
0.0076405	0.0025708	-0.00070345	-0.036545	-384.64	-4.4369
0.0076405	0.0027625	-0.039386	-0.039096	-6.8979	-4.3922
0.0076405	0.0029543	-0.067854	-0.04379	-3.7133	-3.9301
0.0076405	0.0031461	-0.090519	-0.047859	-2.5218	-3.1647
0.0076405	0.0033378	-0.10834	-0.050769	-2.0783	-3.05
0.0076405	0.0035296	-0.11877	-0.054902	-1.8095	-2.9715
0.0076405	0.0037213	-0.12535	-0.060126	-1.7598	-2.8293
0.0076405	0.0039131	-0.13114	-0.064487	-1.7023	-2.8118
0.0076405	0.0041049	-0.13494	-0.070466	-1.6024	-2.6279
0.0076405	0.0042966	-0.13675	-0.075559	-1.5579	-2.4143
0.0076405	0.0044884	-0.13875	-0.080723	-1.5592	-2.3864
0.0076405	0.0046802	-0.13951	-0.084942	-1.4604	-2.1966
0.0076405	0.0048719	-0.14068	-0.088458	-1.5183	-2.1029
0.0076405	0.0050637	-0.13946	-0.093305	-1.4776	-2.1313
0.0076405	0.0052554	-0.13785	-0.096947	-1.4296	-2.0091
0.0076405	0.0054472	-0.1357	-0.099706	-1.4268	-2.087
0.0076405	0.005639	-0.13313	-0.10427	-1.5282	-2.0343
0.0076405	0.0058307	-0.13119	-0.10717	-1.5235	-1.7275
0.0076405	0.0060225	-0.12821	-0.11212	-1.5272	-1.6898
0.0076405	0.0062142	-0.12516	-0.11481	-1.5593	-1.6817
0.0076405	0.006406	-0.12266	-0.11572	-1.4911	-1.625
0.0076405	0.0065978	-0.11969	-0.11798	-1.5797	-1.741
0.0076405	0.0067895	-0.11636	-0.11854	-1.6602	-1.6607
0.0076405	0.0069813	-0.11345	-0.11864	-1.6539	-1.7472
0.0076405	0.007173	-0.1107	-0.12066	-1.7245	-1.6152
0.0076405	0.0073648	-0.10704	-0.12308	-1.7152	-1.7668
0.0076405	0.0075566	-0.10445	-0.12408	-1.8839	-1.3959
0.0076405	0.0077483	-0.10049	-0.12419	-1.8101	-1.5778
0.0076405	0.0079401	-0.096789	-0.12456	-2.0285	-1.4531
0.0076405	0.0081318	-0.094136	-0.12553	-1.8773	-1.5289
0.0076405	0.0083236	-0.093055	-0.12545	-1.9202	-1.6332
0.0076405	0.0085154	-0.090869	-0.12504	-2.2063	-1.6278
0.0076405	0.0087071	-0.08699	-0.12594	-2.0978	-1.5571
0.0076405	0.0088989	-0.083265	-0.127	-2.02	-1.5068
0.0076405	0.0090906	-0.08129	-0.12746	-2.2404	-1.4269
0.0076405	0.0092824	-0.079205	-0.12706	-2.3503	-1.4324
0.0076405	0.0094742	-0.076892	-0.12603	-2.2131	-1.4339
0.0076405	0.0096659	-0.074237	-0.12719	-2.3413	-1.399
0.0076405	0.0098577	-0.071321	-0.12631	-2.5553	-1.4364
0.0076405	0.010049	-0.06857	-0.12548	-2.6216	-1.4198
0.0076405	0.010241	-0.065354	-0.1239	-2.4981	-1.3712
0.0076405	0.010433	-0.062615	-0.12339	-2.8524	-1.306
0.0076405	0.010625	-0.061436	-0.124	-3.1099	-1.2898
0.0076405	0.010816	-0.060138	-0.12306	-3.1041	-1.3977
0.0076405	0.011008	-0.05714	-0.12305	-3.3305	-1.3243
0.0076405	0.0112	-0.055402	-0.12347	-3.3454	-1.4107
0.0076405	0.011392	-0.053301	-0.12193	-3.3841	-1.3618
0.0076405	0.011584	-0.050703	-0.12042	-3.4011	-1.5012
0.0076405	0.011775	-0.048017	-0.11948	-3.5484	-1.5296
0.0076405	0.011967	-0.046051	-0.11804	-3.8943	-1.4787
0.0076405	0.012159	-0.044718	-0.11838	-4.1158	-1.4938
0.0076405	0.012351	-0.042558	-0.11819	-4.0461	-1.4356
0.0076405	0.012542	-0.039911	-0.11719	-4.7719	-1.6377
0.0076405	0.012734	-0.0383	-0.11724	-5.1837	-1.5529
0.0076405	0.012926	-0.037735	-0.11506	-5.1107	-1.5063
0.0076405	0.013118	-0.03592	-0.11378	-5.022	-1.6642
0.0076405	0.013309	-0.033375	-0.11276	-5.1838	-1.6172
0.0076405	0.013501	-0.031815	-0.11151	-5.4097	-1.9175
0.0076405	0.013693	-0.030952	-0.11099	-6.0811	-1.6735
0.0076405	0.013885	-0.03029	-0.11068	-6.0791	-1.9519
0.0076405	0.014076	-0.028652	-0.10879	-6.2483	-1.9273
0.0076405	0.014268	-0.026104	-0.10648	-7.0851	-1.9614
0.0076405	0.01446	-0.025789	-0.10635	-6.7681	-1.9398
0.0076405	0.014652	-0.02474	-0.10578	-7.3684	-1.7872
0.0076405	0.014843	-0.023668	-0.10526	-7.4837	-1.8793
0.0076405	0.015035	-0.022295	-0.10279	-8.1093	-2.0744
0.0076405	0.015227	-0.020572	-0.10225	-8.4787	-2.0708
0.0076405	0.015419	-0.019488	-0.10184	-8.6982	-1.9197
0.0076405	0.01561	-0.017754	-0.10081	-9.2163	-2.0283
0.0076405	0.015802	-0.017628	-0.10091	-9.0453	-1.9738
0.0076405	0.015994	-0.017116	-0.098258	-10.165	-2.0374
0.0076405	0.016186	-0.016054	-0.097862	-10.287	-2.02
0.0076405	0.016378	-0.015419	-0.096773	-10.561	-2.1229
0.0076405	0.016569	-0.015287	-0.095628	-10.717	-2.1401
0.0076405	0.016761	-0.014347	-0.093777	-11.422	-2.0705
0.0076405	0.016953	-0.013547	-0.091881	-12.384	-2.0097
0.0076405	0.017145	-0.012988	-0.092472	-12.363	-2.1587
0.0076405	0.017336	-0.011773	-0.091002	-13.543	-2.1958
0.0076405	0.017528	-0.010824	-0.090234	-14.511	-1.9858
0.0076405	0.01772	-0.010579	-0.089164	-15.054	-2.0977
0.0076405	0.017912	-0.010322	-0.088755	-15.238	-2.1093
0.0076405	0.018103	-0.010322	-0.088728	-14.494	-2.1536
0.0076405	0.018295	-0.010005	-0.086188	-14.911	-2.1042
0.0076405	0.018487	-0.008746	-0.084926	-17.916	-2.2933
0.0076405	0.018679	-0.0078856	-0.083628	-18.894	-2.1905
0.0076405	0.01887	-0.0082003	-0.083223	-18.761	-1.9597
0.0076405	0.019062	-0.0075305	-0.081436	-20.12	-2.3603
0.0076405	0.019254	-0.0072712	-0.081038	-20.179	-2.4431
0.0074487	0.00084494	1.1028	0.038951	0.97504	7.3338
0.0074487	0.0010367	0.99472	0.03997	0.87846	6.8875
0.0074487	0.0012285	0.80683	0.027906	0.86221	9.9067
0.0074487	0.0014202	0.6083	0.011193	0.92477	23.219
0.0074487	0.001612	0.42836	-0.0019151	1.1462	-119.98
0.0074487	0.0018037	0.29106	-0.013433	1.2979	-15.078
0.0074487	0.0019955	0.19296	-0.025089	1.7438	-7.0455
0.0074487	0.0021873	0.1105	-0.032703	3.2887	-5.0501
0.0074487	0.002379	0.043929	-0.036388	6.8486	-4.66
0.0074487	0.0025708	-0.005383	-0.038963	-51.304	-4.1804
0.0074487	0.0027625	-0.044105	-0.042239	-6.228	-3.8956
0.0074487	0.0029543	-0.073253	-0.045745	-3.6048	-3.9155
0.0074487	0.0031461	-0.096704	-0.05051	-2.5184	-3.4544
0.0074487	0.0033378	-0.11361	-0.054368	-1.9528	-2.9619
0.0074487	0.0035296	-0.12364	-0.059078	-1.8122	-2.7671
0.0074487	0.0037213	-0.13077	-0.064452	-1.6778	-2.8897
0.0074487	0.0039131	-0.13577	-0.069789	-1.5453	-2.6732
0.0074487	0.0041049	-0.13951	-0.07437	-1.4836	-2.5954
0.0074487	0.0042966	-0.14184	-0.079198	-1.419	-2.2812
0.0074487	0.0044884	-0.14238	-0.085738	-1.4317	-2.3185
0.0074487	0.0046802	-0.14455	-0.090759	-1.4172	-2.1429
0.0074487	0.0048719	-0.14482	-0.094491	-1.3646	-2.0098
0.0074487	0.0050637	-0.14381	-0.098868	-1.3856	-1.9883
0.0074487	0.0052554	-0.14209	-0.10265	-1.3832	-1.8727
0.0074487	0.0054472	-0.13933	-0.10452	-1.3623	-2.1704
0.0074487	0.005639	-0.13596	-0.10903	-1.5471	-1.8587
0.0074487	0.0058307	-0.13386	-0.11275	-1.5237	-1.7755
0.0074487	0.0060225	-0.13102	-0.11563	-1.5512	-1.6927
0.0074487	0.0062142	-0.12745	-0.11858	-1.6595	-1.6569
0.0074487	0.006406	-0.12423	-0.12039	-1.5455	-1.6422
0.0074487	0.0065978	-0.12136	-0.12303	-1.5633	-1.6603
0.0074487	0.0067895	-0.11808	-0.12485	-1.5985	-1.7067
0.0074487	0.0069813	-0.11516	-0.12567	-1.6687	-1.6584
0.0074487	0.007173	-0.1119	-0.12593	-1.6703	-1.6925
0.0074487	0.0073648	-0.10747	-0.12856	-1.6497	-1.4924
0.0074487	0.0075566	-0.10339	-0.12962	-1.8018	-1.5714
0.0074487	0.0077483	-0.10118	-0.12877	-1.8472	-1.4249
0.0074487	0.0079401	-0.098187	-0.12863	-1.8697	-1.3921
0.0074487	0.0081318	-0.096072	-0.12997	-1.9889	-1.4728
0.0074487	0.0083236	-0.093106	-0.13055	-2.0457	-1.4467
0.0074487	0.0085154	-0.089586	-0.13046	-2.143	-1.456
0.0074487	0.0087071	-0.086564	-0.13091	-2.2184	-1.3872
0.0074487	0.0088989	-0.083573	-0.13064	-1.9784	-1.4535
0.0074487	0.0090906	-0.081027	-0.13147	-2.2297	-1.4844
0.0074487	0.0092824	-0.078106	-0.13115	-2.3318	-1.3369
0.0074487	0.0094742	-0.075959	-0.13012	-2.3522	-1.3724
0.0074487	0.0096659	-0.073427	-0.13012	-2.4761	-1.3828
0.0074487	0.0098577	-0.070805	-0.12968	-2.4394	-1.369
0.0074487	0.010049	-0.068407	-0.13024	-2.6177	-1.3764
0.0074487	0.010241	-0.064957	-0.12876	-2.8252	-1.3619
0.0074487	0.010433	-0.062502	-0.12631	-2.8913	-1.3901
0.0074487	0.010625	-0.061481	-0.127	-3.0233	-1.4073
0.0074487	0.010816	-0.059144	-0.12561	-2.9948	-1.4772
0.0074487	0.011008	-0.056184	-0.12547	-3.0515	-1.3896
0.0074487	0.0112	-0.05358	-0.1252	-3.3268	-1.3789
0.0074487	0.011392	-0.051717	-0.1231	-3.3909	-1.3562
0.0074487	0.011584	-0.050782	-0.12275	-3.5139	-1.4152
0.0074487	0.011775	-0.048065	-0.12107	-3.7286	-1.5286
0.0074487	0.011967	-0.045382	-0.11988	-4.1085	-1.4954
0.0074487	0.012159	-0.043398	-0.12029	-4.3243	-1.4565
0.0074487	0.012351	-0.040858	-0.11942	-4.2804	-1.597
0.0074487	0.012542	-0.039154	-0.11905	-4.7182	-1.6394
0.0074487	0.012734	-0.037962	-0.11876	-5.224	-1.4173
0.0074487	0.012926	-0.03628	-0.1169	-5.1998	-1.4063
0.0074487	0.013118	-0.034497	-0.11546	-5.4103	-1.621
0.0074487	0.013309	-0.033559	-0.11537	-5.837	-1.6687
0.0074487	0.013501	-0.031872	-0.11287	-5.5017	-1.7204
0.0074487	0.013693	-0.03058	-0.11192	-6.1205	-1.7452
0.0074487	0.013885	-0.029528	-0.11196	-6.2213	-1.7989
0.0074487	0.014076	-0.027985	-0.11014	-6.7123	-1.8631
0.0074487	0.014268	-0.026371	-0.10878	-7.1383	-1.8752
0.0074487	0.01446	-0.024885	-0.10835	-6.6851	-1.9452
0.0074487	0.014652	-0.023149	-0.10721	-7.6085	-1.784
0.0074487	0.014843	-0.022146	-0.10615	-7.7712	-1.791
0.0074487	0.015035	-0.020557	-0.10421	-8.3172	-2.1018
0.0074487	0.015227	-0.019697	-0.10337	-8.6877	-2.0526
0.0074487	0.015419	-0.020071	-0.10274	-8.8136	-1.9364
0.0074487	0.01561	-0.017677	-0.10141	-9.3786	-1.992
0.0074487	0.015802	-0.016587	-0.10138	-9.9761	-1.969
0.0074487	0.015994	-0.016879	-0.099638	-10.034	-2.0963
0.0074487	0.016186	-0.01644	-0.09856	-10.068	-2.1651
0.0074487	0.016378	-0.015915	-0.096879	-10.441	-2.0666
0.0074487	0.016569	-0.014665	-0.096697	-11.1	-2.0263
0.0074487	0.016761	-0.014129	-0.095117	-11.934	-2.0207
0.0074487	0.016953	-0.013253	-0.094603	-12.458	-1.9897
0.0074487	0.017145	-0.011856	-0.09344	-13.704	-2.2492
0.0074487	0.017336	-0.011061	-0.091867	-14.57	-2.1647
0.0074487	0.017528	-0.010504	-0.090532	-15.984	-2.0755
0.0074487	0.01772	-0.010151	-0.089015	-17.015	-2.1675
0.0074487	0.017912	-0.0098964	-0.089961	-17.25	-2.1426
0.0074487	0.018103	-0.010166	-0.090014	-15.776	-2.0432
0.0074487	0.018295	-0.0098172	-0.087241	-15.001	-2.1314
0.0074487	0.018487	-0.008392	-0.086252	-17.109	-1.9775
0.0074487	0.018679	-0.0079295	-0.084757	-18.011	-2.0473
0.0074487	0.01887	-0.0083442	-0.083188	-18.346	-2.2433
0.0074487	0.019062	-0.0076049	-0.082436	-20.449	-2.5514
0.0074487	0.019254	-0.0062647	-0.081905	-23.985	-2.3398
0.0072569	0.00084494	1.1065	0.040641	0.99077	6.7135
0.0072569	0.0010367	0.9893	0.041228	0.88197	6.8964
0.0072569	0.0012285	0.79591	0.029468	0.89802	9.5348
0.0072569	0.0014202	0.5953	0.011034	0.97036	23.265
0.0072569	0.001612	0.41668	-0.0030354	1.1777	-76.859
0.0072569	0.0018037	0.28208	-0.016168	1.3554	-12.261
0.0072569	0.0019955	0.18642	-0.027411	1.8684	-6.8687
0.0072569	0.0021873	0.10369	-0.034917	3.4567	-5.587
0.0072569	0.002379	0.038245	-0.039611	8.2066	-3.9329
0.0072569	0.0025708	-0.011158	-0.042168	-26.477	-3.9097
0.0072569	0.0027625	-0.050553	-0.045196	-5.349	-3.839
0.0072569	0.0029543	-0.080901	-0.048874	-3.1149	-3.7733
0.0072569	0.0031461	-0.10393	-0.053172	-2.2789	-3.3469
0.0072569	0.0033378	-0.11916	-0.057957	-1.8969	-3.0057
0.0072569	0.0035296	-0.12884	-0.063535	-1.6763	-2.5505
0.0072569	0.0037213	-0.13638	-0.069291	-1.676	-2.678
0.0072569	0.0039131	-0.1403	-0.075473	-1.5788	-2.5987
0.0072569	0.0041049	-0.14409	-0.08042	-1.3943	-2.4868
0.0072569	0.0042966	-0.14635	-0.085082	-1.3144	-2.1916
0.0072569	0.0044884	-0.14655	-0.091123	-1.3753	-2.2258
0.0072569	0.0046802	-0.14789	-0.095868	-1.3476	-2.1054
0.0072569	0.0048719	-0.14792	-0.10026	-1.2954	-1.9155
0.0072569	0.0050637	-0.14606	-0.10582	-1.3471	-1.9874
0.0072569	0.0052554	-0.14459	-0.10947	-1.2934	-1.8772
0.0072569	0.0054472	-0.14153	-0.11254	-1.304	-1.8086
0.0072569	0.005639	-0.13791	-0.11553	-1.5032	-1.6565
0.0072569	0.0058307	-0.13578	-0.11906	-1.4587	-1.6799
0.0072569	0.0060225	-0.13348	-0.12223	-1.5366	-1.658
0.0072569	0.0062142	-0.12933	-0.12366	-1.529	-1.5386
0.0072569	0.006406	-0.12567	-0.1256	-1.5389	-1.5644
0.0072569	0.0065978	-0.12276	-0.12771	-1.4916	-1.5595
0.0072569	0.0067895	-0.11943	-0.12948	-1.6488	-1.625
0.0072569	0.0069813	-0.11566	-0.1308	-1.7707	-1.6473
0.0072569	0.007173	-0.11169	-0.13195	-1.6796	-1.4683
0.0072569	0.0073648	-0.10889	-0.1333	-1.6456	-1.3846
0.0072569	0.0075566	-0.10517	-0.13293	-1.7838	-1.4782
0.0072569	0.0077483	-0.10216	-0.13321	-1.7107	-1.4139
0.0072569	0.0079401	-0.099311	-0.13351	-1.8217	-1.307
0.0072569	0.0081318	-0.09712	-0.1347	-1.9956	-1.4478
0.0072569	0.0083236	-0.094309	-0.13598	-2.0071	-1.455
0.0072569	0.0085154	-0.090536	-0.13637	-2.0366	-1.295
0.0072569	0.0087071	-0.087141	-0.1351	-2.2613	-1.3584
0.0072569	0.0088989	-0.083978	-0.13373	-2.1176	-1.3431
0.0072569	0.0090906	-0.08086	-0.13451	-2.2028	-1.2629
0.0072569	0.0092824	-0.077857	-0.13451	-2.4848	-1.2198
0.0072569	0.0094742	-0.073984	-0.13384	-2.5124	-1.3289
0.0072569	0.0096659	-0.071789	-0.13311	-2.697	-1.3365
0.0072569	0.0098577	-0.070573	-0.13333	-2.6238	-1.2752
0.0072569	0.010049	-0.068144	-0.13359	-2.637	-1.2056
0.0072569	0.010241	-0.064919	-0.13195	-2.9065	-1.3437
0.0072569	0.010433	-0.062867	-0.13087	-3.1096	-1.3671
0.0072569	0.010625	-0.060944	-0.13002	-3.153	-1.3104
0.0072569	0.010816	-0.058222	-0.12926	-3.1889	-1.3774
0.0072569	0.011008	-0.055032	-0.12888	-3.3366	-1.2817
0.0072569	0.0112	-0.052028	-0.1273	-3.4185	-1.2757
0.0072569	0.011392	-0.050709	-0.12577	-3.5443	-1.3895
0.0072569	0.011584	-0.049514	-0.12675	-3.5976	-1.3534
0.0072569	0.011775	-0.046924	-0.12442	-3.8548	-1.3912
0.0072569	0.011967	-0.044586	-0.12373	-4.3213	-1.3483
0.0072569	0.012159	-0.042994	-0.12246	-4.3154	-1.4245
0.0072569	0.012351	-0.041341	-0.12032	-4.4385	-1.4302
0.0072569	0.012542	-0.040388	-0.11996	-4.6688	-1.6995
0.0072569	0.012734	-0.038001	-0.11942	-4.8047	-1.5841
0.0072569	0.012926	-0.035585	-0.11926	-5.1274	-1.5264
0.0072569	0.013118	-0.034262	-0.1179	-5.7256	-1.5898
0.0072569	0.013309	-0.033619	-0.1169	-5.5917	-1.7728
0.0072569	0.013501	-0.031504	-0.11485	-6.0609	-1.6816
0.0072569	0.013693	-0.029633	-0.11292	-6.4062	-1.625
0.0072569	0.013885	-0.028914	-0.11247	-6.343	-1.6571
0.0072569	0.014076	-0.027508	-0.11095	-6.6327	-1.7523
0.0072569	0.014268	-0.026033	-0.10929	-7.0447	-1.6717
0.0072569	0.01446	-0.02473	-0.10997	-7.4188	-1.7548
0.0072569	0.014652	-0.023187	-0.10996	-7.8316	-1.8136
0.0072569	0.014843	-0.021915	-0.10828	-8.4595	-1.8407
0.0072569	0.015035	-0.020759	-0.10632	-8.6672	-1.9511
0.0072569	0.015227	-0.020136	-0.10519	-8.3252	-1.9848
0.0072569	0.015419	-0.01952	-0.10348	-8.4755	-1.8392
0.0072569	0.01561	-0.017293	-0.10242	-10.049	-1.7814
0.0072569	0.015802	-0.016056	-0.10161	-10.927	-1.8252
0.0072569	0.015994	-0.016815	-0.099779	-10.028	-2.0194
0.0072569	0.016186	-0.016075	-0.099036	-10.934	-1.9808
0.0072569	0.016378	-0.014738	-0.098214	-12.003	-2.029
0.0072569	0.016569	-0.013547	-0.096844	-12.519	-1.8068
0.0072569	0.016761	-0.014088	-0.095897	-12.093	-1.8775
0.0072569	0.016953	-0.01331	-0.096198	-12.631	-1.8631
0.0072569	0.017145	-0.011805	-0.094936	-14.029	-1.9887
0.0072569	0.017336	-0.01084	-0.092231	-14.972	-2.109
0.0072569	0.017528	-0.010612	-0.090637	-15.249	-2.0715
0.0072569	0.01772	-0.0096547	-0.089465	-17.119	-1.8619
0.0072569	0.017912	-0.0090657	-0.089195	-18.667	-2.0607
0.0072569	0.018103	-0.0096132	-0.089528	-16.338	-2.1216
0.0072569	0.018295	-0.0087571	-0.088509	-17.441	-2.1034
0.0072569	0.018487	-0.0073862	-0.085845	-20.738	-2.1415
0.0072569	0.018679	-0.0073671	-0.085107	-20.079	-2.1683
0.0072569	0.01887	-0.0074272	-0.085039	-21.164	-2.1682
0.0072569	0.019062	-0.0078922	-0.084237	-20.523	-2.1525
0.0072569	0.019254	-0.0067614	-0.08316	-23.343	-2.2057
0.0070652	0.00084494	1.1146	0.04436	0.91965	5.8797
0.0070652	0.0010367	0.98423	0.041468	0.87381	6.9571
0.0070652	0.0012285	0.78594	0.028301	0.90933	10.35
0.0070652	0.0014202	0.58391	0.0097287	0.96889	28.42
0.0070652	0.001612	0.40544	-0.0040967	1.1436	-58.577
0.0070652	0.0018037	0.27297	-0.018687	1.3567	-11.244
0.0070652	0.0019955	0.17872	-0.029532	1.9738	-6.4582
0.0070652	0.0021873	0.097015	-0.03721	3.6869	-5.0581
0.0070652	0.002379	0.0335	-0.042558	9.4933	-3.9923
0.0070652	0.0025708	-0.015266	-0.046223	-19.607	-3.5221
0.0070652	0.0027625	-0.055732	-0.049085	-5.1802	-3.6364
0.0070652	0.0029543	-0.085786	-0.052785	-3.0208	-3.3428
0.0070652	0.0031461	-0.10828	-0.056968	-2.1439	-3.3067
0.0070652	0.0033378	-0.12402	-0.062491	-1.8057	-3.0215
0.0070652	0.0035296	-0.13452	-0.069036	-1.6992	-2.781
0.0070652	0.0037213	-0.14123	-0.074158	-1.7007	-2.5688
0.0070652	0.0039131	-0.14618	-0.080776	-1.4894	-2.3429
0.0070652	0.0041049	-0.14944	-0.086952	-1.2062	-2.1803
0.0070652	0.0042966	-0.15172	-0.091515	-1.221	-2.1111
0.0070652	0.0044884	-0.15164	-0.096481	-1.2801	-1.9504
0.0070652	0.0046802	-0.15119	-0.1016	-1.2589	-1.9267
0.0070652	0.0048719	-0.15115	-0.1069	-1.2805	-1.8307
0.0070652	0.0050637	-0.14881	-0.11224	-1.2994	-1.8593
0.0070652	0.0052554	-0.14634	-0.11601	-1.4099	-1.7938
0.0070652	0.0054472	-0.14384	-0.12055	-1.4359	-1.5815
0.0070652	0.005639	-0.14068	-0.12303	-1.4397	-1.7207
0.0070652	0.0058307	-0.138	-0.12574	-1.4589	-1.6461
0.0070652	0.0060225	-0.13575	-0.12849	-1.5024	-1.5234
0.0070652	0.0062142	-0.1314	-0.13092	-1.4571	-1.4683
0.0070652	0.006406	-0.12793	-0.13199	-1.5419	-1.4453
0.0070652	0.0065978	-0.12461	-0.13339	-1.6473	-1.4289
0.0070652	0.0067895	-0.12142	-0.13454	-1.6797	-1.6025
0.0070652	0.0069813	-0.11687	-0.13567	-1.7058	-1.4078
0.0070652	0.007173	-0.11205	-0.13812	-1.6537	-1.3157
0.0070652	0.0073648	-0.11042	-0.1379	-1.5955	-1.443
0.0070652	0.0075566	-0.1069	-0.13724	-1.7184	-1.4238
0.0070652	0.0077483	-0.10252	-0.13884	-1.7887	-1.318
0.0070652	0.0079401	-0.099699	-0.1384	-1.9181	-1.3576
0.0070652	0.0081318	-0.097153	-0.13884	-1.9093	-1.4004
0.0070652	0.0083236	-0.094444	-0.13971	-1.7956	-1.3838
0.0070652	0.0085154	-0.091505	-0.14017	-2.0007	-1.3822
0.0070652	0.0087071	-0.087862	-0.13891	-2.349	-1.3399
0.0070652	0.0088989	-0.083492	-0.13753	-2.2161	-1.2893
0.0070652	0.0090906	-0.080771	-0.13783	-2.0991	-1.2899
0.0070652	0.0092824	-0.07818	-0.13799	-2.4093	-1.2787
0.0070652	0.0094742	-0.074289	-0.13789	-2.6893	-1.2824
0.0070652	0.0096659	-0.071525	-0.13706	-2.8798	-1.4002
0.0070652	0.0098577	-0.069809	-0.13683	-2.9304	-1.2674
0.0070652	0.010049	-0.066628	-0.13666	-3.1828	-1.2352
0.0070652	0.010241	-0.063778	-0.13584	-3.0331	-1.2701
0.0070652	0.010433	-0.062127	-0.13506	-3.0884	-1.2854
0.0070652	0.010625	-0.060059	-0.13365	-3.2316	-1.1917
0.0070652	0.010816	-0.05758	-0.13219	-3.2874	-1.306
0.0070652	0.011008	-0.055102	-0.131	-3.4892	-1.346
0.0070652	0.0112	-0.052219	-0.12993	-3.5124	-1.2388
0.0070652	0.011392	-0.050126	-0.1298	-3.7229	-1.3992
0.0070652	0.011584	-0.048424	-0.12919	-4.0623	-1.3965
0.0070652	0.011775	-0.046423	-0.12718	-4.015	-1.3564
0.0070652	0.011967	-0.044326	-0.1263	-4.4029	-1.4305
0.0070652	0.012159	-0.042491	-0.12517	-4.4942	-1.3507
0.0070652	0.012351	-0.041349	-0.12335	-4.9569	-1.477
0.0070652	0.012542	-0.040293	-0.12192	-4.5276	-1.5447
0.0070652	0.012734	-0.036534	-0.12097	-4.9377	-1.6402
0.0070652	0.012926	-0.035015	-0.12076	-4.9147	-1.6202
0.0070652	0.013118	-0.034334	-0.11989	-5.6684	-1.5288
0.0070652	0.013309	-0.03279	-0.11814	-5.787	-1.6557
0.0070652	0.013501	-0.031232	-0.11659	-5.9751	-1.6467
0.0070652	0.013693	-0.029444	-0.11402	-6.3584	-1.7114
0.0070652	0.013885	-0.028186	-0.1137	-6.1614	-1.5522
0.0070652	0.014076	-0.026817	-0.11212	-6.2113	-1.6693
0.0070652	0.014268	-0.025527	-0.1102	-6.6767	-1.7586
0.0070652	0.01446	-0.023922	-0.11038	-7.3323	-1.7621
0.0070652	0.014652	-0.02198	-0.10986	-7.8313	-1.6107
0.0070652	0.014843	-0.021814	-0.10838	-7.9484	-1.8343
0.0070652	0.015035	-0.020908	-0.10657	-8.1657	-1.8886
0.0070652	0.015227	-0.019018	-0.10641	-8.7128	-1.8803
0.0070652	0.015419	-0.018125	-0.10537	-9.084	-1.834
0.0070652	0.01561	-0.017521	-0.10359	-10.485	-1.8514
0.0070652	0.015802	-0.01655	-0.10236	-10.999	-1.9492
0.0070652	0.015994	-0.015553	-0.10181	-10.562	-1.9464
0.0070652	0.016186	-0.014372	-0.10017	-12.259	-1.8758
0.0070652	0.016378	-0.013836	-0.099599	-12.39	-2.0902
0.0070652	0.016569	-0.013492	-0.098884	-12.031	-1.8983
0.0070652	0.016761	-0.013031	-0.096542	-12.726	-1.7743
0.0070652	0.016953	-0.012853	-0.095439	-13.195	-1.7424
0.0070652	0.017145	-0.012436	-0.095838	-12.948	-1.8833
0.0070652	0.017336	-0.010814	-0.094001	-14.916	-1.9344
0.0070652	0.017528	-0.010164	-0.092213	-16.494	-1.8535
0.0070652	0.01772	-0.0097732	-0.09184	-17.818	-1.8549
0.0070652	0.017912	-0.0087839	-0.089381	-19.648	-2.0779
0.0070652	0.018103	-0.0084124	-0.088075	-18.054	-2.1136
0.0070652	0.018295	-0.0080352	-0.086432	-19.303	-2.2054
0.0070652	0.018487	-0.0070067	-0.084747	-21.678	-2.3448
0.0070652	0.018679	-0.0064367	-0.086384	-22.468	-2.194
0.0070652	0.01887	-0.0067399	-0.086728	-22.992	-2.0075
0.0070652	0.019062	-0.0070093	-0.084521	-23.943	-2.199
0.0070652	0.019254	-0.0066286	-0.083806	-24.652	-2.3886
0.0068734	0.00084494	1.1195	0.045737	0.91927	6.4828
0.0068734	0.0010367	0.9775	0.043609	0.90716	6.7679
0.0068734	0.0012285	0.77441	0.027426	0.93549	10.656
0.0068734	0.0014202	0.57025	0.0086019	1.0058	31.535
0.0068734	0.001612	0.39252	-0.0062286	1.1672	-39.477
0.0068734	0.0018037	0.26416	-0.021324	1.3676	-10.649
0.0068734	0.0019955	0.1712	-0.033206	2.0723	-5.9577
0.0068734	0.0021873	0.08976	-0.040666	4.1133	-4.427
0.0068734	0.002379	0.027986	-0.045607	11.82	-3.6231
0.0068734	0.0025708	-0.020589	-0.049217	-14.327	-3.5823
0.0068734	0.0027625	-0.061185	-0.052293	-4.8163	-3.2931
0.0068734	0.0029543	-0.09029	-0.056904	-2.9639	-3.0491
0.0068734	0.0031461	-0.11224	-0.06135	-2.2275	-3.1706
0.0068734	0.0033378	-0.12975	-0.066614	-1.8051	-2.8603
0.0068734	0.0035296	-0.14038	-0.073465	-1.4941	-2.727
0.0068734	0.0037213	-0.14712	-0.079139	-1.3926	-2.4556
0.0068734	0.0039131	-0.15189	-0.086494	-1.3529	-2.3666
0.0068734	0.0041049	-0.15439	-0.092173	-1.3063	-2.1392
0.0068734	0.0042966	-0.15668	-0.097071	-1.2813	-2.0217
0.0068734	0.0044884	-0.156	-0.1022	-1.2345	-1.706
0.0068734	0.0046802	-0.15428	-0.10869	-1.2476	-1.59
0.0068734	0.0048719	-0.15347	-0.11349	-1.2678	-1.7975
0.0068734	0.0050637	-0.15169	-0.11892	-1.3412	-1.7591
0.0068734	0.0052554	-0.14932	-0.12307	-1.3729	-1.6345
0.0068734	0.0054472	-0.14778	-0.12651	-1.4329	-1.5623
0.0068734	0.005639	-0.14574	-0.12979	-1.4496	-1.6509
0.0068734	0.0058307	-0.14092	-0.13244	-1.4716	-1.6406
0.0068734	0.0060225	-0.13707	-0.13499	-1.5701	-1.4583
0.0068734	0.0062142	-0.13251	-0.13698	-1.4987	-1.3235
0.0068734	0.006406	-0.12916	-0.13853	-1.5673	-1.4058
0.0068734	0.0065978	-0.12594	-0.13948	-1.6692	-1.5494
0.0068734	0.0067895	-0.12229	-0.14083	-1.6624	-1.4156
0.0068734	0.0069813	-0.11936	-0.14236	-1.603	-1.239
0.0068734	0.007173	-0.11431	-0.14275	-1.726	-1.2942
0.0068734	0.0073648	-0.11141	-0.14197	-1.7515	-1.3871
0.0068734	0.0075566	-0.10819	-0.14306	-1.7132	-1.3512
0.0068734	0.0077483	-0.10338	-0.14337	-1.9415	-1.2787
0.0068734	0.0079401	-0.099657	-0.14234	-2.085	-1.3555
0.0068734	0.0081318	-0.096969	-0.14282	-1.992	-1.3796
0.0068734	0.0083236	-0.094655	-0.14444	-1.8998	-1.2425
0.0068734	0.0085154	-0.090959	-0.14356	-2.1461	-1.3011
0.0068734	0.0087071	-0.086044	-0.14192	-2.4311	-1.3493
0.0068734	0.0088989	-0.082559	-0.1416	-2.2237	-1.3299
0.0068734	0.0090906	-0.080896	-0.1417	-2.2348	-1.3653
0.0068734	0.0092824	-0.078795	-0.14089	-2.3839	-1.2592
0.0068734	0.0094742	-0.075309	-0.14078	-2.7316	-1.314
0.0068734	0.0096659	-0.071543	-0.14026	-3.0083	-1.251
0.0068734	0.0098577	-0.069626	-0.13959	-2.8327	-1.2265
0.0068734	0.010049	-0.066011	-0.13906	-2.8792	-1.2277
0.0068734	0.010241	-0.062482	-0.13828	-3.2937	-1.1834
0.0068734	0.010433	-0.061594	-0.13914	-3.1254	-1.3066
0.0068734	0.010625	-0.060002	-0.13798	-3.0347	-1.1911
0.0068734	0.010816	-0.05708	-0.13566	-3.218	-1.4061
0.0068734	0.011008	-0.054601	-0.13424	-3.288	-1.4324
0.0068734	0.0112	-0.050885	-0.13312	-3.4406	-1.4109
0.0068734	0.011392	-0.049057	-0.13249	-3.8551	-1.3818
0.0068734	0.011584	-0.048155	-0.13065	-3.915	-1.3697
0.0068734	0.011775	-0.046683	-0.12928	-4.0229	-1.3115
0.0068734	0.011967	-0.044071	-0.12715	-4.5035	-1.522
0.0068734	0.012159	-0.041665	-0.12729	-4.7638	-1.424
0.0068734	0.012351	-0.040113	-0.12544	-4.5595	-1.4872
0.0068734	0.012542	-0.03867	-0.12455	-4.406	-1.5706
0.0068734	0.012734	-0.036539	-0.12358	-4.68	-1.5089
0.0068734	0.012926	-0.034809	-0.12195	-4.9188	-1.4545
0.0068734	0.013118	-0.033576	-0.12173	-5.4619	-1.5187
0.0068734	0.013309	-0.032399	-0.12013	-5.7097	-1.4818
0.0068734	0.013501	-0.03088	-0.11845	-6.0516	-1.5344
0.0068734	0.013693	-0.028305	-0.1161	-6.4767	-1.6379
0.0068734	0.013885	-0.026868	-0.11603	-6.7861	-1.6174
0.0068734	0.014076	-0.025677	-0.11425	-6.687	-1.6427
0.0068734	0.014268	-0.023826	-0.11253	-7.6042	-1.6985
0.0068734	0.01446	-0.02257	-0.11166	-7.8068	-1.6958
0.0068734	0.014652	-0.020611	-0.11046	-8.3655	-1.7186
0.0068734	0.014843	-0.020685	-0.10892	-8.3695	-1.7687
0.0068734	0.015035	-0.019915	-0.10683	-8.5311	-1.9475
0.0068734	0.015227	-0.017976	-0.10613	-9.0066	-1.9606
0.0068734	0.015419	-0.017138	-0.10741	-9.7349	-1.8615
0.0068734	0.01561	-0.016687	-0.10661	-10.823	-1.7643
0.0068734	0.015802	-0.015457	-0.10364	-11.805	-1.9502
0.0068734	0.015994	-0.014226	-0.10165	-11.35	-1.9746
0.0068734	0.016186	-0.013091	-0.10031	-12.63	-1.8806
0.0068734	0.016378	-0.012583	-0.10074	-13.632	-1.9794
0.0068734	0.016569	-0.013133	-0.10004	-11.655	-2.0011
0.0068734	0.016761	-0.012576	-0.097738	-13.156	-1.8742
0.0068734	0.016953	-0.012076	-0.096084	-13.234	-1.9341
0.0068734	0.017145	-0.011237	-0.095257	-13.939	-1.998
0.0068734	0.017336	-0.010378	-0.094206	-17.087	-1.9695
0.0068734	0.017528	-0.009784	-0.093057	-18.555	-1.8375
0.0068734	0.01772	-0.0091588	-0.091914	-18.437	-1.9791
0.0068734	0.017912	-0.0082101	-0.090061	-19.27	-2.139
0.0068734	0.018103	-0.0074444	-0.089553	-20.142	-2.2029
0.0068734	0.018295	-0.007519	-0.086315	-21.018	-2.3166
0.0068734	0.018487	-0.0073062	-0.085687	-21.054	-2.381
0.0068734	0.018679	-0.0063171	-0.087304	-23.848	-2.3039
0.0068734	0.01887	-0.0066258	-0.086335	-23.101	-2.0445
0.0068734	0.019062	-0.0064895	-0.084271	-23.741	-2.1133
0.0068734	0.019254	-0.0054085	-0.083129	-29.896	-2.1432
0.0066816	0.00084494	1.1239	0.046708	0.90243	6.5273
0.0066816	0.0010367	0.9695	0.04499	0.9276	6.7505
0.0066816	0.0012285	0.76055	0.027217	1.001	10.466
0.0066816	0.0014202	0.55501	0.0078616	1.0378	32.896
0.0066816	0.001612	0.3801	-0.0087706	1.2104	-27.728
0.0066816	0.0018037	0.25405	-0.024529	1.5071	-8.747
0.0066816	0.0019955	0.16323	-0.036313	2.3761	-5.4675
0.0066816	0.0021873	0.082898	-0.043347	4.6657	-4.1667
0.0066816	0.002379	0.022529	-0.048336	15.076	-3.6429
0.0066816	0.0025708	-0.02577	-0.051958	-12.009	-3.7603
0.0066816	0.0027625	-0.066893	-0.055663	-4.386	-3.3682
0.0066816	0.0029543	-0.096647	-0.061024	-2.8716	-2.9649
0.0066816	0.0031461	-0.11873	-0.066347	-2.2435	-2.7032
0.0066816	0.0033378	-0.13577	-0.071786	-1.7808	-2.8337
0.0066816	0.0035296	-0.14625	-0.0783	-1.4807	-2.5568
0.0066816	0.0037213	-0.15372	-0.08455	-1.1799	-2.2764
0.0066816	0.0039131	-0.15828	-0.091099	-1.2332	-2.309
0.0066816	0.0041049	-0.16031	-0.096671	-1.2886	-2.0944
0.0066816	0.0042966	-0.16121	-0.10408	-1.204	-2.0152
0.0066816	0.0044884	-0.16011	-0.11065	-1.2419	-1.9197
0.0066816	0.0046802	-0.15784	-0.11642	-1.2215	-1.9212
0.0066816	0.0048719	-0.15669	-0.12128	-1.242	-1.8511
0.0066816	0.0050637	-0.15443	-0.12637	-1.2413	-1.7684
0.0066816	0.0052554	-0.15194	-0.13055	-1.2546	-1.6995
0.0066816	0.0054472	-0.15033	-0.13395	-1.281	-1.6598
0.0066816	0.005639	-0.14826	-0.13615	-1.3688	-1.581
0.0066816	0.0058307	-0.14343	-0.13829	-1.3549	-1.5411
0.0066816	0.0060225	-0.13962	-0.14143	-1.536	-1.4446
0.0066816	0.0062142	-0.13516	-0.14233	-1.5113	-1.322
0.0066816	0.006406	-0.13109	-0.14375	-1.5044	-1.4249
0.0066816	0.0065978	-0.12669	-0.14606	-1.5	-1.3667
0.0066816	0.0067895	-0.12204	-0.14836	-1.6226	-1.2568
0.0066816	0.0069813	-0.11866	-0.14968	-1.6854	-1.1659
0.0066816	0.007173	-0.11582	-0.14833	-1.8356	-1.1725
0.0066816	0.0073648	-0.11212	-0.14791	-1.8191	-1.3209
0.0066816	0.0075566	-0.10863	-0.148	-1.8326	-1.3674
0.0066816	0.0077483	-0.1035	-0.14801	-1.9206	-1.3443
0.0066816	0.0079401	-0.099305	-0.14802	-2.0985	-1.2764
0.0066816	0.0081318	-0.09609	-0.14759	-2.1572	-1.3136
0.0066816	0.0083236	-0.093781	-0.14826	-2.0312	-1.2081
0.0066816	0.0085154	-0.08991	-0.14747	-2.3193	-1.2397
0.0066816	0.0087071	-0.085563	-0.1462	-2.3381	-1.2842
0.0066816	0.0088989	-0.081718	-0.14598	-2.3232	-1.2833
0.0066816	0.0090906	-0.080072	-0.14657	-2.4766	-1.2353
0.0066816	0.0092824	-0.078634	-0.1459	-2.5171	-1.1981
0.0066816	0.0094742	-0.075036	-0.14461	-2.5894	-1.1763
0.0066816	0.0096659	-0.072511	-0.14402	-2.8189	-1.1986
0.0066816	0.0098577	-0.070348	-0.14276	-2.6616	-1.2427
0.0066816	0.010049	-0.066371	-0.14203	-2.7285	-1.1775
0.0066816	0.010241	-0.062611	-0.14133	-3.1422	-1.2123
0.0066816	0.010433	-0.060682	-0.14163	-3.308	-1.3089
0.0066816	0.010625	-0.059286	-0.14064	-3.2979	-1.2725
0.0066816	0.010816	-0.057006	-0.13856	-3.4205	-1.2905
0.0066816	0.011008	-0.054448	-0.13646	-3.4631	-1.2987
0.0066816	0.0112	-0.049967	-0.13467	-3.72	-1.282
0.0066816	0.011392	-0.047337	-0.13281	-3.7942	-1.322
0.0066816	0.011584	-0.04725	-0.132	-3.9327	-1.4025
0.0066816	0.011775	-0.045735	-0.13122	-4.2573	-1.3083
0.0066816	0.011967	-0.042943	-0.12885	-4.6935	-1.4717
0.0066816	0.012159	-0.040549	-0.12827	-4.7555	-1.511
0.0066816	0.012351	-0.039065	-0.12718	-4.5095	-1.3905
0.0066816	0.012542	-0.036473	-0.12711	-4.9817	-1.4734
0.0066816	0.012734	-0.035271	-0.12603	-5.1526	-1.4676
0.0066816	0.012926	-0.033911	-0.1236	-5.0579	-1.4008
0.0066816	0.013118	-0.032073	-0.1226	-5.7126	-1.4931
0.0066816	0.013309	-0.030506	-0.12197	-6.053	-1.594
0.0066816	0.013501	-0.028565	-0.11956	-6.6015	-1.7041
0.0066816	0.013693	-0.026293	-0.11854	-7.0469	-1.6487
0.0066816	0.013885	-0.0255	-0.11783	-7.0281	-1.4926
0.0066816	0.014076	-0.024938	-0.1169	-7.2537	-1.5381
0.0066816	0.014268	-0.023221	-0.11525	-7.9287	-1.6066
0.0066816	0.01446	-0.021441	-0.1127	-8.6812	-1.6119
0.0066816	0.014652	-0.019495	-0.11152	-9.287	-1.7095
0.0066816	0.014843	-0.019421	-0.1109	-9.4468	-1.7235
0.0066816	0.015035	-0.019004	-0.109	-9.1552	-1.8375
0.0066816	0.015227	-0.017529	-0.10757	-9.6435	-1.9995
0.0066816	0.015419	-0.017855	-0.10789	-9.1001	-1.8858
0.0066816	0.01561	-0.016222	-0.10721	-10.012	-1.7735
0.0066816	0.015802	-0.014591	-0.10489	-12.239	-1.911
0.0066816	0.015994	-0.014633	-0.10236	-11.804	-2.0009
0.0066816	0.016186	-0.013312	-0.10157	-12.651	-1.8926
0.0066816	0.016378	-0.012008	-0.10163	-13.645	-2.0412
0.0066816	0.016569	-0.011612	-0.099183	-13.309	-2.1057
0.0066816	0.016761	-0.011815	-0.097734	-13.737	-2.0872
0.0066816	0.016953	-0.010627	-0.097171	-15.633	-1.8982
0.0066816	0.017145	-0.0094977	-0.09522	-17.802	-1.9708
0.0066816	0.017336	-0.0090286	-0.094538	-18.598	-2.0222
0.0066816	0.017528	-0.008713	-0.093798	-18.827	-2.0248
0.0066816	0.01772	-0.0079907	-0.091652	-19.971	-1.9957
0.0066816	0.017912	-0.0080322	-0.090919	-18.139	-2.0739
0.0066816	0.018103	-0.0073116	-0.090688	-20.849	-2.2292
0.0066816	0.018295	-0.0067467	-0.089384	-24.585	-2.1903
0.0066816	0.018487	-0.0070281	-0.087775	-22.408	-2.0453
0.0066816	0.018679	-0.0062355	-0.086667	-25.287	-2.0562
0.0066816	0.01887	-0.0062484	-0.086418	-25.72	-2.1452
0.0066816	0.019062	-0.0058892	-0.084871	-26.349	-2.1749
0.0066816	0.019254	-0.0052594	-0.084331	-30.804	-2.1677
0.0064899	0.00084494	1.1228	0.049526	0.92463	6.1971
0.0064899	0.0010367	0.95844	0.045217	0.93022	7.1715
0.0064899	0.0012285	0.74309	0.027164	1.0288	11.052
0.0064899	0.0014202	0.53875	0.0060846	1.14	44.924
0.0064899	0.001612	0.36753	-0.011764	1.3064	-21.173
0.0064899	0.0018037	0.24374	-0.02742	1.6675	-8.0303
0.0064899	0.0019955	0.15427	-0.039915	2.6236	-5.2552
0.0064899	0.0021873	0.075938	-0.048051	5.4077	-4.0678
0.0064899	0.002379	0.017363	-0.053354	19.805	-3.4158
0.0064899	0.0025708	-0.03045	-0.056375	-10.648	-3.0932
0.0064899	0.0027625	-0.071958	-0.059946	-4.2361	-2.9858
0.0064899	0.0029543	-0.10297	-0.064905	-2.8647	-2.8064
0.0064899	0.0031461	-0.12589	-0.071552	-2.1776	-2.4921
0.0064899	0.0033378	-0.14339	-0.077909	-1.7254	-2.3747
0.0064899	0.0035296	-0.15303	-0.08334	-1.3193	-2.3621
0.0064899	0.0037213	-0.1597	-0.090131	-1.0548	-2.2074
0.0064899	0.0039131	-0.16436	-0.096907	-1.168	-2.0385
0.0064899	0.0041049	-0.1664	-0.10325	-1.2247	-1.9437
0.0064899	0.0042966	-0.16715	-0.11048	-1.2085	-1.9263
0.0064899	0.0044884	-0.16534	-0.11819	-1.2351	-1.9776
0.0064899	0.0046802	-0.16277	-0.12343	-1.2095	-1.7297
0.0064899	0.0048719	-0.16153	-0.12824	-1.1928	-1.7303
0.0064899	0.0050637	-0.15968	-0.13236	-1.138	-1.6084
0.0064899	0.0052554	-0.15678	-0.13694	-1.1607	-1.4984
0.0064899	0.0054472	-0.15367	-0.14085	-1.2721	-1.6009
0.0064899	0.005639	-0.14993	-0.14359	-1.3465	-1.4801
0.0064899	0.0058307	-0.14547	-0.14463	-1.3225	-1.4968
0.0064899	0.0060225	-0.14095	-0.14643	-1.5148	-1.3945
0.0064899	0.0062142	-0.13593	-0.14987	-1.4238	-1.3705
0.0064899	0.006406	-0.13278	-0.15111	-1.4583	-1.3695
0.0064899	0.0065978	-0.12783	-0.15125	-1.4913	-1.3377
0.0064899	0.0067895	-0.12204	-0.15255	-1.668	-1.2875
0.0064899	0.0069813	-0.11849	-0.15531	-1.6824	-1.2852
0.0064899	0.007173	-0.11562	-0.15564	-1.9008	-1.1165
0.0064899	0.0073648	-0.11159	-0.1554	-1.8631	-1.2669
0.0064899	0.0075566	-0.10785	-0.15378	-1.8076	-1.4452
0.0064899	0.0077483	-0.10305	-0.15463	-2.0281	-1.2849
0.0064899	0.0079401	-0.099063	-0.15477	-2.0517	-1.1741
0.0064899	0.0081318	-0.096281	-0.15397	-2.0633	-1.1838
0.0064899	0.0083236	-0.092768	-0.15245	-2.1153	-1.1298
0.0064899	0.0085154	-0.088794	-0.15193	-2.3218	-1.133
0.0064899	0.0087071	-0.08588	-0.15184	-2.4131	-1.2311
0.0064899	0.0088989	-0.082592	-0.15038	-2.3705	-1.206
0.0064899	0.0090906	-0.079008	-0.1493	-2.4719	-1.3083
0.0064899	0.0092824	-0.076879	-0.14941	-2.4534	-1.2168
0.0064899	0.0094742	-0.073684	-0.14894	-2.4272	-1.0823
0.0064899	0.0096659	-0.071972	-0.14822	-2.6562	-1.2328
0.0064899	0.0098577	-0.06997	-0.14699	-2.8121	-1.2637
0.0064899	0.010049	-0.066328	-0.14532	-3.0046	-1.2147
0.0064899	0.010241	-0.062895	-0.14459	-3.1053	-1.188
0.0064899	0.010433	-0.059295	-0.14305	-3.06	-1.2139
0.0064899	0.010625	-0.057184	-0.14189	-3.2937	-1.2304
0.0064899	0.010816	-0.05545	-0.14041	-3.5644	-1.3016
0.0064899	0.011008	-0.053114	-0.13897	-3.4542	-1.3421
0.0064899	0.0112	-0.050567	-0.13657	-3.7294	-1.2212
0.0064899	0.011392	-0.048271	-0.13496	-3.799	-1.3296
0.0064899	0.011584	-0.046712	-0.13504	-4.0742	-1.2088
0.0064899	0.011775	-0.044762	-0.13426	-4.2968	-1.3744
0.0064899	0.011967	-0.042453	-0.13243	-4.7514	-1.4498
0.0064899	0.012159	-0.040406	-0.13151	-4.8769	-1.4162
0.0064899	0.012351	-0.037812	-0.12969	-4.9873	-1.3276
0.0064899	0.012542	-0.035095	-0.12895	-5.3255	-1.4035
0.0064899	0.012734	-0.034008	-0.12739	-5.4519	-1.4252
0.0064899	0.012926	-0.031981	-0.12531	-5.6653	-1.3734
0.0064899	0.013118	-0.030441	-0.12374	-5.9872	-1.5419
0.0064899	0.013309	-0.029184	-0.12383	-6.113	-1.5544
0.0064899	0.013501	-0.026795	-0.1216	-6.5058	-1.6714
0.0064899	0.013693	-0.025489	-0.1201	-6.8416	-1.6633
0.0064899	0.013885	-0.025349	-0.11906	-6.9968	-1.5936
0.0064899	0.014076	-0.024091	-0.11835	-7.8248	-1.6177
0.0064899	0.014268	-0.022801	-0.11738	-8.1298	-1.664
0.0064899	0.01446	-0.020522	-0.11322	-8.8532	-1.7563
0.0064899	0.014652	-0.019487	-0.11189	-9.2935	-1.8241
0.0064899	0.014843	-0.019046	-0.11303	-9.73	-1.6669
0.0064899	0.015035	-0.018069	-0.11087	-9.8921	-2.0901
0.0064899	0.015227	-0.017103	-0.1092	-10.046	-2.0533
0.0064899	0.015419	-0.017114	-0.10848	-10.307	-1.7757
0.0064899	0.01561	-0.015103	-0.10737	-11.854	-1.7126
0.0064899	0.015802	-0.013733	-0.1059	-13.631	-1.7814
0.0064899	0.015994	-0.013997	-0.10442	-12.55	-1.9645
0.0064899	0.016186	-0.013094	-0.1035	-12.276	-1.9512
0.0064899	0.016378	-0.012047	-0.10241	-13.582	-1.9213
0.0064899	0.016569	-0.011063	-0.099201	-15.024	-1.9069
0.0064899	0.016761	-0.010646	-0.097563	-15.408	-2.0353
0.0064899	0.016953	-0.0094142	-0.09875	-18.525	-2.0077
0.0064899	0.017145	-0.0090387	-0.097859	-18.706	-1.9811
0.0064899	0.017336	-0.0089248	-0.09605	-18.67	-1.891
0.0064899	0.017528	-0.0083249	-0.094299	-18.28	-1.9099
0.0064899	0.01772	-0.0074201	-0.092454	-21.013	-1.9613
0.0064899	0.017912	-0.0073915	-0.091908	-20.909	-1.8585
0.0064899	0.018103	-0.0064274	-0.089187	-25.322	-1.9498
0.0064899	0.018295	-0.0066176	-0.088832	-24.415	-2.1093
0.0064899	0.018487	-0.0072028	-0.089424	-22.164	-2.0767
0.0064899	0.018679	-0.0062042	-0.086626	-26.058	-1.965
0.0064899	0.01887	-0.0056728	-0.085208	-28.544	-1.8976
0.0064899	0.019062	-0.0057142	-0.08626	-27.696	-2.0885
0.0064899	0.019254	-0.0052171	-0.085829	-29.252	-2.4184
0.0062981	0.00084494	1.1203	0.052468	0.93314	6.2695
0.0062981	0.0010367	0.94458	0.045085	0.93345	7.3671
0.0062981	0.0012285	0.72515	0.024933	1.0598	12.195
0.0062981	0.0014202	0.52115	0.0022529	1.2262	122.01
0.0062981	0.001612	0.35118	-0.01465	1.3834	-16.15
0.0062981	0.0018037	0.23247	-0.030778	1.7851	-7.6537
0.0062981	0.0019955	0.14328	-0.044303	2.9342	-4.8588
0.0062981	0.0021873	0.068322	-0.053006	5.9608	-3.7659
0.0062981	0.002379	0.010872	-0.058149	30.374	-3.2633
0.0062981	0.0025708	-0.035982	-0.061273	-8.9714	-2.9669
0.0062981	0.0027625	-0.07763	-0.06564	-4.2699	-2.5942
0.0062981	0.0029543	-0.11011	-0.070888	-2.6953	-2.3498
0.0062981	0.0031461	-0.13247	-0.076579	-2.0333	-2.3448
0.0062981	0.0033378	-0.14959	-0.083475	-1.5442	-2.2528
0.0062981	0.0035296	-0.15926	-0.090244	-1.2564	-2.1448
0.0062981	0.0037213	-0.16569	-0.097105	-1.0435	-2.0342
0.0062981	0.0039131	-0.17003	-0.10428	-1.0861	-1.9312
0.0062981	0.0041049	-0.17162	-0.11134	-1.0849	-1.8668
0.0062981	0.0042966	-0.17219	-0.11901	-1.0421	-1.7956
0.0062981	0.0044884	-0.17039	-0.12491	-1.1279	-1.8476
0.0062981	0.0046802	-0.16798	-0.13031	-1.1424	-1.5812
0.0062981	0.0048719	-0.16622	-0.13643	-1.2201	-1.464
0.0062981	0.0050637	-0.16346	-0.14093	-1.2302	-1.5381
0.0062981	0.0052554	-0.16026	-0.14345	-1.1791	-1.3598
0.0062981	0.0054472	-0.15638	-0.147	-1.309	-1.406
0.0062981	0.005639	-0.15138	-0.15196	-1.4406	-1.4032
0.0062981	0.0058307	-0.14648	-0.15339	-1.4213	-1.3835
0.0062981	0.0060225	-0.1424	-0.15453	-1.4352	-1.2704
0.0062981	0.0062142	-0.13721	-0.15645	-1.5343	-1.3052
0.0062981	0.006406	-0.13248	-0.15786	-1.5648	-1.2436
0.0062981	0.0065978	-0.12844	-0.15784	-1.5824	-1.2966
0.0062981	0.0067895	-0.12409	-0.15792	-1.6935	-1.275
0.0062981	0.0069813	-0.11992	-0.16034	-1.56	-1.2034
0.0062981	0.007173	-0.1162	-0.16228	-1.6823	-1.1401
0.0062981	0.0073648	-0.11197	-0.16054	-1.7783	-1.2076
0.0062981	0.0075566	-0.10787	-0.15867	-1.8263	-1.2816
0.0062981	0.0077483	-0.10361	-0.15933	-2.0279	-1.2203
0.0062981	0.0079401	-0.099483	-0.15927	-2.1385	-1.1064
0.0062981	0.0081318	-0.09501	-0.15872	-2.0862	-1.1579
0.0062981	0.0083236	-0.091968	-0.15702	-2.2739	-1.0819
0.0062981	0.0085154	-0.088758	-0.15602	-2.2982	-1.0504
0.0062981	0.0087071	-0.085918	-0.1573	-2.3694	-1.0678
0.0062981	0.0088989	-0.081936	-0.15613	-2.3623	-1.2089
0.0062981	0.0090906	-0.07823	-0.15438	-2.5145	-1.2129
0.0062981	0.0092824	-0.075906	-0.15293	-2.5981	-1.1641
0.0062981	0.0094742	-0.072576	-0.15212	-2.7061	-1.1833
0.0062981	0.0096659	-0.070032	-0.1519	-2.8041	-1.133
0.0062981	0.0098577	-0.068367	-0.15052	-2.8999	-1.1975
0.0062981	0.010049	-0.065675	-0.14878	-2.9504	-1.1727
0.0062981	0.010241	-0.062742	-0.14763	-3.1672	-1.2046
0.0062981	0.010433	-0.059509	-0.14607	-3.5736	-1.2216
0.0062981	0.010625	-0.055803	-0.14406	-3.7089	-1.3096
0.0062981	0.010816	-0.053757	-0.14336	-3.6859	-1.1585
0.0062981	0.011008	-0.051452	-0.14201	-3.8383	-1.2874
0.0062981	0.0112	-0.049174	-0.14018	-3.7613	-1.1915
0.0062981	0.011392	-0.047299	-0.13914	-3.6135	-1.236
0.0062981	0.011584	-0.045538	-0.13756	-3.9047	-1.2962
0.0062981	0.011775	-0.043195	-0.13612	-4.7475	-1.3423
0.0062981	0.011967	-0.041284	-0.13545	-5.2503	-1.2581
0.0062981	0.012159	-0.039045	-0.13545	-5.0359	-1.3364
0.0062981	0.012351	-0.036692	-0.13233	-4.9352	-1.47
0.0062981	0.012542	-0.035624	-0.13037	-5.1634	-1.3998
0.0062981	0.012734	-0.033596	-0.12887	-5.4233	-1.3579
0.0062981	0.012926	-0.030831	-0.1269	-5.6966	-1.3385
0.0062981	0.013118	-0.029293	-0.12635	-6.3269	-1.3899
0.0062981	0.013309	-0.027895	-0.12553	-6.5667	-1.5218
0.0062981	0.013501	-0.026152	-0.12348	-6.8805	-1.5373
0.0062981	0.013693	-0.026357	-0.12122	-7.0548	-1.6971
0.0062981	0.013885	-0.025392	-0.11929	-7.2854	-1.8313
0.0062981	0.014076	-0.023459	-0.11856	-8.5484	-1.7497
0.0062981	0.014268	-0.022403	-0.11759	-8.2207	-1.6584
0.0062981	0.01446	-0.020662	-0.11517	-8.8955	-1.6477
0.0062981	0.014652	-0.019305	-0.11373	-9.1948	-1.657
0.0062981	0.014843	-0.01785	-0.11339	-10.039	-1.7796
0.0062981	0.015035	-0.016636	-0.11107	-10.445	-1.881
0.0062981	0.015227	-0.015767	-0.10946	-10.732	-1.8062
0.0062981	0.015419	-0.014964	-0.10992	-11.779	-1.6943
0.0062981	0.01561	-0.014259	-0.10958	-13.223	-1.8221
0.0062981	0.015802	-0.013435	-0.10705	-13.464	-1.8304
0.0062981	0.015994	-0.013173	-0.10507	-13.408	-1.8364
0.0062981	0.016186	-0.012084	-0.10415	-13.4	-1.882
0.0062981	0.016378	-0.010896	-0.10422	-14.489	-1.8541
0.0062981	0.016569	-0.010186	-0.10082	-16.389	-1.9145
0.0062981	0.016761	-0.010022	-0.098378	-16.995	-1.9037
0.0062981	0.016953	-0.0093367	-0.098811	-17.019	-1.8831
0.0062981	0.017145	-0.0090592	-0.09884	-17.152	-1.8747
0.0062981	0.017336	-0.0088352	-0.096603	-18.701	-1.851
0.0062981	0.017528	-0.0082159	-0.094458	-19.692	-1.8522
0.0062981	0.01772	-0.0066946	-0.093893	-24.281	-1.9891
0.0062981	0.017912	-0.0064841	-0.093497	-25.64	-1.8381
0.0062981	0.018103	-0.0063772	-0.089327	-25.232	-2.1459
0.0062981	0.018295	-0.0066883	-0.088477	-24.475	-2.0515
0.0062981	0.018487	-0.0063674	-0.089946	-24.244	-2.2241
0.0062981	0.018679	-0.0053616	-0.088086	-30.58	-1.9329
0.0062981	0.01887	-0.0050267	-0.086752	-32.415	-1.8278
0.0062981	0.019062	-0.0050533	-0.086947	-30.828	-2.1886
0.0062981	0.019254	-0.0047559	-0.085987	-31.67	-2.3007
0.0061064	0.00084494	1.1144	0.054003	0.93622	6.1512
0.0061064	0.0010367	0.9289	0.043844	0.92623	7.3662
0.0061064	0.0012285	0.70705	0.021433	1.0733	14.381
0.0061064	0.0014202	0.50325	-0.0017293	1.2774	-159.09
0.0061064	0.001612	0.33601	-0.019054	1.4659	-12.923
0.0061064	0.0018037	0.22119	-0.035956	1.8305	-6.4157
0.0061064	0.0019955	0.13326	-0.048458	3.2112	-4.3813
0.0061064	0.0021873	0.060235	-0.057483	6.4736	-3.4947
0.0061064	0.002379	0.0028984	-0.063352	113.73	-3.2176
0.0061064	0.0025708	-0.04301	-0.066187	-7.5792	-2.9738
0.0061064	0.0027625	-0.083943	-0.071683	-3.8917	-2.6176
0.0061064	0.0029543	-0.11684	-0.077986	-2.5393	-2.2435
0.0061064	0.0031461	-0.13898	-0.084084	-1.894	-2.195
0.0061064	0.0033378	-0.1547	-0.091675	-1.4238	-1.9749
0.0061064	0.0035296	-0.16509	-0.098821	-1.1925	-2.0335
0.0061064	0.0037213	-0.1716	-0.10419	-1.0672	-1.94
0.0061064	0.0039131	-0.17537	-0.11114	-1.0495	-1.7214
0.0061064	0.0041049	-0.1756	-0.12079	-1.0503	-1.7329
0.0061064	0.0042966	-0.17556	-0.12851	-1.0201	-1.5831
0.0061064	0.0044884	-0.17467	-0.13254	-1.0023	-1.681
0.0061064	0.0046802	-0.17178	-0.13859	-1.022	-1.4164
0.0061064	0.0048719	-0.16966	-0.14462	-1.1822	-1.4379
0.0061064	0.0050637	-0.16616	-0.1491	-1.2637	-1.3812
0.0061064	0.0052554	-0.16111	-0.15172	-1.2934	-1.294
0.0061064	0.0054472	-0.15639	-0.15479	-1.3895	-1.2719
0.0061064	0.005639	-0.15132	-0.15875	-1.5211	-1.2763
0.0061064	0.0058307	-0.14775	-0.16019	-1.4993	-1.2832
0.0061064	0.0060225	-0.14386	-0.16258	-1.4135	-1.2046
0.0061064	0.0062142	-0.13814	-0.16316	-1.4527	-1.1935
0.0061064	0.006406	-0.13313	-0.16525	-1.5104	-1.1436
0.0061064	0.0065978	-0.12871	-0.16656	-1.6092	-1.1512
0.0061064	0.0067895	-0.1258	-0.16557	-1.59	-1.1339
0.0061064	0.0069813	-0.12129	-0.16682	-1.6196	-1.1875
0.0061064	0.007173	-0.11623	-0.16682	-1.743	-1.1915
0.0061064	0.0073648	-0.1119	-0.16514	-1.8157	-1.1391
0.0061064	0.0075566	-0.10774	-0.16404	-1.8593	-1.1625
0.0061064	0.0077483	-0.10365	-0.1636	-1.935	-1.1584
0.0061064	0.0079401	-0.099512	-0.16321	-2.0924	-1.0898
0.0061064	0.0081318	-0.094255	-0.1622	-2.1704	-1.1343
0.0061064	0.0083236	-0.090489	-0.16127	-2.1748	-1.0966
0.0061064	0.0085154	-0.088075	-0.16044	-2.3019	-0.98648
0.0061064	0.0087071	-0.085132	-0.16139	-2.2886	-1.0484
0.0061064	0.0088989	-0.080564	-0.16045	-2.503	-1.0352
0.0061064	0.0090906	-0.07682	-0.15874	-2.5421	-1.1592
0.0061064	0.0092824	-0.07433	-0.15684	-2.5094	-1.1531
0.0061064	0.0094742	-0.071097	-0.15482	-2.7206	-1.1192
0.0061064	0.0096659	-0.069254	-0.15457	-2.9111	-1.0384
0.0061064	0.0098577	-0.06572	-0.15316	-2.9921	-1.0332
0.0061064	0.010049	-0.063467	-0.15153	-3.2844	-1.1719
0.0061064	0.010241	-0.061136	-0.15059	-3.6286	-1.144
0.0061064	0.010433	-0.057051	-0.14977	-3.8352	-1.1629
0.0061064	0.010625	-0.054488	-0.14791	-3.7295	-1.2155
0.0061064	0.010816	-0.05301	-0.14593	-3.8318	-1.1626
0.0061064	0.011008	-0.05094	-0.14511	-3.9362	-1.2091
0.0061064	0.0112	-0.047766	-0.14335	-4.1677	-1.1942
0.0061064	0.011392	-0.045531	-0.14209	-3.9665	-1.2946
0.0061064	0.011584	-0.043756	-0.14004	-4.1196	-1.3213
0.0061064	0.011775	-0.040702	-0.13774	-4.893	-1.3781
0.0061064	0.011967	-0.03888	-0.13712	-5.2062	-1.2435
0.0061064	0.012159	-0.037775	-0.13714	-5.2942	-1.3219
0.0061064	0.012351	-0.035404	-0.13375	-5.723	-1.2971
0.0061064	0.012542	-0.033619	-0.13188	-5.958	-1.3071
0.0061064	0.012734	-0.032638	-0.13064	-5.6911	-1.3565
0.0061064	0.012926	-0.031125	-0.12901	-5.8771	-1.376
0.0061064	0.013118	-0.029242	-0.12811	-6.712	-1.3288
0.0061064	0.013309	-0.026666	-0.12664	-7.2946	-1.429
0.0061064	0.013501	-0.024603	-0.12452	-7.4632	-1.5134
0.0061064	0.013693	-0.024061	-0.12291	-7.9733	-1.6347
0.0061064	0.013885	-0.022949	-0.12002	-8.1824	-1.6274
0.0061064	0.014076	-0.022136	-0.1188	-8.8716	-1.6743
0.0061064	0.014268	-0.021621	-0.11863	-9.0442	-1.7285
0.0061064	0.01446	-0.019783	-0.11735	-9.3704	-1.5975
0.0061064	0.014652	-0.017703	-0.11616	-9.9101	-1.7365
0.0061064	0.014843	-0.01625	-0.11549	-10.7	-1.7479
0.0061064	0.015035	-0.015449	-0.11355	-11.253	-1.6084
0.0061064	0.015227	-0.014351	-0.11105	-12.358	-2.0918
0.0061064	0.015419	-0.013631	-0.10984	-12.933	-1.9566
0.0061064	0.01561	-0.013307	-0.10956	-13.688	-1.646
0.0061064	0.015802	-0.013632	-0.10858	-12.907	-1.7404
0.0061064	0.015994	-0.012873	-0.10636	-13.222	-1.7153
0.0061064	0.016186	-0.010177	-0.10357	-16.183	-2.059
0.0061064	0.016378	-0.0086381	-0.1044	-19.419	-1.9515
0.0061064	0.016569	-0.0082217	-0.10195	-20.841	-1.887
0.0061064	0.016761	-0.0084418	-0.098696	-19.598	-1.8779
0.0061064	0.016953	-0.0088322	-0.09751	-18.3	-1.9315
0.0061064	0.017145	-0.0089334	-0.097538	-17.75	-1.7938
0.0061064	0.017336	-0.0081886	-0.096044	-21.202	-1.7553
0.0061064	0.017528	-0.0070584	-0.095063	-24.551	-1.9115
0.0061064	0.01772	-0.0061239	-0.094648	-25.197	-1.9949
0.0061064	0.017912	-0.0059233	-0.093949	-28.431	-1.8445
0.0061064	0.018103	-0.0064528	-0.090607	-26.627	-2.0401
0.0061064	0.018295	-0.0064188	-0.090088	-25.587	-2.1702
0.0061064	0.018487	-0.0053786	-0.090111	-29.203	-2.0204
0.0061064	0.018679	-0.0050505	-0.088352	-31.656	-2.1534
0.0061064	0.01887	-0.0047268	-0.088123	-31.75	-2.034
0.0061064	0.019062	-0.0032855	-0.086299	-47.435	-2.0884
0.0061064	0.019254	-0.0038911	-0.086382	-41.578	-2.2577
0.0059146	0.00084494	1.1089	0.052834	0.91159	6.5883
0.0059146	0.0010367	0.91203	0.040847	0.95684	8.1507
0.0059146	0.0012285	0.68566	0.016135	1.1349	19.516
0.0059146	0.0014202	0.48386	-0.0060588	1.2965	-45.432
0.0059146	0.001612	0.32259	-0.024474	1.4889	-10.463
0.0059146	0.0018037	0.21104	-0.041116	1.9167	-5.7514
0.0059146	0.0019955	0.12349	-0.052605	3.397	-4.1754
0.0059146	0.0021873	0.051194	-0.062212	7.5597	-3.3819
0.0059146	0.002379	-0.0050793	-0.069536	-68.248	-3.0158
0.0059146	0.0025708	-0.051947	-0.073348	-6.704	-2.6995
0.0059146	0.0027625	-0.092172	-0.078793	-3.7423	-2.4848
0.0059146	0.0029543	-0.12228	-0.08642	-2.4436	-2.2626
0.0059146	0.0031461	-0.14421	-0.093456	-1.8385	-1.9995
0.0059146	0.0033378	-0.16141	-0.10003	-1.4015	-1.825
0.0059146	0.0035296	-0.17188	-0.10673	-1.2046	-1.8427
0.0059146	0.0037213	-0.17732	-0.11234	-1.1244	-1.7813
0.0059146	0.0039131	-0.18012	-0.12023	-1.0336	-1.6671
0.0059146	0.0041049	-0.18103	-0.12981	-0.96901	-1.602
0.0059146	0.0042966	-0.18022	-0.13658	-0.98071	-1.5084
0.0059146	0.0044884	-0.17822	-0.14259	-1.0334	-1.5116
0.0059146	0.0046802	-0.17433	-0.14825	-1.0992	-1.3934
0.0059146	0.0048719	-0.17234	-0.15322	-1.1843	-1.3678
0.0059146	0.0050637	-0.16961	-0.15822	-1.2056	-1.2751
0.0059146	0.0052554	-0.16413	-0.16073	-1.2954	-1.2248
0.0059146	0.0054472	-0.15879	-0.16392	-1.4245	-1.0956
0.0059146	0.005639	-0.15408	-0.16536	-1.4201	-1.2271
0.0059146	0.0058307	-0.15044	-0.16786	-1.5129	-1.262
0.0059146	0.0060225	-0.1444	-0.16966	-1.4162	-1.115
0.0059146	0.0062142	-0.13872	-0.16967	-1.4689	-1.0742
0.0059146	0.006406	-0.13448	-0.17181	-1.4802	-1.1537
0.0059146	0.0065978	-0.13051	-0.17194	-1.5554	-1.1766
0.0059146	0.0067895	-0.12666	-0.17031	-1.5742	-1.0912
0.0059146	0.0069813	-0.12096	-0.17169	-1.6578	-1.087
0.0059146	0.007173	-0.11591	-0.17087	-1.8129	-1.0706
0.0059146	0.0073648	-0.11161	-0.1698	-1.8658	-1.0437
0.0059146	0.0075566	-0.1074	-0.17002	-1.8191	-1.0969
0.0059146	0.0077483	-0.1027	-0.16983	-1.8689	-1.0481
0.0059146	0.0079401	-0.0979	-0.16955	-1.9154	-0.97665
0.0059146	0.0081318	-0.09334	-0.16816	-2.2844	-1.118
0.0059146	0.0083236	-0.089768	-0.16717	-2.3341	-1.1086
0.0059146	0.0085154	-0.086793	-0.16551	-2.5025	-1.1082
0.0059146	0.0087071	-0.083679	-0.1644	-2.6314	-1.177
0.0059146	0.0088989	-0.078717	-0.16385	-2.5914	-1.101
0.0059146	0.0090906	-0.074684	-0.16192	-2.579	-1.1166
0.0059146	0.0092824	-0.072156	-0.16022	-2.7131	-1.0969
0.0059146	0.0094742	-0.069665	-0.1583	-2.9639	-1.0717
0.0059146	0.0096659	-0.067553	-0.15802	-3.1612	-1.0974
0.0059146	0.0098577	-0.064593	-0.15679	-3.4322	-1.0454
0.0059146	0.010049	-0.062144	-0.15472	-3.6618	-1.2454
0.0059146	0.010241	-0.059375	-0.15411	-3.6303	-1.2149
0.0059146	0.010433	-0.055896	-0.15283	-4.0744	-1.1985
0.0059146	0.010625	-0.053776	-0.15145	-4.0916	-1.1424
0.0059146	0.010816	-0.051619	-0.14957	-4.1645	-1.056
0.0059146	0.011008	-0.048496	-0.14805	-4.2047	-1.1674
0.0059146	0.0112	-0.046203	-0.1457	-4.4866	-1.2457
0.0059146	0.011392	-0.044759	-0.14412	-4.4485	-1.1815
0.0059146	0.011584	-0.043459	-0.14266	-4.7244	-1.1815
0.0059146	0.011775	-0.040821	-0.1401	-5.2391	-1.2489
0.0059146	0.011967	-0.037241	-0.13881	-5.2035	-1.3131
0.0059146	0.012159	-0.035977	-0.13744	-5.4401	-1.3483
0.0059146	0.012351	-0.034412	-0.13426	-5.8336	-1.3329
0.0059146	0.012542	-0.032144	-0.13347	-6.2049	-1.4523
0.0059146	0.012734	-0.031063	-0.13297	-6.4025	-1.4779
0.0059146	0.012926	-0.029108	-0.13117	-7.0041	-1.418
0.0059146	0.013118	-0.027418	-0.12887	-7.146	-1.4051
0.0059146	0.013309	-0.02569	-0.12771	-7.2754	-1.3916
0.0059146	0.013501	-0.023224	-0.12657	-8.1255	-1.4492
0.0059146	0.013693	-0.022589	-0.12503	-8.249	-1.5816
0.0059146	0.013885	-0.022151	-0.12241	-8.2345	-1.6004
0.0059146	0.014076	-0.021166	-0.12166	-8.9191	-1.6795
0.0059146	0.014268	-0.020114	-0.12023	-9.7036	-1.6731
0.0059146	0.01446	-0.01775	-0.11866	-10.87	-1.7242
0.0059146	0.014652	-0.016062	-0.11783	-11.147	-1.7093
0.0059146	0.014843	-0.015995	-0.11699	-11.182	-1.6148
0.0059146	0.015035	-0.015359	-0.11526	-11.497	-1.7175
0.0059146	0.015227	-0.013552	-0.11206	-13.065	-1.7811
0.0059146	0.015419	-0.012449	-0.10909	-14.313	-1.776
0.0059146	0.01561	-0.012153	-0.1091	-14.402	-1.9156
0.0059146	0.015802	-0.012741	-0.10891	-14.195	-1.857
0.0059146	0.015994	-0.011792	-0.1075	-15.182	-1.9472
0.0059146	0.016186	-0.0089347	-0.10407	-19.9	-1.9037
0.0059146	0.016378	-0.0083679	-0.10346	-21.022	-1.9571
0.0059146	0.016569	-0.0092065	-0.10225	-18.139	-1.9558
0.0059146	0.016761	-0.0080107	-0.10029	-20.286	-2.073
0.0059146	0.016953	-0.0077459	-0.097749	-20.147	-1.7435
0.0059146	0.017145	-0.0079419	-0.097406	-20.774	-1.8829
0.0059146	0.017336	-0.0067699	-0.097016	-26.065	-1.878
0.0059146	0.017528	-0.0062335	-0.094882	-28.322	-1.9394
0.0059146	0.01772	-0.0062247	-0.095357	-25.33	-2.0727
0.0059146	0.017912	-0.0057865	-0.095241	-26.864	-1.9136
0.0059146	0.018103	-0.0056631	-0.091949	-26.932	-1.9794
0.0059146	0.018295	-0.0055767	-0.090716	-28.449	-2.0365
0.0059146	0.018487	-0.0053367	-0.090177	-31.607	-2.0202
0.0059146	0.018679	-0.0051899	-0.089613	-33.326	-2.2722
0.0059146	0.01887	-0.0046743	-0.088036	-33.791	-2.1793
0.0059146	0.019062	-0.0030762	-0.085221	-52.208	-2.0365
0.0059146	0.019254	-0.0035067	-0.085022	-49.039	-2.2384
0.0057228	0.00084494	1.0996	0.05281	0.92877	7.0041
0.0057228	0.0010367	0.89294	0.037646	0.97908	9.4691
0.0057228	0.0012285	0.66436	0.011503	1.1644	27.29
0.0057228	0.0014202	0.46341	-0.010863	1.413	-24.587
0.0057228	0.001612	0.30662	-0.029782	1.667	-8.4789
0.0057228	0.0018037	0.19904	-0.045682	2.2576	-5.3544
0.0057228	0.0019955	0.11223	-0.05742	3.9586	-3.9223
0.0057228	0.0021873	0.042084	-0.066732	9.4358	-3.3052
0.0057228	0.002379	-0.012249	-0.074507	-29.745	-2.9426
0.0057228	0.0025708	-0.058908	-0.080528	-6.2103	-2.4949
0.0057228	0.0027625	-0.098495	-0.086055	-3.5803	-2.341
0.0057228	0.0029543	-0.12879	-0.094778	-2.42	-2.2232
0.0057228	0.0031461	-0.1506	-0.10216	-1.7353	-1.9638
0.0057228	0.0033378	-0.16796	-0.10861	-1.3256	-1.7983
0.0057228	0.0035296	-0.17896	-0.11649	-1.1514	-1.6805
0.0057228	0.0037213	-0.18407	-0.12307	-1.0551	-1.6052
0.0057228	0.0039131	-0.18585	-0.13155	-1.0435	-1.6719
0.0057228	0.0041049	-0.18572	-0.13926	-1.0049	-1.5559
0.0057228	0.0042966	-0.18455	-0.14483	-0.99387	-1.4529
0.0057228	0.0044884	-0.1819	-0.15259	-1.0977	-1.3625
0.0057228	0.0046802	-0.17734	-0.15808	-1.2113	-1.3328
0.0057228	0.0048719	-0.17437	-0.16285	-1.2182	-1.3425
0.0057228	0.0050637	-0.17147	-0.16787	-1.2613	-1.2054
0.0057228	0.0052554	-0.16626	-0.16848	-1.3638	-1.1957
0.0057228	0.0054472	-0.16121	-0.17129	-1.3989	-1.0703
0.0057228	0.005639	-0.15751	-0.17343	-1.3389	-1.1301
0.0057228	0.0058307	-0.15208	-0.17454	-1.4001	-1.1764
0.0057228	0.0060225	-0.14451	-0.1756	-1.5208	-1.0954
0.0057228	0.0062142	-0.13822	-0.17618	-1.5568	-1.0036
0.0057228	0.006406	-0.13308	-0.17776	-1.4499	-1.041
0.0057228	0.0065978	-0.12974	-0.17741	-1.6586	-1.1157
0.0057228	0.0067895	-0.12496	-0.17619	-1.7331	-1.046
0.0057228	0.0069813	-0.11945	-0.17654	-1.7442	-0.9538
0.0057228	0.007173	-0.11562	-0.17633	-1.8854	-0.97455
0.0057228	0.0073648	-0.11063	-0.17509	-1.9689	-1.0489
0.0057228	0.0075566	-0.10563	-0.1756	-2.0728	-1.0219
0.0057228	0.0077483	-0.10104	-0.17511	-2.0358	-1.0666
0.0057228	0.0079401	-0.096575	-0.17481	-2.0976	-0.9802
0.0057228	0.0081318	-0.092883	-0.1735	-2.2815	-1.0476
0.0057228	0.0083236	-0.08898	-0.17179	-2.2862	-1.1024
0.0057228	0.0085154	-0.084918	-0.16979	-2.4689	-1.0713
0.0057228	0.0087071	-0.082215	-0.16798	-2.4645	-1.0457
0.0057228	0.0088989	-0.077754	-0.16794	-2.5426	-1.1209
0.0057228	0.0090906	-0.0743	-0.16618	-2.8375	-1.0596
0.0057228	0.0092824	-0.070892	-0.16421	-3.0183	-1.048
0.0057228	0.0094742	-0.066855	-0.16301	-3.2749	-1.1092
0.0057228	0.0096659	-0.065799	-0.16231	-3.2838	-1.0419
0.0057228	0.0098577	-0.06367	-0.15987	-3.3743	-1.0511
0.0057228	0.010049	-0.060512	-0.1576	-3.1854	-1.0793
0.0057228	0.010241	-0.0584	-0.15737	-3.4014	-1.1305
0.0057228	0.010433	-0.055795	-0.15571	-3.8531	-1.1066
0.0057228	0.010625	-0.052895	-0.15374	-3.8755	-1.1367
0.0057228	0.010816	-0.05021	-0.15233	-4.0389	-1.1337
0.0057228	0.011008	-0.046861	-0.15071	-4.153	-1.1038
0.0057228	0.0112	-0.044406	-0.14854	-4.2867	-1.1995
0.0057228	0.011392	-0.042734	-0.14588	-4.6001	-1.1682
0.0057228	0.011584	-0.041563	-0.14476	-5.0776	-1.2124
0.0057228	0.011775	-0.039483	-0.14263	-5.2179	-1.2871
0.0057228	0.011967	-0.036424	-0.14046	-5.3585	-1.2631
0.0057228	0.012159	-0.034217	-0.13794	-5.5296	-1.3284
0.0057228	0.012351	-0.032326	-0.1362	-5.9532	-1.3158
0.0057228	0.012542	-0.031282	-0.13597	-6.4968	-1.3762
0.0057228	0.012734	-0.029891	-0.13499	-6.8987	-1.4176
0.0057228	0.012926	-0.027093	-0.13295	-7.5366	-1.4008
0.0057228	0.013118	-0.025571	-0.13099	-7.7735	-1.5016
0.0057228	0.013309	-0.024948	-0.12951	-7.7349	-1.4584
0.0057228	0.013501	-0.022912	-0.12716	-8.1025	-1.5174
0.0057228	0.013693	-0.022022	-0.12524	-8.7854	-1.5707
0.0057228	0.013885	-0.021279	-0.12471	-8.8028	-1.76
0.0057228	0.014076	-0.019911	-0.12472	-9.0832	-1.6514
0.0057228	0.014268	-0.018587	-0.12091	-10.027	-1.5398
0.0057228	0.01446	-0.0165	-0.11878	-11.927	-1.7166
0.0057228	0.014652	-0.01563	-0.1193	-10.974	-1.5976
0.0057228	0.014843	-0.015622	-0.11715	-11.313	-1.5194
0.0057228	0.015035	-0.01481	-0.11603	-12.323	-1.7887
0.0057228	0.015227	-0.012513	-0.11479	-13.688	-1.7668
0.0057228	0.015419	-0.011088	-0.11129	-15.299	-1.6319
0.0057228	0.01561	-0.011297	-0.11016	-14.567	-1.8825
0.0057228	0.015802	-0.011077	-0.10915	-16.259	-1.7466
0.0057228	0.015994	-0.010439	-0.10836	-16.656	-1.8277
0.0057228	0.016186	-0.0090037	-0.10672	-18.951	-1.9403
0.0057228	0.016378	-0.0082975	-0.10415	-19.945	-1.977
0.0057228	0.016569	-0.0089219	-0.10324	-18.201	-2.0452
0.0057228	0.016761	-0.0080555	-0.10235	-20.465	-1.909
0.0057228	0.016953	-0.0071745	-0.098978	-22.49	-1.7048
0.0057228	0.017145	-0.0066739	-0.098317	-25.009	-1.8946
0.0057228	0.017336	-0.0056165	-0.09856	-30.425	-1.7496
0.0057228	0.017528	-0.0049313	-0.095307	-32.822	-1.9349
0.0057228	0.01772	-0.0049982	-0.094558	-32.156	-1.9943
0.0057228	0.017912	-0.0054801	-0.094891	-28.648	-1.9209
0.0057228	0.018103	-0.0052219	-0.093059	-29.907	-1.9627
0.0057228	0.018295	-0.0051347	-0.09083	-32.504	-1.9562
0.0057228	0.018487	-0.0050961	-0.089894	-33.061	-2.0439
0.0057228	0.018679	-0.0045891	-0.089168	-36.299	-2.162
0.0057228	0.01887	-0.0035207	-0.087557	-47.235	-1.9037
0.0057228	0.019062	-0.0031189	-0.086725	-51.469	-2.174
0.0057228	0.019254	-0.0029072	-0.086284	-58.535	-2.4095
0.0055311	0.00084494	1.092	0.047916	0.97557	8.2102
0.0055311	0.0010367	0.87237	0.031865	0.98707	11.542
0.0055311	0.0012285	0.64416	0.0074074	1.166	43.761
0.0055311	0.0014202	0.44349	-0.016738	1.5467	-17.096
0.0055311	0.001612	0.29115	-0.034969	1.8577	-7.3359
0.0055311	0.0018037	0.18567	-0.051953	2.729	-4.9219
0.0055311	0.0019955	0.10103	-0.063441	4.6343	-3.5289
0.0055311	0.0021873	0.031635	-0.072155	12.808	-3.2006
0.0055311	0.002379	-0.021686	-0.079494	-17.793	-2.7914
0.0055311	0.0025708	-0.066609	-0.087224	-5.5431	-2.491
0.0055311	0.0027625	-0.1062	-0.094452	-3.1012	-2.2303
0.0055311	0.0029543	-0.13777	-0.10208	-2.2199	-1.9995
0.0055311	0.0031461	-0.16048	-0.10963	-1.6557	-1.8997
0.0055311	0.0033378	-0.17543	-0.11749	-1.2717	-1.714
0.0055311	0.0035296	-0.18454	-0.12591	-1.1748	-1.5926
0.0055311	0.0037213	-0.18962	-0.133	-1.0615	-1.5914
0.0055311	0.0039131	-0.19117	-0.14213	-1.0327	-1.4809
0.0055311	0.0041049	-0.19004	-0.15028	-1.0571	-1.4145
0.0055311	0.0042966	-0.18824	-0.15587	-0.98593	-1.3004
0.0055311	0.0044884	-0.18546	-0.16219	-1.0179	-1.1989
0.0055311	0.0046802	-0.18125	-0.16774	-1.1199	-1.2343
0.0055311	0.0048719	-0.17767	-0.17196	-1.166	-1.1768
0.0055311	0.0050637	-0.17298	-0.17505	-1.2865	-1.0488
0.0055311	0.0052554	-0.16703	-0.17646	-1.3339	-0.99637
0.0055311	0.0054472	-0.16202	-0.17835	-1.3947	-1.0227
0.0055311	0.005639	-0.15673	-0.18158	-1.4572	-0.98456
0.0055311	0.0058307	-0.15145	-0.18242	-1.43	-1.0046
0.0055311	0.0060225	-0.14456	-0.18242	-1.4902	-0.97346
0.0055311	0.0062142	-0.13749	-0.18457	-1.6177	-1.0099
0.0055311	0.006406	-0.13176	-0.18468	-1.6385	-0.99297
0.0055311	0.0065978	-0.12825	-0.18368	-1.803	-0.96073
0.0055311	0.0067895	-0.1236	-0.18285	-1.8376	-1.0078
0.0055311	0.0069813	-0.1184	-0.18253	-1.9473	-1.0079
0.0055311	0.007173	-0.11288	-0.18244	-1.9493	-1.0125
0.0055311	0.0073648	-0.10765	-0.18123	-2.0207	-1.0151
0.0055311	0.0075566	-0.10374	-0.18102	-2.1322	-1.0223
0.0055311	0.0077483	-0.099832	-0.1787	-2.1515	-1.051
0.0055311	0.0079401	-0.095885	-0.178	-2.1799	-0.99992
0.0055311	0.0081318	-0.091676	-0.17708	-2.3439	-0.97905
0.0055311	0.0083236	-0.087356	-0.17637	-2.4277	-1.1157
0.0055311	0.0085154	-0.08356	-0.17447	-2.5041	-1.1525
0.0055311	0.0087071	-0.080284	-0.17207	-2.4255	-1.0289
0.0055311	0.0088989	-0.076968	-0.17107	-2.6062	-1.082
0.0055311	0.0090906	-0.07428	-0.1699	-2.771	-1.142
0.0055311	0.0092824	-0.069787	-0.16801	-2.8429	-1.0661
0.0055311	0.0094742	-0.065585	-0.16723	-3.1122	-1.0888
0.0055311	0.0096659	-0.064651	-0.16609	-3.2662	-1.0908
0.0055311	0.0098577	-0.061716	-0.16338	-3.4736	-0.95605
0.0055311	0.010049	-0.058532	-0.16033	-3.4915	-0.9751
0.0055311	0.010241	-0.056882	-0.15941	-3.8544	-1.1017
0.0055311	0.010433	-0.053799	-0.1582	-3.8723	-1.0143
0.0055311	0.010625	-0.051353	-0.15659	-3.8059	-1.0639
0.0055311	0.010816	-0.049616	-0.1554	-4.0742	-1.0655
0.0055311	0.011008	-0.047101	-0.15419	-4.2511	-1.1197
0.0055311	0.0112	-0.044137	-0.15232	-4.4258	-1.1407
0.0055311	0.011392	-0.041721	-0.14984	-4.8188	-1.0404
0.0055311	0.011584	-0.039155	-0.14742	-5.2688	-1.1911
0.0055311	0.011775	-0.036534	-0.14389	-5.5091	-1.18
0.0055311	0.011967	-0.034485	-0.14209	-5.9571	-1.1102
[truncated: 2,851 more rows]
