# Supplementary material for: Dissipated power and induced velocity fields data of a micro single dielectric barrier discharge plasma actuator for active flow control
Source: Data Brief. 2015 Aug 28;5:65–70. doi: 10.1016/j.dib.2015.08.011 (PMC4564384; doi:10.1016/j.dib.2015.08.011)
Supplement: Supplementary file 1 — Supplementary material [file mmc1.zip › supplementary_material/caseBnum.dat]

% x (m)		y (m)	Vx (m/s)	Vy (m/s)
-0.11975	0.24199	-0.0025719	-0.0001986
-0.11975	0.25	-0.002559	-0.205
-0.1178	0.24199	-0.0025966	-0.00019873
-0.1178	0.25	-0.0025838	0
-0.11975	0.23423	-0.0026059	-0.00039041
-0.1178	0.23423	-0.0026308	-0.00039083
-0.11975	0.22673	-0.0026554	-0.00057842
-0.1178	0.22673	-0.0026807	-0.00057918
-0.11975	0.21946	-0.0027165	-0.00076387
-0.1178	0.21946	-0.0027425	-0.00076498
-0.11975	0.21243	-0.0027854	-0.00094776
-0.1178	0.21243	-0.0028121	-0.00094927
-0.11975	0.20562	-0.0028591	-0.0011307
-0.1178	0.20562	-0.0028866	-0.0011326
-0.11975	0.19903	-0.0029351	-0.001313
-0.1178	0.19903	-0.0029636	-0.0013153
-0.11975	0.19265	-0.0030116	-0.0014949
-0.1178	0.19265	-0.0030411	-0.0014978
-0.11975	0.18647	-0.0030868	-0.0016766
-0.1178	0.18647	-0.0031173	-0.00168
-0.11975	0.1805	-0.0031594	-0.0018581
-0.1178	0.1805	-0.003191	-0.001862
-0.11975	0.17471	-0.0032283	-0.0020394
-0.1178	0.17471	-0.003261	-0.0020439
-0.11975	0.16911	-0.0032924	-0.0022205
-0.1178	0.16911	-0.0033263	-0.0022255
-0.11975	0.16368	-0.003351	-0.0024012
-0.1178	0.16368	-0.003386	-0.0024068
-0.11975	0.15844	-0.0034033	-0.0025812
-0.1178	0.15844	-0.0034394	-0.0025876
-0.11975	0.15336	-0.0034486	-0.0027604
-0.1178	0.15336	-0.0034858	-0.0027675
-0.11975	0.14844	-0.0034862	-0.0029385
-0.1178	0.14844	-0.0035245	-0.0029462
-0.11975	0.14368	-0.0035158	-0.003115
-0.1178	0.14368	-0.0035551	-0.0031235
-0.11975	0.13907	-0.0035369	-0.0032896
-0.1178	0.13907	-0.0035772	-0.0032988
-0.11975	0.13461	-0.0035493	-0.0034617
-0.1178	0.13461	-0.0035904	-0.0034718
-0.11975	0.13029	-0.0035527	-0.0036311
-0.1178	0.13029	-0.0035945	-0.0036419
-0.11975	0.12611	-0.0035471	-0.0037971
-0.1178	0.12611	-0.0035895	-0.0038087
-0.11975	0.12206	-0.0035325	-0.0039593
-0.1178	0.12206	-0.0035754	-0.0039717
-0.11975	0.11815	-0.0035092	-0.0041174
-0.1178	0.11815	-0.0035524	-0.0041305
-0.11975	0.11435	-0.0034773	-0.0042709
-0.1178	0.11435	-0.0035207	-0.0042847
-0.11975	0.11068	-0.0034372	-0.0044194
-0.1178	0.11068	-0.0034806	-0.0044339
-0.11975	0.10713	-0.0033894	-0.0045627
-0.1178	0.10713	-0.0034327	-0.0045779
-0.11975	0.10369	-0.0033343	-0.0047005
-0.1178	0.10369	-0.0033775	-0.0047162
-0.11975	0.10036	-0.0032726	-0.0048326
-0.1178	0.10036	-0.0033154	-0.0048488
-0.11975	0.09714	-0.0032047	-0.0049588
-0.1178	0.09714	-0.0032471	-0.0049756
-0.11975	0.094021	-0.0031315	-0.0050791
-0.1178	0.094021	-0.0031733	-0.0050963
-0.11975	0.091001	-0.0030534	-0.0051934
-0.1178	0.091001	-0.0030945	-0.0052109
-0.11975	0.088078	-0.0029712	-0.0053017
-0.1178	0.088078	-0.0030115	-0.0053195
-0.11975	0.085249	-0.0028854	-0.005404
-0.1178	0.085249	-0.0029249	-0.005422
-0.11975	0.08251	-0.0027967	-0.0055005
-0.1178	0.08251	-0.0028352	-0.0055186
-0.11975	0.079859	-0.0027057	-0.0055911
-0.1178	0.079859	-0.0027432	-0.0056093
-0.11975	0.077293	-0.002613	-0.005676
-0.1178	0.077293	-0.0026494	-0.0056943
-0.11975	0.074808	-0.0025191	-0.0057554
-0.1178	0.074808	-0.0025543	-0.0057736
-0.11975	0.072404	-0.0024245	-0.0058293
-0.1178	0.072404	-0.0024586	-0.0058474
-0.11975	0.070076	-0.0023298	-0.005898
-0.1178	0.070076	-0.0023626	-0.005916
-0.11975	0.067822	-0.0022354	-0.0059615
-0.1178	0.067822	-0.0022668	-0.0059794
-0.11975	0.065641	-0.0021417	-0.0060201
-0.1178	0.065641	-0.0021718	-0.0060378
-0.11975	0.06353	-0.0020492	-0.006074
-0.1178	0.06353	-0.0020778	-0.0060913
-0.11975	0.061486	-0.0019581	-0.0061231
-0.1178	0.061486	-0.0019852	-0.0061402
-0.11975	0.059508	-0.0018689	-0.0061678
-0.1178	0.059508	-0.0018943	-0.0061845
-0.11975	0.057593	-0.0017818	-0.006208
-0.1178	0.057593	-0.0018055	-0.0062245
-0.11975	0.055739	-0.0016971	-0.006244
-0.1178	0.055739	-0.001719	-0.0062601
-0.11975	0.053944	-0.0016151	-0.0062758
-0.1178	0.053944	-0.0016351	-0.0062915
-0.11975	0.052207	-0.0015361	-0.0063034
-0.1178	0.052207	-0.001554	-0.0063189
-0.11975	0.050526	-0.0014602	-0.006327
-0.1178	0.050526	-0.0014759	-0.0063421
-0.11975	0.048898	-0.0013876	-0.0063464
-0.1178	0.048898	-0.0014009	-0.0063613
-0.11975	0.047322	-0.0013187	-0.0063618
-0.1178	0.047322	-0.0013293	-0.0063764
-0.11975	0.045797	-0.0012535	-0.0063729
-0.1178	0.045797	-0.0012611	-0.0063874
-0.11975	0.044321	-0.0011922	-0.0063799
-0.1178	0.044321	-0.0011966	-0.0063943
-0.11975	0.042892	-0.0011351	-0.0063824
-0.1178	0.042892	-0.0011358	-0.006397
-0.11975	0.041508	-0.0010824	-0.0063803
-0.1178	0.041508	-0.001079	-0.0063953
-0.11975	0.040169	-0.0010344	-0.0063735
-0.1178	0.040169	-0.0010263	-0.006389
-0.11975	0.038873	-0.0009914	-0.0063615
-0.1178	0.038873	-0.00097801	-0.006378
-0.11975	0.037618	-0.00095389	-0.0063442
-0.1178	0.037618	-0.0009345	-0.0063621
-0.11975	0.036403	-0.00092251	-0.0063212
-0.1178	0.036403	-0.00089629	-0.0063409
-0.11975	0.035228	-0.00089813	-0.0062919
-0.1178	0.035228	-0.00086414	-0.0063143
-0.11975	0.034089	-0.00088194	-0.006256
-0.1178	0.034089	-0.0008391	-0.0062817
-0.11975	0.032988	-0.00087557	-0.006213
-0.1178	0.032988	-0.00082267	-0.0062429
-0.11975	0.031921	-0.00088124	-0.0061621
-0.1178	0.031921	-0.0008169	-0.0061976
-0.11975	0.030889	-0.00090193	-0.0061028
-0.1178	0.030889	-0.00082461	-0.0061452
-0.11975	0.02989	-0.00094158	-0.0060345
-0.1178	0.02989	-0.00084955	-0.0060853
-0.11975	0.028922	-0.0010054	-0.0059564
-0.1178	0.028922	-0.00089672	-0.0060176
-0.11975	0.027986	-0.0011001	-0.0058677
-0.1178	0.027986	-0.0009726	-0.0059413
-0.11975	0.027079	-0.0012343	-0.0057676
-0.1178	0.027079	-0.0010855	-0.0058561
-0.11975	0.026202	-0.0014187	-0.0056553
-0.1178	0.026202	-0.0012459	-0.0057613
-0.11975	0.025353	-0.0016669	-0.0055299
-0.1178	0.025353	-0.0014669	-0.0056561
-0.11975	0.024531	-0.0019952	-0.0053905
-0.1178	0.024531	-0.0017645	-0.0055398
-0.11975	0.023735	-0.0024235	-0.005236
-0.1178	0.023735	-0.002158	-0.0054113
-0.11975	0.022964	-0.0029755	-0.0050652
-0.1178	0.022964	-0.0026704	-0.0052695
-0.11975	0.022219	-0.0036788	-0.004877
-0.1178	0.022219	-0.0033288	-0.005113
-0.11975	0.021497	-0.0045657	-0.0046701
-0.1178	0.021497	-0.0041644	-0.0049402
-0.11975	0.020798	-0.0056728	-0.004443
-0.1178	0.020798	-0.0052131	-0.004749
-0.11975	0.020122	-0.0070414	-0.004194
-0.1178	0.020122	-0.0065151	-0.0045373
-0.11975	0.019467	-0.0087175	-0.0039214
-0.1178	0.019467	-0.0081156	-0.0043027
-0.11975	0.018833	-0.010751	-0.0036236
-0.1178	0.018833	-0.010064	-0.0040425
-0.11975	0.018219	-0.013198	-0.0032988
-0.1178	0.018219	-0.012415	-0.003754
-0.11975	0.017626	-0.016116	-0.0029454
-0.1178	0.017626	-0.015226	-0.0034346
-0.11975	0.017051	-0.019567	-0.0025619
-0.1178	0.017051	-0.018559	-0.0030818
-0.11975	0.016494	-0.023615	-0.0021474
-0.1178	0.016494	-0.02248	-0.0026933
-0.11975	0.015956	-0.028329	-0.0017012
-0.1178	0.015956	-0.027056	-0.0022672
-0.11975	0.015434	-0.033776	-0.0012233
-0.1178	0.015434	-0.032356	-0.0018024
-0.11975	0.014929	-0.040025	-0.00071384
-0.1178	0.014929	-0.038447	-0.0012976
-0.11975	0.014441	-0.047145	-0.00017216
-0.1178	0.014441	-0.045398	-0.00075128
-0.11975	0.013968	-0.055158	0.0003994
-0.1178	0.013968	-0.053249	-0.0001642
-0.11975	0.01351	-0.064039	0.00098987
-0.1178	0.01351	-0.062013	0.00045529
-0.11975	0.013067	-0.073754	0.0015854
-0.1178	0.013067	-0.071652	0.0010927
-0.11975	0.012638	-0.084253	0.0021773
-0.1178	0.012638	-0.082092	0.0017358
-0.11975	0.012222	-0.095467	0.0027603
-0.1178	0.012222	-0.093267	0.0023778
-0.11975	0.01182	-0.10732	0.003329
-0.1178	0.01182	-0.1051	0.0030127
-0.11975	0.011431	-0.11971	0.0038778
-0.1178	0.011431	-0.1175	0.0036337
-0.11975	0.011055	-0.13255	0.0044011
-0.1178	0.011055	-0.13037	0.0042341
-0.11975	0.01069	-0.1457	0.0048942
-0.1178	0.01069	-0.14359	0.0048079
-0.11975	0.010337	-0.15906	0.0053527
-0.1178	0.010337	-0.15702	0.0053493
-0.11975	0.0099954	-0.17248	0.0057731
-0.1178	0.0099954	-0.17055	0.0058534
-0.11975	0.0096647	-0.18583	0.0061523
-0.1178	0.0096647	-0.18404	0.006316
-0.11975	0.0093446	-0.19899	0.0064883
-0.1178	0.0093446	-0.19734	0.0067336
-0.11975	0.0090347	-0.2118	0.0067798
-0.1178	0.0090347	-0.21033	0.0071037
-0.11975	0.0087347	-0.22416	0.0070261
-0.1178	0.0087347	-0.22287	0.0074245
-0.11975	0.0084443	-0.23594	0.0072273
-0.1178	0.0084443	-0.23485	0.0076954
-0.11975	0.0081632	-0.24704	0.007384
-0.1178	0.0081632	-0.24615	0.007916
-0.11975	0.0078911	-0.25735	0.0074977
-0.1178	0.0078911	-0.25669	0.0080871
-0.11975	0.0076277	-0.2668	0.0075699
-0.1178	0.0076277	-0.26636	0.00821
-0.11975	0.0073728	-0.27533	0.0076031
-0.1178	0.0073728	-0.27511	0.0082866
-0.11975	0.007126	-0.28287	0.0075997
-0.1178	0.007126	-0.28289	0.0083192
-0.11975	0.0068871	-0.2894	0.0075626
-0.1178	0.0068871	-0.28964	0.0083108
-0.11975	0.0066558	-0.2949	0.0074947
-0.1178	0.0066558	-0.29536	0.0082643
-0.11975	0.006432	-0.29935	0.0073993
-0.1178	0.006432	-0.30002	0.0081831
-0.11975	0.0062153	-0.30278	0.0072795
-0.1178	0.0062153	-0.30366	0.0080708
-0.11975	0.0060055	-0.3052	0.0071384
-0.1178	0.0060055	-0.30627	0.0079309
-0.11975	0.0058025	-0.30664	0.0069792
-0.1178	0.0058025	-0.30789	0.0077669
-0.11975	0.0056059	-0.30715	0.0068048
-0.1178	0.0056059	-0.30857	0.0075823
-0.11975	0.0054157	-0.30677	0.0066181
-0.1178	0.0054157	-0.30835	0.0073805
-0.11975	0.0052315	-0.30556	0.0064216
-0.1178	0.0052315	-0.30728	0.0071647
-0.11975	0.0050532	-0.30359	0.0062178
-0.1178	0.0050532	-0.30543	0.0069378
-0.11975	0.0048807	-0.3009	0.0060089
-0.1178	0.0048807	-0.30286	0.0067026
-0.11975	0.0047136	-0.29757	0.005797
-0.1178	0.0047136	-0.29964	0.0064617
-0.11975	0.0045519	-0.29367	0.0055836
-0.1178	0.0045519	-0.29583	0.0062173
-0.11975	0.0043954	-0.28925	0.0053706
-0.1178	0.0043954	-0.29149	0.0059713
-0.11975	0.0042439	-0.28439	0.005159
-0.1178	0.0042439	-0.28669	0.0057257
-0.11975	0.0040972	-0.27913	0.0049501
-0.1178	0.0040972	-0.28149	0.005482
-0.11975	0.0039552	-0.27354	0.0047448
-0.1178	0.0039552	-0.27594	0.0052414
-0.11975	0.0038178	-0.26767	0.0045439
-0.1178	0.0038178	-0.27011	0.005005
-0.11975	0.0036847	-0.26157	0.004348
-0.1178	0.0036847	-0.26404	0.0047738
-0.11975	0.003556	-0.25529	0.0041576
-0.1178	0.003556	-0.25778	0.0045486
-0.11975	0.0034313	-0.24886	0.0039729
-0.1178	0.0034313	-0.25137	0.0043298
-0.11975	0.0033106	-0.24234	0.0037944
-0.1178	0.0033106	-0.24486	0.0041179
-0.11975	0.0031938	-0.23575	0.003622
-0.1178	0.0031938	-0.23827	0.0039133
-0.11975	0.0030808	-0.22912	0.003456
-0.1178	0.0030808	-0.23164	0.003716
-0.11975	0.0029713	-0.22248	0.0032962
-0.1178	0.0029713	-0.225	0.0035264
-0.11975	0.0028653	-0.21586	0.0031426
-0.1178	0.0028653	-0.21837	0.0033442
-0.11975	0.0027628	-0.20927	0.0029952
-0.1178	0.0027628	-0.21177	0.0031697
-0.11975	0.0026635	-0.20274	0.0028538
-0.1178	0.0026635	-0.20523	0.0030026
-0.11975	0.0025674	-0.19628	0.0027182
-0.1178	0.0025674	-0.19876	0.0028428
-0.11975	0.0024744	-0.18991	0.0025883
-0.1178	0.0024744	-0.19238	0.0026902
-0.11975	0.0023843	-0.18363	0.0024638
-0.1178	0.0023843	-0.18608	0.0025445
-0.11975	0.0022972	-0.17746	0.0023446
-0.1178	0.0022972	-0.1799	0.0024056
-0.11975	0.0022128	-0.17141	0.0022304
-0.1178	0.0022128	-0.17383	0.0022732
-0.11975	0.0021311	-0.16547	0.0021211
-0.1178	0.0021311	-0.16788	0.002147
-0.11975	0.0020521	-0.15967	0.0020164
-0.1178	0.0020521	-0.16205	0.002027
-0.11975	0.0019755	-0.15399	0.001916
-0.1178	0.0019755	-0.15636	0.0019127
-0.11975	0.0019014	-0.14844	0.0018199
-0.1178	0.0019014	-0.1508	0.0018039
-0.11975	0.0018297	-0.14303	0.0017278
-0.1178	0.0018297	-0.14537	0.0017005
-0.11975	0.0017603	-0.13775	0.0016395
-0.1178	0.0017603	-0.14008	0.0016021
-0.11975	0.0016931	-0.13261	0.0015548
-0.1178	0.0016931	-0.13492	0.0015086
-0.11975	0.0016281	-0.12761	0.0014737
-0.1178	0.0016281	-0.1299	0.0014197
-0.11975	0.0015651	-0.12274	0.0013958
-0.1178	0.0015651	-0.12502	0.0013351
-0.11975	0.0015041	-0.11801	0.0013212
-0.1178	0.0015041	-0.12027	0.0012548
-0.11975	0.0014451	-0.11341	0.0012495
-0.1178	0.0014451	-0.11566	0.0011785
-0.11975	0.001388	-0.10894	0.0011808
-0.1178	0.001388	-0.11118	0.001106
-0.11975	0.0013327	-0.1046	0.0011149
-0.1178	0.0013327	-0.10683	0.0010372
-0.11975	0.0012792	-0.10039	0.0010517
-0.1178	0.0012792	-0.1026	0.00097178
-0.11975	0.0012274	-0.096311	0.00099115
-0.1178	0.0012274	-0.098499	0.00090973
-0.11975	0.0011773	-0.09235	0.00093307
-0.1178	0.0011773	-0.094521	0.00085084
-0.11975	0.0011287	-0.08851	0.00087742
-0.1178	0.0011287	-0.090662	0.00079499
-0.11975	0.0010817	-0.084788	0.00082412
-0.1178	0.0010817	-0.08692	0.00074203
-0.11975	0.0010363	-0.081182	0.0007731
-0.1178	0.0010363	-0.083293	0.00069184
-0.11975	0.00099223	-0.077688	0.0007243
-0.1178	0.00099224	-0.079776	0.0006443
-0.11975	0.00094962	-0.074304	0.00067766
-0.1178	0.00094962	-0.076368	0.00059929
-0.11975	0.00090836	-0.071027	0.00063311
-0.1178	0.00090836	-0.073066	0.00055672
-0.11975	0.00086842	-0.067855	0.0005906
-0.1178	0.00086842	-0.069866	0.00051647
-0.11975	0.00082977	-0.064785	0.00055007
-0.1178	0.00082977	-0.066766	0.00047844
-0.11975	0.00079235	-0.061813	0.00051147
-0.1178	0.00079235	-0.063764	0.00044256
-0.11975	0.00075612	-0.058938	0.00047476
-0.1178	0.00075612	-0.060855	0.00040871
-0.11975	0.00072106	-0.056156	0.00043988
-0.1178	0.00072106	-0.058039	0.00037682
-0.11975	0.00068712	-0.053465	0.00040678
-0.1178	0.00068712	-0.055311	0.00034681
-0.11975	0.00065426	-0.050862	0.00037542
-0.1178	0.00065426	-0.052669	0.0003186
-0.11975	0.00062246	-0.048345	0.00034574
-0.1178	0.00062246	-0.050111	0.0002921
-0.11975	0.00059167	-0.04591	0.00031769
-0.1178	0.00059167	-0.047635	0.00026725
-0.11975	0.00056187	-0.043556	0.00029124
-0.1178	0.00056187	-0.045237	0.00024397
-0.11975	0.00053302	-0.041281	0.00026632
-0.1178	0.00053302	-0.042915	0.00022219
-0.11975	0.0005051	-0.03908	0.00024289
-0.1178	0.0005051	-0.040667	0.00020185
-0.11975	0.00047806	-0.036953	0.0002209
-0.1178	0.00047806	-0.038491	0.00018288
-0.11975	0.0004519	-0.034897	0.0002003
-0.1178	0.0004519	-0.036384	0.00016522
-0.11975	0.00042657	-0.032909	0.00018104
-0.1178	0.00042657	-0.034345	0.0001488
-0.11975	0.00040205	-0.030988	0.00016307
-0.1178	0.00040205	-0.032371	0.00013357
-0.11975	0.00037832	-0.029131	0.00014634
-0.1178	0.00037832	-0.03046	0.00011947
-0.11975	0.00035534	-0.027336	0.00013081
-0.1178	0.00035534	-0.02861	0.00010644
-0.11975	0.0003331	-0.025602	0.00011642
-0.1178	0.0003331	-0.026819	0.944
-0.11975	0.00031158	-0.023925	0.00010312
-0.1178	0.00031158	-0.025086	0.834
-0.11975	0.00029074	-0.022305	0.909
-0.1178	0.00029074	-0.023408	0.733
-0.11975	0.00027057	-0.020739	0.796
-0.1178	0.00027057	-0.021784	0.64
-0.11975	0.00025104	-0.019225	0.693
-0.1178	0.00025104	-0.020211	0.0556
-0.11975	0.00023214	-0.017763	0.599
-0.1178	0.00023214	-0.01869	0.0479
-0.11975	0.00021384	-0.016349	0.0514
-0.1178	0.00021384	-0.017217	0.41
-0.11975	0.00019613	-0.014983	0.437
-0.1178	0.00019613	-0.015791	0.348
-0.11975	0.00017899	-0.013662	0.368
-0.1178	0.00017899	-0.014411	0.292
-0.11975	0.00016239	-0.012386	0.0306
-0.1178	0.00016239	-0.013075	0.242
-0.11975	0.00014633	-0.011152	0.251
-0.1178	0.00014633	-0.011782	0.198
-0.11975	0.00013078	-0.0099599	0.0202
-0.1178	0.00013078	-0.01053	0.0159
-0.11975	0.00011572	-0.0088075	0.16
-0.1178	0.00011572	-0.0093185	0.125
-0.11975	0.00010115	-0.0076936	0.124
-0.1178	0.00010115	-0.0081459	0.0965
-0.11975	0.87	-0.0066169	0.0925
-0.1178	0.87	-0.0070108	0.0719
-0.11975	0.734	-0.0055761	0.00665
-0.1178	0.734	-0.0059121	0.0515
-0.11975	0.602	-0.00457	0.0452
-0.1178	0.602	-0.0048486	0.00349
-0.11975	0.474	-0.0035974	0.00285
-0.1178	0.474	-0.0038193	0.0218
-0.1178	3.5e-005	-0.0028293	0.0012
-0.11975	3.5e-005	-0.0026633	0.0159
-0.11588	0.24199	-0.0026474	-0.00019934
-0.11588	0.25	-0.0026346	0
-0.11588	0.23423	-0.0026819	-0.00039225
-0.11588	0.22673	-0.0027328	-0.00058151
-0.11588	0.21946	-0.0027957	-0.00076828
-0.11588	0.21243	-0.0028667	-0.00095362
-0.11588	0.20562	-0.0029429	-0.0011381
-0.11588	0.19903	-0.0030217	-0.001322
-0.11588	0.19265	-0.0031011	-0.0015057
-0.11588	0.18647	-0.0031793	-0.0016892
-0.11588	0.1805	-0.0032551	-0.0018727
-0.11588	0.17471	-0.0033272	-0.0020561
-0.11588	0.16911	-0.0033946	-0.0022393
-0.11588	0.16368	-0.0034565	-0.0024223
-0.11588	0.15844	-0.003512	-0.0026048
-0.11588	0.15336	-0.0035605	-0.0027866
-0.11588	0.14844	-0.0036012	-0.0029673
-0.11588	0.14368	-0.0036337	-0.0031465
-0.11588	0.13907	-0.0036574	-0.0033239
-0.11588	0.13461	-0.0036721	-0.0034989
-0.11588	0.13029	-0.0036775	-0.0036711
-0.11588	0.12611	-0.0036735	-0.00384
-0.11588	0.12206	-0.0036602	-0.0040051
-0.11588	0.11815	-0.0036376	-0.0041659
-0.11588	0.11435	-0.0036061	-0.004322
-0.11588	0.11068	-0.003566	-0.0044731
-0.11588	0.10713	-0.0035177	-0.0046187
-0.11588	0.10369	-0.0034618	-0.0047587
-0.11588	0.10036	-0.0033988	-0.0048927
-0.11588	0.09714	-0.0033294	-0.0050207
-0.11588	0.094021	-0.0032542	-0.0051426
-0.11588	0.091001	-0.0031739	-0.0052582
-0.11588	0.088078	-0.0030891	-0.0053676
-0.11588	0.085249	-0.0030005	-0.0054708
-0.11588	0.08251	-0.0029088	-0.0055679
-0.11588	0.079859	-0.0028145	-0.0056589
-0.11588	0.077293	-0.0027184	-0.0057441
-0.11588	0.074808	-0.0026208	-0.0058234
-0.11588	0.072404	-0.0025225	-0.0058972
-0.11588	0.070076	-0.0024238	-0.0059655
-0.11588	0.067822	-0.0023252	-0.0060285
-0.11588	0.065641	-0.0022272	-0.0060864
-0.11588	0.06353	-0.0021302	-0.0061394
-0.11588	0.061486	-0.0020345	-0.0061876
-0.11588	0.059508	-0.0019404	-0.0062312
-0.11588	0.057593	-0.0018482	-0.0062703
-0.11588	0.055739	-0.0017582	-0.006305
-0.11588	0.053944	-0.0016706	-0.0063356
-0.11588	0.052207	-0.0015855	-0.006362
-0.11588	0.050526	-0.0015032	-0.0063843
-0.11588	0.048898	-0.0014238	-0.0064026
-0.11588	0.047322	-0.0013473	-0.006417
-0.11588	0.045797	-0.0012739	-0.0064275
-0.11588	0.044321	-0.0012037	-0.006434
-0.11588	0.042892	-0.0011367	-0.0064365
-0.11588	0.041508	-0.001073	-0.006435
-0.11588	0.040169	-0.0010127	-0.0064294
-0.11588	0.038873	-0.00095599	-0.0064196
-0.11588	0.037618	-0.00090318	-0.0064055
-0.11588	0.036403	-0.00085465	-0.0063871
-0.11588	0.035228	-0.00081105	-0.0063642
-0.11588	0.034089	-0.00077332	-0.0063366
-0.11588	0.032988	-0.00074281	-0.0063043
-0.11588	0.031921	-0.00072146	-0.0062671
-0.11588	0.030889	-0.00071192	-0.0062247
-0.11588	0.02989	-0.0007178	-0.0061771
-0.11588	0.028922	-0.00074388	-0.006124
-0.11588	0.027986	-0.00079639	-0.0060652
-0.11588	0.027079	-0.00088333	-0.0060003
-0.11588	0.026202	-0.0010148	-0.0059288
-0.11588	0.025353	-0.0012032	-0.0058501
-0.11588	0.024531	-0.001464	-0.0057635
-0.11588	0.023735	-0.0018154	-0.0056677
-0.11588	0.022964	-0.0022794	-0.0055615
-0.11588	0.022219	-0.0028815	-0.0054432
-0.11588	0.021497	-0.0036514	-0.0053105
-0.11588	0.020798	-0.004623	-0.0051611
-0.11588	0.020122	-0.0058348	-0.0049921
-0.11588	0.019467	-0.0073297	-0.0048002
-0.11588	0.018833	-0.0091555	-0.0045822
-0.11588	0.018219	-0.011365	-0.0043344
-0.11588	0.017626	-0.014014	-0.0040534
-0.11588	0.017051	-0.017165	-0.0037355
-0.11588	0.016494	-0.020883	-0.0033777
-0.11588	0.015956	-0.025234	-0.0029771
-0.11588	0.015434	-0.030288	-0.0025313
-0.11588	0.014929	-0.036114	-0.0020383
-0.11588	0.014441	-0.042777	-0.0014961
-0.11588	0.013968	-0.050338	-0.00090447
-0.11588	0.01351	-0.058849	-0.00026612
-0.11588	0.013067	-0.068296	0.0004086
-0.11588	0.012638	-0.078591	0.0011038
-0.11588	0.012222	-0.089652	0.0018086
-0.11588	0.01182	-0.10141	0.0025158
-0.11588	0.011431	-0.11377	0.0032176
-0.11588	0.011055	-0.12664	0.0039059
-0.11588	0.01069	-0.13991	0.0045729
-0.11588	0.010337	-0.15344	0.0052113
-0.11588	0.0099954	-0.16711	0.0058142
-0.11588	0.0096647	-0.18078	0.0063755
-0.11588	0.0093446	-0.19431	0.0068902
-0.11588	0.0090347	-0.20756	0.007354
-0.11588	0.0087347	-0.22041	0.0077636
-0.11588	0.0084443	-0.23272	0.0081168
-0.11588	0.0081632	-0.24438	0.0084124
-0.11588	0.0078911	-0.25528	0.00865
-0.11588	0.0076277	-0.26535	0.0088303
-0.11588	0.0073728	-0.2745	0.0089547
-0.11588	0.007126	-0.28267	0.0090253
-0.11588	0.0068871	-0.28982	0.0090449
-0.11588	0.0066558	-0.29593	0.0090168
-0.11588	0.006432	-0.30099	0.0089447
-0.11588	0.0062153	-0.30499	0.0088326
-0.11588	0.0060055	-0.30796	0.0086845
-0.11588	0.0058025	-0.30991	0.0085049
-0.11588	0.0056059	-0.3109	0.0082979
-0.11588	0.0054157	-0.31096	0.0080677
-0.11588	0.0052315	-0.31016	0.0078183
-0.11588	0.0050532	-0.30855	0.0075536
-0.11588	0.0048807	-0.30619	0.0072771
-0.11588	0.0047136	-0.30315	0.0069921
-0.11588	0.0045519	-0.29949	0.0067017
-0.11588	0.0043954	-0.29529	0.0064085
-0.11588	0.0042439	-0.2906	0.0061149
-0.11588	0.0040972	-0.28549	0.0058231
-0.11588	0.0039552	-0.28001	0.0055348
-0.11588	0.0038178	-0.27423	0.0052516
-0.11588	0.0036847	-0.26819	0.0049748
-0.11588	0.003556	-0.26195	0.0047054
-0.11588	0.0034313	-0.25554	0.0044442
-0.11588	0.0033106	-0.24901	0.0041919
-0.11588	0.0031938	-0.2424	0.003949
-0.11588	0.0030808	-0.23574	0.0037157
-0.11588	0.0029713	-0.22906	0.0034923
-0.11588	0.0028653	-0.22238	0.0032789
-0.11588	0.0027628	-0.21573	0.0030755
-0.11588	0.0026635	-0.20913	0.0028819
-0.11588	0.0025674	-0.2026	0.0026981
-0.11588	0.0024744	-0.19614	0.0025237
-0.11588	0.0023843	-0.18978	0.0023587
-0.11588	0.0022972	-0.18352	0.0022026
-0.11588	0.0022128	-0.17737	0.0020552
-0.11588	0.0021311	-0.17134	0.0019162
-0.11588	0.0020521	-0.16544	0.0017852
-0.11588	0.0019755	-0.15967	0.0016619
-0.11588	0.0019014	-0.15402	0.001546
-0.11588	0.0018297	-0.14852	0.0014371
-0.11588	0.0017603	-0.14315	0.0013348
-0.11588	0.0016931	-0.13791	0.001239
-0.11588	0.0016281	-0.13282	0.0011491
-0.11588	0.0015651	-0.12786	0.0010649
-0.11588	0.0015041	-0.12303	0.0009862
-0.11588	0.0014451	-0.11834	0.00091256
-0.11588	0.001388	-0.11378	0.00084374
-0.11588	0.0013327	-0.10936	0.00077948
-0.11588	0.0012792	-0.10506	0.00071951
-0.11588	0.0012274	-0.10088	0.00066358
-0.11588	0.0011773	-0.096833	0.00061145
-0.11588	0.0011287	-0.092903	0.0005629
-0.11588	0.0010817	-0.089091	0.00051771
-0.11588	0.0010363	-0.085395	0.00047568
-0.11588	0.00099224	-0.08181	0.00043661
-0.11588	0.00094962	-0.078336	0.00040032
-0.11588	0.00090836	-0.074967	0.00036663
-0.11588	0.00086842	-0.071703	0.00033539
-0.11588	0.00082977	-0.068539	0.00030643
-0.11588	0.00079235	-0.065473	0.0002796
-0.11588	0.00075612	-0.062503	0.00025478
-0.11588	0.00072106	-0.059625	0.00023182
-0.11588	0.00068712	-0.056836	0.00021061
-0.11588	0.00065426	-0.054135	0.00019103
-0.11588	0.00062246	-0.051519	0.00017298
-0.11588	0.00059167	-0.048985	0.00015634
-0.11588	0.00056187	-0.04653	0.00014102
-0.11588	0.00053302	-0.044152	0.00012694
-0.11588	0.0005051	-0.04185	0.00011401
-0.11588	0.00047806	-0.03962	0.00010215
-0.11588	0.0004519	-0.03746	0.913
-0.11588	0.00042657	-0.035368	0.813
-0.11588	0.00040205	-0.033343	0.0723
-0.11588	0.00037832	-0.031381	0.64
-0.11588	0.00035534	-0.029482	0.565
-0.11588	0.0003331	-0.027642	0.496
-0.11588	0.00031158	-0.025861	0.434
-0.11588	0.00029074	-0.024136	0.378
-0.11588	0.00027057	-0.022466	0.327
-0.11588	0.00025104	-0.020849	0.282
-0.11588	0.00023214	-0.019282	0.241
-0.11588	0.00021384	-0.017766	0.204
-0.11588	0.00019613	-0.016298	0.172
-0.11588	0.00017899	-0.014876	0.143
-0.11588	0.00016239	-0.013499	0.118
-0.11588	0.00014633	-0.012166	0.0956
-0.11588	0.00013078	-0.010876	0.0763
-0.11588	0.00011572	-0.0096259	0.0597
-0.11588	0.00010115	-0.0084159	0.0456
-0.11588	0.87	-0.0072443	0.00338
-0.11588	0.734	-0.00611	0.0024
-0.11588	0.602	-0.0050117	0.0161
-0.11588	0.474	-0.0039482	0.000997
-0.11588	3.5e-005	-0.0029253	0.00545
-0.11399	0.24199	-0.0026973	-0.00020029
-0.11399	0.25	-0.0026846	0
-0.11399	0.23423	-0.0027322	-0.00039435
-0.11399	0.22673	-0.0027838	-0.00058489
-0.11399	0.21946	-0.0028479	-0.00077305
-0.11399	0.21243	-0.0029203	-0.00095987
-0.11399	0.20562	-0.002998	-0.0011459
-0.11399	0.19903	-0.0030785	-0.0013315
-0.11399	0.19265	-0.0031596	-0.001517
-0.11399	0.18647	-0.0032397	-0.0017024
-0.11399	0.1805	-0.0033174	-0.0018878
-0.11399	0.17471	-0.0033915	-0.0020733
-0.11399	0.16911	-0.003461	-0.0022587
-0.11399	0.16368	-0.0035249	-0.002444
-0.11399	0.15844	-0.0035824	-0.002629
-0.11399	0.15336	-0.0036328	-0.0028133
-0.11399	0.14844	-0.0036754	-0.0029966
-0.11399	0.14368	-0.0037095	-0.0031786
-0.11399	0.13907	-0.0037348	-0.0033589
-0.11399	0.13461	-0.0037508	-0.0035368
-0.11399	0.13029	-0.0037573	-0.0037119
-0.11399	0.12611	-0.0037542	-0.0038837
-0.11399	0.12206	-0.0037415	-0.0040517
-0.11399	0.11815	-0.0037192	-0.0042153
-0.11399	0.11435	-0.0036878	-0.0043741
-0.11399	0.11068	-0.0036474	-0.0045278
-0.11399	0.10713	-0.0035986	-0.0046759
-0.11399	0.10369	-0.0035419	-0.0048182
-0.11399	0.10036	-0.0034779	-0.0049544
-0.11399	0.09714	-0.0034072	-0.0050844
-0.11399	0.094021	-0.0033304	-0.005208
-0.11399	0.091001	-0.0032484	-0.0053252
-0.11399	0.088078	-0.0031617	-0.0054359
-0.11399	0.085249	-0.0030711	-0.0055402
-0.11399	0.08251	-0.0029771	-0.0056382
-0.11399	0.079859	-0.0028805	-0.0057299
-0.11399	0.077293	-0.0027819	-0.0058155
-0.11399	0.074808	-0.0026818	-0.0058952
-0.11399	0.072404	-0.0025807	-0.005969
-0.11399	0.070076	-0.0024793	-0.0060372
-0.11399	0.067822	-0.0023779	-0.0060999
-0.11399	0.065641	-0.002277	-0.0061574
-0.11399	0.06353	-0.0021769	-0.0062098
-0.11399	0.061486	-0.0020781	-0.0062572
-0.11399	0.059508	-0.0019808	-0.0063
-0.11399	0.057593	-0.0018854	-0.0063381
-0.11399	0.055739	-0.001792	-0.0063718
-0.11399	0.053944	-0.0017008	-0.0064012
-0.11399	0.052207	-0.0016121	-0.0064264
-0.11399	0.050526	-0.001526	-0.0064476
-0.11399	0.048898	-0.0014425	-0.0064648
-0.11399	0.047322	-0.0013619	-0.0064781
-0.11399	0.045797	-0.001284	-0.0064876
-0.11399	0.044321	-0.0012091	-0.0064933
-0.11399	0.042892	-0.001137	-0.0064952
-0.11399	0.041508	-0.001068	-0.0064934
-0.11399	0.040169	-0.001002	-0.0064879
-0.11399	0.038873	-0.0009392	-0.0064787
-0.11399	0.037618	-0.00087989	-0.0064658
-0.11399	0.036403	-0.00082443	-0.0064491
-0.11399	0.035228	-0.00077343	-0.0064288
-0.11399	0.034089	-0.00072782	-0.0064047
-0.11399	0.032988	-0.00068894	-0.0063769
-0.11399	0.031921	-0.00065866	-0.0063452
-0.11399	0.030889	-0.00063958	-0.0063097
-0.11399	0.02989	-0.00063523	-0.0062702
-0.11399	0.028922	-0.00065023	-0.0062264
-0.11399	0.027986	-0.0006906	-0.0061782
-0.11399	0.027079	-0.00076401	-0.0061252
-0.11399	0.026202	-0.00088008	-0.0060666
-0.11399	0.025353	-0.0010507	-0.0060018
-0.11399	0.024531	-0.0012903	-0.0059297
-0.11399	0.023735	-0.0016163	-0.005849
-0.11399	0.022964	-0.0020494	-0.0057578
-0.11399	0.022219	-0.0026136	-0.0056543
-0.11399	0.021497	-0.003337	-0.005536
-0.11399	0.020798	-0.0042518	-0.0054002
-0.11399	0.020122	-0.0053947	-0.0052439
-0.11399	0.019467	-0.0068068	-0.0050638
-0.11399	0.018833	-0.0085343	-0.0048565
-0.11399	0.018219	-0.010628	-0.0046186
-0.11399	0.017626	-0.013144	-0.0043466
-0.11399	0.017051	-0.016143	-0.0040374
-0.11399	0.016494	-0.019688	-0.0036878
-0.11399	0.015956	-0.023847	-0.0032952
-0.11399	0.015434	-0.02869	-0.0028575
-0.11399	0.014929	-0.034285	-0.0023727
-0.11399	0.014441	-0.040701	-0.0018401
-0.11399	0.013968	-0.047999	-0.0012592
-0.11399	0.01351	-0.056237	-0.00063039
-0.11399	0.013067	-0.065444	0.428
-0.11399	0.012638	-0.075555	0.00074702
-0.11399	0.012222	-0.086465	0.0014673
-0.11399	0.01182	-0.098101	0.0021951
-0.11399	0.011431	-0.11038	0.0029224
-0.11399	0.011055	-0.12321	0.0036408
-0.11399	0.01069	-0.13647	0.0043419
-0.11399	0.010337	-0.15005	0.0050174
-0.11399	0.0099954	-0.1638	0.0056599
-0.11399	0.0096647	-0.1776	0.0062624
-0.11399	0.0093446	-0.19131	0.0068188
-0.11399	0.0090347	-0.20478	0.0073241
-0.11399	0.0087347	-0.21787	0.0077741
-0.11399	0.0084443	-0.23047	0.0081659
-0.11399	0.0081632	-0.24245	0.0084976
-0.11399	0.0078911	-0.25371	0.0087682
-0.11399	0.0076277	-0.26414	0.0089779
-0.11399	0.0073728	-0.27367	0.0091278
-0.11399	0.007126	-0.28223	0.0092199
-0.11399	0.0068871	-0.28978	0.0092568
-0.11399	0.0066558	-0.29628	0.0092418
-0.11399	0.006432	-0.30171	0.0091787
-0.11399	0.0062153	-0.30609	0.0090717
-0.11399	0.0060055	-0.30941	0.0089252
-0.11399	0.0058025	-0.3117	0.0087437
-0.11399	0.0056059	-0.31301	0.0085318
-0.11399	0.0054157	-0.31336	0.0082942
-0.11399	0.0052315	-0.31283	0.0080351
-0.11399	0.0050532	-0.31145	0.0077589
-0.11399	0.0048807	-0.30931	0.0074694
-0.11399	0.0047136	-0.30645	0.0071703
-0.11399	0.0045519	-0.30296	0.0068649
-0.11399	0.0043954	-0.29889	0.0065564
-0.11399	0.0042439	-0.29431	0.0062472
-0.11399	0.0040972	-0.28928	0.0059399
-0.11399	0.0039552	-0.28387	0.0056363
-0.11399	0.0038178	-0.27812	0.0053382
-0.11399	0.0036847	-0.27211	0.0050471
-0.11399	0.003556	-0.26587	0.004764
-0.11399	0.0034313	-0.25946	0.00449
-0.11399	0.0033106	-0.25291	0.0042257
-0.11399	0.0031938	-0.24626	0.0039716
-0.11399	0.0030808	-0.23955	0.0037281
-0.11399	0.0029713	-0.23281	0.0034955
-0.11399	0.0028653	-0.22607	0.0032737
-0.11399	0.0027628	-0.21935	0.0030627
-0.11399	0.0026635	-0.21267	0.0028625
-0.11399	0.0025674	-0.20605	0.0026728
-0.11399	0.0024744	-0.19951	0.0024934
-0.11399	0.0023843	-0.19305	0.0023241
-0.11399	0.0022972	-0.1867	0.0021644
-0.11399	0.0022128	-0.18046	0.0020141
-0.11399	0.0021311	-0.17433	0.0018727
-0.11399	0.0020521	-0.16833	0.00174
-0.11399	0.0019755	-0.16246	0.0016154
-0.11399	0.0019014	-0.15672	0.0014986
-0.11399	0.0018297	-0.15111	0.0013893
-0.11399	0.0017603	-0.14564	0.001287
-0.11399	0.0016931	-0.14031	0.0011914
-0.11399	0.0016281	-0.13512	0.0011021
-0.11399	0.0015651	-0.13007	0.0010187
-0.11399	0.0015041	-0.12515	0.00094099
-0.11399	0.0014451	-0.12037	0.00086853
-0.11399	0.001388	-0.11572	0.00080104
-0.11399	0.0013327	-0.11121	0.00073823
-0.11399	0.0012792	-0.10682	0.00067979
-0.11399	0.0012274	-0.10257	0.00062548
-0.11399	0.0011773	-0.098436	0.00057501
-0.11399	0.0011287	-0.094428	0.00052816
-0.11399	0.0010817	-0.09054	0.00048468
-0.11399	0.0010363	-0.08677	0.00044437
-0.11399	0.00099224	-0.083114	0.00040701
-0.11399	0.00094962	-0.07957	0.00037241
-0.11399	0.00090836	-0.076136	0.00034038
-0.11399	0.00086842	-0.072807	0.00031076
-0.11399	0.00082977	-0.069581	0.00028339
-0.11399	0.00079235	-0.066456	0.0002581
-0.11399	0.00075612	-0.063429	0.00023476
-0.11399	0.00072106	-0.060496	0.00021323
-0.11399	0.00068712	-0.057656	0.00019339
-0.11399	0.00065426	-0.054905	0.00017512
-0.11399	0.00062246	-0.05224	0.00015831
-0.11399	0.00059167	-0.04966	0.00014286
-0.11399	0.00056187	-0.047162	0.00012867
-0.11399	0.00053302	-0.044743	0.00011565
-0.11399	0.0005051	-0.042401	0.00010372
-0.11399	0.00047806	-0.040133	0.928
-0.11399	0.0004519	-0.037937	0.828
-0.11399	0.00042657	-0.035812	0.737
-0.11399	0.00040205	-0.033754	0.654
-0.11399	0.00037832	-0.031761	0.578
-0.11399	0.00035534	-0.029833	0.51
-0.11399	0.0003331	-0.027966	0.447
-0.11399	0.00031158	-0.026159	0.391
-0.11399	0.00029074	-0.024409	0.34
-0.11399	0.00027057	-0.022716	0.0294
-0.11399	0.00025104	-0.021076	0.253
-0.11399	0.00023214	-0.01949	0.216
-0.11399	0.00021384	-0.017954	0.183
-0.11399	0.00019613	-0.016467	0.154
-0.11399	0.00017899	-0.015028	0.128
-0.11399	0.00016239	-0.013635	0.105
-0.11399	0.00014633	-0.012286	0.0856
-0.11399	0.00013078	-0.010981	0.0683
-0.11399	0.00011572	-0.0097177	0.00535
-0.11399	0.00010115	-0.0084948	0.00409
-0.11399	0.87	-0.0073111	0.00303
-0.11399	0.734	-0.0061654	0.00215
-0.11399	0.602	-0.0050564	0.0145
-0.11399	0.474	-0.0039829	0.00899
-0.11399	3.5e-005	-0.0029506	0.00494
-0.11212	0.24199	-0.0027443	-0.00020148
-0.11212	0.25	-0.0027315	0
-0.11212	0.23423	-0.0027796	-0.00039695
-0.11212	0.22673	-0.002832	-0.00058904
-0.11212	0.21946	-0.0028972	-0.00077884
-0.11212	0.21243	-0.002971	-0.00096744
-0.11212	0.20562	-0.0030502	-0.0011553
-0.11212	0.19903	-0.0031323	-0.0013429
-0.11212	0.19265	-0.0032152	-0.0015305
-0.11212	0.18647	-0.0032971	-0.0017181
-0.11212	0.1805	-0.0033768	-0.0019058
-0.11212	0.17471	-0.0034528	-0.0020937
-0.11212	0.16911	-0.0035243	-0.0022817
-0.11212	0.16368	-0.0035902	-0.0024697
-0.11212	0.15844	-0.0036497	-0.0026575
-0.11212	0.15336	-0.003702	-0.0028447
-0.11212	0.14844	-0.0037464	-0.0030312
-0.11212	0.14368	-0.0037823	-0.0032164
-0.11212	0.13907	-0.0038091	-0.0033999
-0.11212	0.13461	-0.0038265	-0.0035812
-0.11212	0.13029	-0.0038342	-0.0037598
-0.11212	0.12611	-0.003832	-0.003935
-0.11212	0.12206	-0.0038198	-0.0041064
-0.11212	0.11815	-0.0037979	-0.0042733
-0.11212	0.11435	-0.0037665	-0.0044354
-0.11212	0.11068	-0.0037259	-0.0045922
-0.11212	0.10713	-0.0036766	-0.0047433
-0.11212	0.10369	-0.0036192	-0.0048884
-0.11212	0.10036	-0.0035541	-0.0050273
-0.11212	0.09714	-0.0034822	-0.0051597
-0.11212	0.094021	-0.003404	-0.0052855
-0.11212	0.091001	-0.0033202	-0.0054046
-0.11212	0.088078	-0.0032317	-0.0055171
-0.11212	0.085249	-0.003139	-0.0056229
-0.11212	0.08251	-0.0030428	-0.0057222
-0.11212	0.079859	-0.0029439	-0.005815
-0.11212	0.077293	-0.0028428	-0.0059014
-0.11212	0.074808	-0.0027401	-0.0059816
-0.11212	0.072404	-0.0026364	-0.0060558
-0.11212	0.070076	-0.0025322	-0.0061241
-0.11212	0.067822	-0.002428	-0.0061868
-0.11212	0.065641	-0.0023242	-0.006244
-0.11212	0.06353	-0.0022212	-0.0062959
-0.11212	0.061486	-0.0021193	-0.0063428
-0.11212	0.059508	-0.0020189	-0.0063847
-0.11212	0.057593	-0.0019202	-0.006422
-0.11212	0.055739	-0.0018234	-0.0064547
-0.11212	0.053944	-0.0017289	-0.006483
-0.11212	0.052207	-0.0016366	-0.0065071
-0.11212	0.050526	-0.0015468	-0.0065271
-0.11212	0.048898	-0.0014595	-0.0065432
-0.11212	0.047322	-0.0013748	-0.0065554
-0.11212	0.045797	-0.0012927	-0.0065638
-0.11212	0.044321	-0.0012134	-0.0065686
-0.11212	0.042892	-0.0011367	-0.0065699
-0.11212	0.041508	-0.0010628	-0.0065677
-0.11212	0.040169	-0.00099165	-0.0065622
-0.11212	0.038873	-0.00092348	-0.0065534
-0.11212	0.037618	-0.00085847	-0.0065414
-0.11212	0.036403	-0.00079699	-0.0065262
-0.11212	0.035228	-0.00073965	-0.0065081
-0.11212	0.034089	-0.00068732	-0.0064869
-0.11212	0.032988	-0.00064127	-0.0064628
-0.11212	0.031921	-0.00060331	-0.0064358
-0.11212	0.030889	-0.00057592	-0.0064058
-0.11212	0.02989	-0.00056241	-0.0063727
-0.11212	0.028922	-0.00056716	-0.0063364
-0.11212	0.027986	-0.00059582	-0.0062965
-0.11212	0.027079	-0.00065556	-0.0062525
-0.11212	0.026202	-0.00075537	-0.0062037
-0.11212	0.025353	-0.00090633	-0.0061492
-0.11212	0.024531	-0.0011219	-0.0060877
-0.11212	0.023735	-0.0014184	-0.0060177
-0.11212	0.022964	-0.0018151	-0.0059373
-0.11212	0.022219	-0.0023346	-0.0058443
-0.11212	0.021497	-0.0030036	-0.0057363
-0.11212	0.020798	-0.0038526	-0.0056104
-0.11212	0.020122	-0.0049166	-0.0054636
-0.11212	0.019467	-0.0062356	-0.0052926
-0.11212	0.018833	-0.0078542	-0.0050942
-0.11212	0.018219	-0.0098223	-0.0048649
-0.11212	0.017626	-0.012195	-0.0046015
-0.11212	0.017051	-0.015031	-0.0043005
-0.11212	0.016494	-0.018395	-0.0039592
-0.11212	0.015956	-0.022354	-0.0035746
-0.11212	0.015434	-0.026978	-0.0031445
-0.11212	0.014929	-0.032338	-0.002667
-0.11212	0.014441	-0.038503	-0.002141
-0.11212	0.013968	-0.045537	-0.0015661
-0.11212	0.01351	-0.053501	-0.00094261
-0.11212	0.013067	-0.062443	-0.00027153
-0.11212	0.012638	-0.072338	0.00043866
-0.11212	0.012222	-0.083081	0.001172
-0.11212	0.01182	-0.094581	0.0019175
-0.11212	0.011431	-0.10676	0.0026671
-0.11212	0.011055	-0.11953	0.0034121
-0.11212	0.01069	-0.13278	0.0041435
-0.11212	0.010337	-0.14638	0.0048527
-0.11212	0.0099954	-0.16022	0.0055313
-0.11212	0.0096647	-0.17415	0.006172
-0.11212	0.0093446	-0.18803	0.0067677
-0.11212	0.0090347	-0.20172	0.0073129
-0.11212	0.0087347	-0.21509	0.0078027
-0.11212	0.0084443	-0.22799	0.0082335
-0.11212	0.0081632	-0.24031	0.0086028
-0.11212	0.0078911	-0.25192	0.0089092
-0.11212	0.0076277	-0.26274	0.0091525
-0.11212	0.0073728	-0.27268	0.0093332
-0.11212	0.007126	-0.28166	0.0094531
-0.11212	0.0068871	-0.28963	0.0095147
-0.11212	0.0066558	-0.29655	0.0095212
-0.11212	0.006432	-0.3024	0.0094762
-0.11212	0.0062153	-0.30718	0.0093841
-0.11212	0.0060055	-0.31089	0.0092492
-0.11212	0.0058025	-0.31355	0.0090764
-0.11212	0.0056059	-0.3152	0.0088703
-0.11212	0.0054157	-0.31588	0.0086358
-0.11212	0.0052315	-0.31563	0.0083774
-0.11212	0.0050532	-0.31453	0.0080996
-0.11212	0.0048807	-0.31262	0.0078067
-0.11212	0.0047136	-0.30997	0.0075025
-0.11212	0.0045519	-0.30666	0.0071907
-0.11212	0.0043954	-0.30274	0.0068744
-0.11212	0.0042439	-0.29828	0.0065565
-0.11212	0.0040972	-0.29335	0.0062397
-0.11212	0.0039552	-0.28802	0.005926
-0.11212	0.0038178	-0.28233	0.0056175
-0.11212	0.0036847	-0.27635	0.0053155
-0.11212	0.003556	-0.27012	0.0050216
-0.11212	0.0034313	-0.2637	0.0047366
-0.11212	0.0033106	-0.25714	0.0044614
-0.11212	0.0031938	-0.25046	0.0041966
-0.11212	0.0030808	-0.24371	0.0039426
-0.11212	0.0029713	-0.23691	0.0036996
-0.11212	0.0028653	-0.23011	0.0034678
-0.11212	0.0027628	-0.22332	0.0032472
-0.11212	0.0026635	-0.21656	0.0030376
-0.11212	0.0025674	-0.20986	0.002839
-0.11212	0.0024744	-0.20324	0.002651
-0.11212	0.0023843	-0.19669	0.0024734
-0.11212	0.0022972	-0.19025	0.0023058
-0.11212	0.0022128	-0.18392	0.002148
-0.11212	0.0021311	-0.1777	0.0019995
-0.11212	0.0020521	-0.1716	0.0018599
-0.11212	0.0019755	-0.16564	0.0017288
-0.11212	0.0019014	-0.1598	0.0016059
-0.11212	0.0018297	-0.15411	0.0014907
-0.11212	0.0017603	-0.14855	0.0013828
-0.11212	0.0016931	-0.14313	0.0012818
-0.11212	0.0016281	-0.13785	0.0011874
-0.11212	0.0015651	-0.1327	0.0010993
-0.11212	0.0015041	-0.1277	0.0010169
-0.11212	0.0014451	-0.12284	0.00094008
-0.11212	0.001388	-0.11811	0.00086843
-0.11212	0.0013327	-0.11351	0.00080165
-0.11212	0.0012792	-0.10905	0.00073944
-0.11212	0.0012274	-0.10471	0.00068152
-0.11212	0.0011773	-0.10051	0.00062763
-0.11212	0.0011287	-0.096428	0.00057752
-0.11212	0.0010817	-0.092469	0.00053094
-0.11212	0.0010363	-0.088629	0.00048766
-0.11212	0.00099224	-0.084906	0.00044749
-0.11212	0.00094962	-0.081296	0.00041021
-0.11212	0.00090836	-0.077797	0.00037564
-0.11212	0.00086842	-0.074405	0.00034359
-0.11212	0.00082977	-0.071118	0.00031391
-0.11212	0.00079235	-0.067933	0.00028644
-0.11212	0.00075612	-0.064847	0.00026103
-0.11212	0.00072106	-0.061857	0.00023754
-0.11212	0.00068712	-0.058961	0.00021584
-0.11212	0.00065426	-0.056155	0.00019582
-0.11212	0.00062246	-0.053438	0.00017735
-0.11212	0.00059167	-0.050806	0.00016034
-0.11212	0.00056187	-0.048257	0.00014468
-0.11212	0.00053302	-0.045788	0.00013028
-0.11212	0.0005051	-0.043397	0.00011705
-0.11212	0.00047806	-0.041081	0.00010491
-0.11212	0.0004519	-0.038839	0.938
-0.11212	0.00042657	-0.036668	0.836
-0.11212	0.00040205	-0.034566	0.743
-0.11212	0.00037832	-0.03253	0.658
-0.11212	0.00035534	-0.030559	0.581
-0.11212	0.0003331	-0.02865	0.511
-0.11212	0.00031158	-0.026802	0.447
-0.11212	0.00029074	-0.025013	0.39
-0.11212	0.00027057	-0.02328	0.0338
-0.11212	0.00025104	-0.021603	0.291
-0.11212	0.00023214	-0.019979	0.249
-0.11212	0.00021384	-0.018407	0.211
-0.11212	0.00019613	-0.016884	0.178
-0.11212	0.00017899	-0.01541	0.148
-0.11212	0.00016239	-0.013983	0.122
-0.11212	0.00014633	-0.012602	0.099
-0.11212	0.00013078	-0.011264	0.0791
-0.11212	0.00011572	-0.0099694	0.00619
-0.11212	0.00010115	-0.0087158	0.0473
-0.11212	0.87	-0.007502	0.0351
-0.11212	0.734	-0.006327	0.0249
-0.11212	0.602	-0.0051894	0.0168
-0.11212	0.474	-0.004088	0.0104
-0.11212	3.5e-005	-0.0030287	0.000569
-0.11029	0.24199	-0.0027905	-0.00020286
-0.11029	0.25	-0.0027776	0
-0.11029	0.23423	-0.0028262	-0.0003999
-0.11029	0.22673	-0.0028795	-0.00059371
-0.11029	0.21946	-0.0029458	-0.00078535
-0.11029	0.21243	-0.0030209	-0.00097589
-0.11029	0.20562	-0.0031017	-0.0011658
-0.11029	0.19903	-0.0031855	-0.0013556
-0.11029	0.19265	-0.0032701	-0.0015454
-0.11029	0.18647	-0.003354	-0.0017354
-0.11029	0.1805	-0.0034355	-0.0019256
-0.11029	0.17471	-0.0035136	-0.0021161
-0.11029	0.16911	-0.0035871	-0.0023069
-0.11029	0.16368	-0.0036551	-0.0024978
-0.11029	0.15844	-0.0037166	-0.0026886
-0.11029	0.15336	-0.0037709	-0.0028791
-0.11029	0.14844	-0.0038172	-0.0030689
-0.11029	0.14368	-0.0038549	-0.0032576
-0.11029	0.13907	-0.0038834	-0.0034447
-0.11029	0.13461	-0.0039022	-0.0036296
-0.11029	0.13029	-0.003911	-0.0038119
-0.11029	0.12611	-0.0039098	-0.0039908
-0.11029	0.12206	-0.0038983	-0.0041659
-0.11029	0.11815	-0.0038768	-0.0043365
-0.11029	0.11435	-0.0038455	-0.0045022
-0.11029	0.11068	-0.0038047	-0.0046625
-0.11029	0.10713	-0.0037549	-0.0048169
-0.11029	0.10369	-0.0036966	-0.0049651
-0.11029	0.10036	-0.0036305	-0.005107
-0.11029	0.09714	-0.0035573	-0.0052421
-0.11029	0.094021	-0.0034776	-0.0053705
-0.11029	0.091001	-0.0033921	-0.0054919
-0.11029	0.088078	-0.0033016	-0.0056065
-0.11029	0.085249	-0.0032068	-0.0057141
-0.11029	0.08251	-0.0031084	-0.005815
-0.11029	0.079859	-0.003007	-0.0059091
-0.11029	0.077293	-0.0029034	-0.0059966
-0.11029	0.074808	-0.0027981	-0.0060777
-0.11029	0.072404	-0.0026916	-0.0061525
-0.11029	0.070076	-0.0025846	-0.0062213
-0.11029	0.067822	-0.0024774	-0.0062841
-0.11029	0.065641	-0.0023706	-0.0063413
-0.11029	0.06353	-0.0022644	-0.0063931
-0.11029	0.061486	-0.0021594	-0.0064395
-0.11029	0.059508	-0.0020557	-0.006481
-0.11029	0.057593	-0.0019537	-0.0065175
-0.11029	0.055739	-0.0018535	-0.0065494
-0.11029	0.053944	-0.0017554	-0.0065768
-0.11029	0.052207	-0.0016596	-0.0066
-0.11029	0.050526	-0.001566	-0.006619
-0.11029	0.048898	-0.0014749	-0.006634
-0.11029	0.047322	-0.0013863	-0.0066452
-0.11029	0.045797	-0.0013002	-0.0066527
-0.11029	0.044321	-0.0012166	-0.0066567
-0.11029	0.042892	-0.0011357	-0.0066574
-0.11029	0.041508	-0.0010573	-0.0066548
-0.11029	0.040169	-0.00098166	-0.0066491
-0.11029	0.038873	-0.0009088	-0.0066404
-0.11029	0.037618	-0.00083897	-0.006629
-0.11029	0.036403	-0.00077256	-0.0066148
-0.11029	0.035228	-0.00071012	-0.0065981
-0.11029	0.034089	-0.00065251	-0.0065788
-0.11029	0.032988	-0.00060097	-0.0065572
-0.11029	0.031921	-0.0005572	-0.0065331
-0.11029	0.030889	-0.00052354	-0.0065066
-0.11029	0.02989	-0.0005031	-0.0064775
-0.11029	0.028922	-0.00049999	-0.0064456
-0.11029	0.027986	-0.00051945	-0.0064104
-0.11029	0.027079	-0.00056816	-0.0063713
-0.11029	0.026202	-0.00065447	-0.0063276
-0.11029	0.025353	-0.00078867	-0.0062782
-0.11029	0.024531	-0.00098332	-0.0062218
-0.11029	0.023735	-0.0012536	-0.0061568
-0.11029	0.022964	-0.0016176	-0.0060814
-0.11029	0.022219	-0.0020966	-0.0059934
-0.11029	0.021497	-0.002716	-0.0058903
-0.11029	0.020798	-0.0035046	-0.0057694
-0.11029	0.020122	-0.0044963	-0.0056279
-0.11029	0.019467	-0.0057293	-0.0054627
-0.11029	0.018833	-0.007247	-0.0052705
-0.11029	0.018219	-0.0090978	-0.0050482
-0.11029	0.017626	-0.011336	-0.0047925
-0.11029	0.017051	-0.014019	-0.0045
-0.11029	0.016494	-0.017211	-0.0041679
-0.11029	0.015956	-0.020978	-0.0037931
-0.11029	0.015434	-0.025391	-0.0033733
-0.11029	0.014929	-0.030521	-0.0029062
-0.11029	0.014441	-0.036438	-0.0023905
-0.11029	0.013968	-0.04321	-0.0018254
-0.11029	0.01351	-0.050899	-0.0012109
-0.11029	0.013067	-0.05956	-0.00054764
-0.11029	0.012638	-0.06921	0.00016
-0.11029	0.012222	-0.079761	0.00089805
-0.11029	0.01182	-0.091099	0.0016527
-0.11029	0.011431	-0.10315	0.0024155
-0.11029	0.011055	-0.11584	0.0031775
-0.11029	0.01069	-0.12905	0.0039295
-0.11029	0.010337	-0.14266	0.0046625
-0.11029	0.0099954	-0.15655	0.0053676
-0.11029	0.0096647	-0.17059	0.0060369
-0.11029	0.0093446	-0.18463	0.0066631
-0.11029	0.0090347	-0.19852	0.0072396
-0.11029	0.0087347	-0.21213	0.0077613
-0.11029	0.0084443	-0.22532	0.0082239
-0.11029	0.0081632	-0.23797	0.0086243
-0.11029	0.0078911	-0.24994	0.0089606
-0.11029	0.0076277	-0.26115	0.0092322
-0.11029	0.0073728	-0.27149	0.0094394
-0.11029	0.007126	-0.28089	0.0095835
-0.11029	0.0068871	-0.28928	0.0096667
-0.11029	0.0066558	-0.29663	0.0096922
-0.11029	0.006432	-0.30291	0.0096634
-0.11029	0.0062153	-0.3081	0.0095847
-0.11029	0.0060055	-0.31221	0.0094606
-0.11029	0.0058025	-0.31525	0.0092957
-0.11029	0.0056059	-0.31726	0.0090951
-0.11029	0.0054157	-0.31827	0.0088636
-0.11029	0.0052315	-0.31833	0.0086062
-0.11029	0.0050532	-0.31751	0.0083273
-0.11029	0.0048807	-0.31584	0.0080315
-0.11029	0.0047136	-0.31342	0.0077228
-0.11029	0.0045519	-0.31029	0.0074052
-0.11029	0.0043954	-0.30653	0.0070819
-0.11029	0.0042439	-0.30221	0.0067563
-0.11029	0.0040972	-0.29739	0.0064309
-0.11029	0.0039552	-0.29213	0.0061082
-0.11029	0.0038178	-0.2865	0.0057902
-0.11029	0.0036847	-0.28055	0.0054786
-0.11029	0.003556	-0.27434	0.0051749
-0.11029	0.0034313	-0.26792	0.0048801
-0.11029	0.0033106	-0.26134	0.0045952
-0.11029	0.0031938	-0.25463	0.0043209
-0.11029	0.0030808	-0.24783	0.0040577
-0.11029	0.0029713	-0.24098	0.0038058
-0.11029	0.0028653	-0.23411	0.0035653
-0.11029	0.0027628	-0.22725	0.0033365
-0.11029	0.0026635	-0.22041	0.0031191
-0.11029	0.0025674	-0.21362	0.002913
-0.11029	0.0024744	-0.2069	0.002718
-0.11029	0.0023843	-0.20027	0.0025338
-0.11029	0.0022972	-0.19372	0.0023601
-0.11029	0.0022128	-0.18729	0.0021965
-0.11029	0.0021311	-0.18097	0.0020426
-0.11029	0.0020521	-0.17477	0.001898
-0.11029	0.0019755	-0.1687	0.0017624
-0.11029	0.0019014	-0.16276	0.0016352
-0.11029	0.0018297	-0.15696	0.0015161
-0.11029	0.0017603	-0.1513	0.0014047
-0.11029	0.0016931	-0.14578	0.0013005
-0.11029	0.0016281	-0.1404	0.0012032
-0.11029	0.0015651	-0.13516	0.0011123
-0.11029	0.0015041	-0.13006	0.0010276
-0.11029	0.0014451	-0.1251	0.00094865
-0.11029	0.001388	-0.12028	0.00087509
-0.11029	0.0013327	-0.1156	0.00080663
-0.11029	0.0012792	-0.11104	0.00074293
-0.11029	0.0012274	-0.10663	0.00068372
-0.11029	0.0011773	-0.10234	0.0006287
-0.11029	0.0011287	-0.098174	0.00057761
-0.11029	0.0010817	-0.094137	0.00053019
-0.11029	0.0010363	-0.090221	0.00048622
-0.11029	0.00099224	-0.086423	0.00044546
-0.11029	0.00094962	-0.082742	0.00040771
-0.11029	0.00090836	-0.079173	0.00037275
-0.11029	0.00086842	-0.075714	0.00034042
-0.11029	0.00082977	-0.072362	0.00031052
-0.11029	0.00079235	-0.069115	0.0002829
-0.11029	0.00075612	-0.065969	0.00025739
-0.11029	0.00072106	-0.062921	0.00023386
-0.11029	0.00068712	-0.059968	0.00021217
-0.11029	0.00065426	-0.057109	0.00019219
-0.11029	0.00062246	-0.05434	0.0001738
-0.11029	0.00059167	-0.051658	0.00015689
-0.11029	0.00056187	-0.04906	0.00014136
-0.11029	0.00053302	-0.046545	0.0001271
-0.11029	0.0005051	-0.04411	0.00011403
-0.11029	0.00047806	-0.041752	0.00010206
-0.11029	0.0004519	-0.039469	0.911
-0.11029	0.00042657	-0.037259	0.811
-0.11029	0.00040205	-0.035119	0.72
-0.11029	0.00037832	-0.033047	0.637
-0.11029	0.00035534	-0.031042	0.562
-0.11029	0.0003331	-0.0291	0.493
-0.11029	0.00031158	-0.02722	0.431
-0.11029	0.00029074	-0.0254	0.375
-0.11029	0.00027057	-0.023639	0.325
-0.11029	0.00025104	-0.021934	0.279
-0.11029	0.00023214	-0.020283	0.239
-0.11029	0.00021384	-0.018685	0.202
-0.11029	0.00019613	-0.017138	0.17
-0.11029	0.00017899	-0.01564	0.142
-0.11029	0.00016239	-0.014191	0.117
-0.11029	0.00014633	-0.012788	0.0946
-0.11029	0.00013078	-0.01143	0.0755
-0.11029	0.00011572	-0.010115	0.0591
-0.11029	0.00010115	-0.0088423	0.0451
-0.11029	0.87	-0.0076103	0.00334
-0.11029	0.734	-0.0064178	0.0238
-0.11029	0.602	-0.0052635	0.016
-0.11029	0.474	-0.0041462	0.00992
-0.11029	3.5e-005	-0.0030716	0.00545
-0.10849	0.24199	-0.0028364	-0.00020437
-0.10849	0.25	-0.0028234	0
-0.10849	0.23423	-0.0028725	-0.0004031
-0.10849	0.22673	-0.0029267	-0.00059874
-0.10849	0.21946	-0.0029942	-0.00079232
-0.10849	0.21243	-0.0030707	-0.00098492
-0.10849	0.20562	-0.0031531	-0.001177
-0.10849	0.19903	-0.0032385	-0.0013691
-0.10849	0.19265	-0.003325	-0.0015612
-0.10849	0.18647	-0.0034107	-0.0017537
-0.10849	0.1805	-0.0034943	-0.0019465
-0.10849	0.17471	-0.0035744	-0.0021397
-0.10849	0.16911	-0.00365	-0.0023333
-0.10849	0.16368	-0.0037201	-0.0025272
-0.10849	0.15844	-0.0037837	-0.0027212
-0.10849	0.15336	-0.0038401	-0.002915
-0.10849	0.14844	-0.0038884	-0.0031082
-0.10849	0.14368	-0.0039279	-0.0033005
-0.10849	0.13907	-0.0039581	-0.0034913
-0.10849	0.13461	-0.0039784	-0.0036801
-0.10849	0.13029	-0.0039885	-0.0038662
-0.10849	0.12611	-0.0039882	-0.0040491
-0.10849	0.12206	-0.0039774	-0.0042281
-0.10849	0.11815	-0.0039563	-0.0044026
-0.10849	0.11435	-0.0039251	-0.004572
-0.10849	0.11068	-0.0038841	-0.0047359
-0.10849	0.10713	-0.0038337	-0.0048939
-0.10849	0.10369	-0.0037747	-0.0050455
-0.10849	0.10036	-0.0037075	-0.0051906
-0.10849	0.09714	-0.0036329	-0.0053287
-0.10849	0.094021	-0.0035516	-0.0054598
-0.10849	0.091001	-0.0034644	-0.0055838
-0.10849	0.088078	-0.0033719	-0.0057007
-0.10849	0.085249	-0.0032749	-0.0058105
-0.10849	0.08251	-0.0031741	-0.0059131
-0.10849	0.079859	-0.0030702	-0.0060089
-0.10849	0.077293	-0.0029639	-0.0060977
-0.10849	0.074808	-0.0028558	-0.0061799
-0.10849	0.072404	-0.0027465	-0.0062556
-0.10849	0.070076	-0.0026365	-0.0063251
-0.10849	0.067822	-0.0025263	-0.0063884
-0.10849	0.065641	-0.0024163	-0.0064458
-0.10849	0.06353	-0.0023069	-0.0064976
-0.10849	0.061486	-0.0021986	-0.006544
-0.10849	0.059508	-0.0020915	-0.0065851
-0.10849	0.057593	-0.0019861	-0.0066213
-0.10849	0.055739	-0.0018824	-0.0066526
-0.10849	0.053944	-0.0017807	-0.0066794
-0.10849	0.052207	-0.0016812	-0.0067017
-0.10849	0.050526	-0.001584	-0.0067199
-0.10849	0.048898	-0.0014891	-0.0067341
-0.10849	0.047322	-0.0013966	-0.0067445
-0.10849	0.045797	-0.0013066	-0.0067513
-0.10849	0.044321	-0.0012191	-0.0067546
-0.10849	0.042892	-0.001134	-0.0067547
-0.10849	0.041508	-0.0010516	-0.0067517
-0.10849	0.040169	-0.00097174	-0.0067458
-0.10849	0.038873	-0.00089467	-0.0067372
-0.10849	0.037618	-0.00082059	-0.006726
-0.10849	0.036403	-0.00074986	-0.0067125
-0.10849	0.035228	-0.00068302	-0.0066966
-0.10849	0.034089	-0.00062089	-0.0066787
-0.10849	0.032988	-0.0005646	-0.0066586
-0.10849	0.031921	-0.00051576	-0.0066364
-0.10849	0.030889	-0.00047653	-0.0066121
-0.10849	0.02989	-0.00044978	-0.0065855
-0.10849	0.028922	-0.00043927	-0.0065563
-0.10849	0.027986	-0.00044986	-0.0065239
-0.10849	0.027079	-0.00048767	-0.0064879
-0.10849	0.026202	-0.00056042	-0.0064474
-0.10849	0.025353	-0.00067762	-0.0064012
-0.10849	0.024531	-0.00085096	-0.0063481
-0.10849	0.023735	-0.0010946	-0.0062866
-0.10849	0.022964	-0.0014255	-0.0062147
-0.10849	0.022219	-0.0018639	-0.0061304
-0.10849	0.021497	-0.0024336	-0.0060313
-0.10849	0.020798	-0.0031625	-0.0059149
-0.10849	0.020122	-0.0040828	-0.0057783
-0.10849	0.019467	-0.0052314	-0.0056186
-0.10849	0.018833	-0.0066505	-0.0054327
-0.10849	0.018219	-0.0083872	-0.0052174
-0.10849	0.017626	-0.010494	-0.0049694
-0.10849	0.017051	-0.013028	-0.0046855
-0.10849	0.016494	-0.016052	-0.0043625
-0.10849	0.015956	-0.019633	-0.0039975
-0.10849	0.015434	-0.02384	-0.0035877
-0.10849	0.014929	-0.028744	-0.0031308
-0.10849	0.014441	-0.034418	-0.0026251
-0.10849	0.013968	-0.040932	-0.0020694
-0.10849	0.01351	-0.048349	-0.0014636
-0.10849	0.013067	-0.056729	-0.00080836
-0.10849	0.012638	-0.066114	-0.00010528
-0.10849	0.012222	-0.076447	0.00063535
-0.10849	0.01182	-0.087612	0.0013977
-0.10849	0.011431	-0.099527	0.0021715
-0.10849	0.011055	-0.11211	0.0029482
-0.10849	0.01069	-0.12526	0.0037185
-0.10849	0.010337	-0.13887	0.004473
-0.10849	0.0099954	-0.1528	0.0052026
-0.10849	0.0096647	-0.16692	0.0058989
-0.10849	0.0093446	-0.1811	0.0065541
-0.10849	0.0090347	-0.19519	0.0071611
-0.10849	0.0087347	-0.20904	0.0077142
-0.10849	0.0084443	-0.22251	0.0082086
-0.10849	0.0081632	-0.23547	0.0086408
-0.10849	0.0078911	-0.24781	0.0090083
-0.10849	0.0076277	-0.25939	0.0093101
-0.10849	0.0073728	-0.27014	0.0095459
-0.10849	0.007126	-0.27996	0.0097169
-0.10849	0.0068871	-0.28879	0.009825
-0.10849	0.0066558	-0.29658	0.009873
-0.10849	0.006432	-0.30329	0.0098644
-0.10849	0.0062153	-0.30891	0.0098032
-0.10849	0.0060055	-0.31343	0.0096941
-0.10849	0.0058025	-0.31687	0.0095417
-0.10849	0.0056059	-0.31925	0.0093511
-0.10849	0.0054157	-0.32061	0.0091272
-0.10849	0.0052315	-0.321	0.008875
-0.10849	0.0050532	-0.32047	0.0085993
-0.10849	0.0048807	-0.31907	0.0083048
-0.10849	0.0047136	-0.31688	0.0079957
-0.10849	0.0045519	-0.31396	0.007676
-0.10849	0.0043954	-0.31037	0.0073494
-0.10849	0.0042439	-0.30619	0.0070192
-0.10849	0.0040972	-0.30149	0.0066883
-0.10849	0.0039552	-0.29633	0.0063592
-0.10849	0.0038178	-0.29076	0.0060341
-0.10849	0.0036847	-0.28486	0.0057149
-0.10849	0.003556	-0.27868	0.0054032
-0.10849	0.0034313	-0.27226	0.0051001
-0.10849	0.0033106	-0.26567	0.0048068
-0.10849	0.0031938	-0.25893	0.004524
-0.10849	0.0030808	-0.2521	0.0042521
-0.10849	0.0029713	-0.2452	0.0039917
-0.10849	0.0028653	-0.23827	0.0037428
-0.10849	0.0027628	-0.23133	0.0035057
-0.10849	0.0026635	-0.22442	0.0032802
-0.10849	0.0025674	-0.21755	0.0030662
-0.10849	0.0024744	-0.21074	0.0028636
-0.10849	0.0023843	-0.20401	0.002672
-0.10849	0.0022972	-0.19738	0.0024911
-0.10849	0.0022128	-0.19084	0.0023206
-0.10849	0.0021311	-0.18443	0.0021601
-0.10849	0.0020521	-0.17813	0.0020092
-0.10849	0.0019755	-0.17196	0.0018675
-0.10849	0.0019014	-0.16592	0.0017345
-0.10849	0.0018297	-0.16003	0.0016098
-0.10849	0.0017603	-0.15427	0.0014931
-0.10849	0.0016931	-0.14865	0.0013838
-0.10849	0.0016281	-0.14317	0.0012817
-0.10849	0.0015651	-0.13784	0.0011862
-0.10849	0.0015041	-0.13265	0.0010971
-0.10849	0.0014451	-0.12759	0.001014
-0.10849	0.001388	-0.12268	0.00093644
-0.10849	0.0013327	-0.11791	0.00086419
-0.10849	0.0012792	-0.11328	0.0007969
-0.10849	0.0012274	-0.10877	0.00073426
-0.10849	0.0011773	-0.1044	0.000676
-0.10849	0.0011287	-0.10016	0.00062182
-0.10849	0.0010817	-0.096049	0.00057148
-0.10849	0.0010363	-0.092058	0.00052473
-0.10849	0.00099224	-0.088188	0.00048134
-0.10849	0.00094962	-0.084436	0.00044109
-0.10849	0.00090836	-0.080798	0.00040378
-0.10849	0.00086842	-0.077273	0.00036921
-0.10849	0.00082977	-0.073856	0.0003372
-0.10849	0.00079235	-0.070545	0.00030759
-0.10849	0.00075612	-0.067338	0.0002802
-0.10849	0.00072106	-0.06423	0.0002549
-0.10849	0.00068712	-0.06122	0.00023154
-0.10849	0.00065426	-0.058304	0.00020998
-0.10849	0.00062246	-0.05548	0.00019012
-0.10849	0.00059167	-0.052744	0.00017182
-0.10849	0.00056187	-0.050095	0.00015499
-0.10849	0.00053302	-0.04753	0.00013952
-0.10849	0.0005051	-0.045046	0.00012531
-0.10849	0.00047806	-0.04264	0.00011228
-0.10849	0.0004519	-0.040311	0.00010035
-0.10849	0.00042657	-0.038055	0.894
-0.10849	0.00040205	-0.035872	0.795
-0.10849	0.00037832	-0.033757	0.704
-0.10849	0.00035534	-0.03171	0.621
-0.10849	0.0003331	-0.029728	0.546
-0.10849	0.00031158	-0.027809	0.478
-0.10849	0.00029074	-0.025952	0.416
-0.10849	0.00027057	-0.024153	0.36
-0.10849	0.00025104	-0.022412	0.31
-0.10849	0.00023214	-0.020726	0.265
-0.10849	0.00021384	-0.019094	0.0225
-0.10849	0.00019613	-0.017514	0.189
-0.10849	0.00017899	-0.015985	0.158
-0.10849	0.00016239	-0.014504	0.13
-0.10849	0.00014633	-0.01307	0.106
-0.10849	0.00013078	-0.011683	0.0843
-0.10849	0.00011572	-0.010339	0.0066
-0.10849	0.00010115	-0.0090387	0.00505
-0.10849	0.87	-0.0077797	0.0374
-0.10849	0.734	-0.0065609	0.0266
-0.10849	0.602	-0.0053811	0.0179
-0.10849	0.474	-0.0042389	0.0111
-0.10849	3.5e-005	-0.0031404	0.00608
-0.10671	0.24199	-0.002882	-0.00020597
-0.10671	0.25	-0.0028689	0
-0.10671	0.23423	-0.0029186	-0.00040647
-0.10671	0.22673	-0.0029737	-0.000604
-0.10671	0.21946	-0.0030424	-0.00079959
-0.10671	0.21243	-0.0031204	-0.0009943
-0.10671	0.20562	-0.0032043	-0.0011886
-0.10671	0.19903	-0.0032915	-0.0013829
-0.10671	0.19265	-0.0033798	-0.0015775
-0.10671	0.18647	-0.0034674	-0.0017724
-0.10671	0.1805	-0.0035529	-0.0019679
-0.10671	0.17471	-0.0036351	-0.0021638
-0.10671	0.16911	-0.0037129	-0.0023603
-0.10671	0.16368	-0.0037851	-0.0025572
-0.10671	0.15844	-0.0038509	-0.0027544
-0.10671	0.15336	-0.0039094	-0.0029516
-0.10671	0.14844	-0.0039598	-0.0031484
-0.10671	0.14368	-0.0040012	-0.0033443
-0.10671	0.13907	-0.0040331	-0.0035389
-0.10671	0.13461	-0.004055	-0.0037316
-0.10671	0.13029	-0.0040664	-0.0039217
-0.10671	0.12611	-0.0040671	-0.0041085
-0.10671	0.12206	-0.0040571	-0.0042915
-0.10671	0.11815	-0.0040364	-0.0044699
-0.10671	0.11435	-0.0040053	-0.0046433
-0.10671	0.11068	-0.0039641	-0.004811
-0.10671	0.10713	-0.0039132	-0.0049727
-0.10671	0.10369	-0.0038534	-0.0051278
-0.10671	0.10036	-0.0037851	-0.0052761
-0.10671	0.09714	-0.0037091	-0.0054174
-0.10671	0.094021	-0.0036262	-0.0055515
-0.10671	0.091001	-0.003537	-0.0056782
-0.10671	0.088078	-0.0034425	-0.0057976
-0.10671	0.085249	-0.0033432	-0.0059096
-0.10671	0.08251	-0.00324	-0.0060143
-0.10671	0.079859	-0.0031335	-0.0061118
-0.10671	0.077293	-0.0030245	-0.0062023
-0.10671	0.074808	-0.0029135	-0.0062858
-0.10671	0.072404	-0.0028012	-0.0063627
-0.10671	0.070076	-0.0026881	-0.006433
-0.10671	0.067822	-0.0025747	-0.006497
-0.10671	0.065641	-0.0024615	-0.006555
-0.10671	0.06353	-0.0023488	-0.0066071
-0.10671	0.061486	-0.0022371	-0.0066535
-0.10671	0.059508	-0.0021266	-0.0066947
-0.10671	0.057593	-0.0020176	-0.0067306
-0.10671	0.055739	-0.0019104	-0.0067616
-0.10671	0.053944	-0.0018051	-0.006788
-0.10671	0.052207	-0.0017019	-0.0068099
-0.10671	0.050526	-0.0016009	-0.0068275
-0.10671	0.048898	-0.0015022	-0.0068411
-0.10671	0.047322	-0.001406	-0.0068509
-0.10671	0.045797	-0.0013121	-0.0068571
-0.10671	0.044321	-0.0012207	-0.0068599
-0.10671	0.042892	-0.0011318	-0.0068595
-0.10671	0.041508	-0.0010455	-0.0068561
-0.10671	0.040169	-0.00096181	-0.00685
-0.10671	0.038873	-0.00088088	-0.0068413
-0.10671	0.037618	-0.00080295	-0.0068303
-0.10671	0.036403	-0.00072835	-0.006817
-0.10671	0.035228	-0.00065761	-0.0068016
-0.10671	0.034089	-0.00059147	-0.0067843
-0.10671	0.032988	-0.000531	-0.006765
-0.10671	0.031921	-0.00047766	-0.0067439
-0.10671	0.030889	-0.00043344	-0.0067207
-0.10671	0.02989	-0.00040096	-0.0066954
-0.10671	0.028922	-0.00038367	-0.0066675
-0.10671	0.027986	-0.00038602	-0.0066367
-0.10671	0.027079	-0.00041363	-0.0066022
-0.10671	0.026202	-0.00047362	-0.0065633
-0.10671	0.025353	-0.0005748	-0.0065189
-0.10671	0.024531	-0.00072803	-0.0064677
-0.10671	0.023735	-0.00094654	-0.0064083
-0.10671	0.022964	-0.0012463	-0.0063388
-0.10671	0.022219	-0.0016464	-0.0062572
-0.10671	0.021497	-0.0021695	-0.0061615
-0.10671	0.020798	-0.0028421	-0.0060489
-0.10671	0.020122	-0.0036951	-0.005917
-0.10671	0.019467	-0.0047642	-0.0057628
-0.10671	0.018833	-0.0060898	-0.0055832
-0.10671	0.018219	-0.0077179	-0.0053752
-0.10671	0.017626	-0.0096995	-0.0051354
-0.10671	0.017051	-0.012091	-0.0048605
-0.10671	0.016494	-0.014954	-0.0045473
-0.10671	0.015956	-0.018353	-0.0041927
-0.10671	0.015434	-0.022359	-0.0037938
-0.10671	0.014929	-0.027043	-0.003348
-0.10671	0.014441	-0.032477	-0.0028533
-0.10671	0.013968	-0.038734	-0.0023082
-0.10671	0.01351	-0.045881	-0.0017122
-0.10671	0.013067	-0.053979	-0.0010657
-0.10671	0.012638	-0.063081	-0.00036923
-0.10671	0.012222	-0.073173	0.00037047
-0.10671	0.01182	-0.084149	0.0011375
-0.10671	0.011431	-0.095907	0.0019195
-0.10671	0.011055	-0.10837	0.0027082
-0.10671	0.01069	-0.12145	0.0034939
-0.10671	0.010337	-0.13502	0.0042672
-0.10671	0.0099954	-0.14897	0.0050186
-0.10671	0.0096647	-0.16317	0.0057392
-0.10671	0.0093446	-0.17747	0.0064209
-0.10671	0.0090347	-0.19173	0.0070562
-0.10671	0.0087347	-0.2058	0.0076387
-0.10671	0.0084443	-0.21954	0.0081631
-0.10671	0.0081632	-0.23282	0.0086254
-0.10671	0.0078911	-0.24549	0.0090228
-0.10671	0.0076277	-0.25746	0.0093535
-0.10671	0.0073728	-0.26861	0.009617
-0.10671	0.007126	-0.27885	0.0098141
-0.10671	0.0068871	-0.28812	0.0099464
-0.10671	0.0066558	-0.29635	0.010016
-0.10671	0.006432	-0.3035	0.010027
-0.10671	0.0062153	-0.30955	0.0099835
-0.10671	0.0060055	-0.3145	0.009889
-0.10671	0.0058025	-0.31835	0.0097488
-0.10671	0.0056059	-0.32112	0.0095678
-0.10671	0.0054157	-0.32284	0.0093511
-0.10671	0.0052315	-0.32357	0.0091039
-0.10671	0.0050532	-0.32334	0.008831
-0.10671	0.0048807	-0.32222	0.0085373
-0.10671	0.0047136	-0.32028	0.0082273
-0.10671	0.0045519	-0.31757	0.0079051
-0.10671	0.0043954	-0.31418	0.0075746
-0.10671	0.0042439	-0.31016	0.0072394
-0.10671	0.0040972	-0.30558	0.0069023
-0.10671	0.0039552	-0.30052	0.0065663
-0.10671	0.0038178	-0.29503	0.0062337
-0.10671	0.0036847	-0.28918	0.0059065
-0.10671	0.003556	-0.28303	0.0055864
-0.10671	0.0034313	-0.27663	0.0052747
-0.10671	0.0033106	-0.27003	0.0049726
-0.10671	0.0031938	-0.26327	0.0046809
-0.10671	0.0030808	-0.25639	0.0044003
-0.10671	0.0029713	-0.24945	0.0041312
-0.10671	0.0028653	-0.24245	0.0038739
-0.10671	0.0027628	-0.23545	0.0036285
-0.10671	0.0026635	-0.22846	0.0033951
-0.10671	0.0025674	-0.22151	0.0031734
-0.10671	0.0024744	-0.21461	0.0029633
-0.10671	0.0023843	-0.20779	0.0027647
-0.10671	0.0022972	-0.20105	0.0025771
-0.10671	0.0022128	-0.19442	0.0024002
-0.10671	0.0021311	-0.1879	0.0022337
-0.10671	0.0020521	-0.1815	0.002077
-0.10671	0.0019755	-0.17523	0.0019299
-0.10671	0.0019014	-0.16909	0.0017919
-0.10671	0.0018297	-0.16309	0.0016625
-0.10671	0.0017603	-0.15722	0.0015413
-0.10671	0.0016931	-0.1515	0.0014279
-0.10671	0.0016281	-0.14592	0.001322
-0.10671	0.0015651	-0.14049	0.001223
-0.10671	0.0015041	-0.1352	0.0011305
-0.10671	0.0014451	-0.13005	0.0010443
-0.10671	0.001388	-0.12505	0.00096396
-0.10671	0.0013327	-0.12018	0.00088911
-0.10671	0.0012792	-0.11546	0.00081941
-0.10671	0.0012274	-0.11087	0.00075458
-0.10671	0.0011773	-0.10641	0.00069429
-0.10671	0.0011287	-0.10209	0.00063826
-0.10671	0.0010817	-0.097893	0.00058623
-0.10671	0.0010363	-0.093824	0.00053794
-0.10671	0.00099224	-0.089877	0.00049315
-0.10671	0.00094962	-0.08605	0.00045162
-0.10671	0.00090836	-0.082341	0.00041315
-0.10671	0.00086842	-0.078745	0.00037754
-0.10671	0.00082977	-0.075261	0.00034458
-0.10671	0.00079235	-0.071885	0.00031411
-0.10671	0.00075612	-0.068613	0.00028596
-0.10671	0.00072106	-0.065444	0.00025997
-0.10671	0.00068712	-0.062375	0.00023599
-0.10671	0.00065426	-0.059401	0.00021389
-0.10671	0.00062246	-0.056521	0.00019353
-0.10671	0.00059167	-0.053732	0.00017479
-0.10671	0.00056187	-0.051032	0.00015757
-0.10671	0.00053302	-0.048416	0.00014175
-0.10671	0.0005051	-0.045884	0.00012724
-0.10671	0.00047806	-0.043431	0.00011394
-0.10671	0.0004519	-0.041057	0.00010177
-0.10671	0.00042657	-0.038758	0.0907
-0.10671	0.00040205	-0.036533	0.805
-0.10671	0.00037832	-0.034378	0.0713
-0.10671	0.00035534	-0.032292	0.628
-0.10671	0.0003331	-0.030272	0.552
-0.10671	0.00031158	-0.028317	0.483
-0.10671	0.00029074	-0.026424	0.42
-0.10671	0.00027057	-0.024592	0.364
-0.10671	0.00025104	-0.022818	0.313
-0.10671	0.00023214	-0.021101	0.268
-0.10671	0.00021384	-0.019439	0.227
-0.10671	0.00019613	-0.01783	0.191
-0.10671	0.00017899	-0.016272	0.159
-0.10671	0.00016239	-0.014764	0.131
-0.10671	0.00014633	-0.013304	0.106
-0.10671	0.00013078	-0.011891	0.0849
-0.10671	0.00011572	-0.010524	0.00664
-0.10671	0.00010115	-0.0091996	0.0508
-0.10671	0.87	-0.007918	0.0376
-0.10671	0.734	-0.0066773	0.0267
-0.10671	0.602	-0.0054764	0.0018
-0.10671	0.474	-0.0043139	0.0112
-0.10671	3.5e-005	-0.0031958	0.00612
-0.10497	0.24199	-0.0029272	-0.00020764
-0.10497	0.25	-0.002914	0
-0.10497	0.23423	-0.0029644	-0.00040995
-0.10497	0.22673	-0.0030205	-0.00060941
-0.10497	0.21946	-0.0030904	-0.00080703
-0.10497	0.21243	-0.0031698	-0.0010039
-0.10497	0.20562	-0.0032553	-0.0012004
-0.10497	0.19903	-0.0033442	-0.001397
-0.10497	0.19265	-0.0034343	-0.001594
-0.10497	0.18647	-0.0035239	-0.0017914
-0.10497	0.1805	-0.0036115	-0.0019895
-0.10497	0.17471	-0.0036958	-0.0021882
-0.10497	0.16911	-0.0037757	-0.0023875
-0.10497	0.16368	-0.0038502	-0.0025874
-0.10497	0.15844	-0.0039182	-0.0027878
-0.10497	0.15336	-0.0039789	-0.0029883
-0.10497	0.14844	-0.0040314	-0.0031886
-0.10497	0.14368	-0.0040748	-0.0033883
-0.10497	0.13907	-0.0041085	-0.0035867
-0.10497	0.13461	-0.0041319	-0.0037833
-0.10497	0.13029	-0.0041447	-0.0039773
-0.10497	0.12611	-0.0041465	-0.0041682
-0.10497	0.12206	-0.0041373	-0.0043552
-0.10497	0.11815	-0.004117	-0.0045377
-0.10497	0.11435	-0.004086	-0.004715
-0.10497	0.11068	-0.0040446	-0.0048866
-0.10497	0.10713	-0.0039933	-0.0050519
-0.10497	0.10369	-0.0039326	-0.0052107
-0.10497	0.10036	-0.0038632	-0.0053624
-0.10497	0.09714	-0.0037858	-0.005507
-0.10497	0.094021	-0.0037012	-0.0056441
-0.10497	0.091001	-0.0036101	-0.0057736
-0.10497	0.088078	-0.0035134	-0.0058956
-0.10497	0.085249	-0.0034118	-0.00601
-0.10497	0.08251	-0.0033061	-0.0061169
-0.10497	0.079859	-0.003197	-0.0062164
-0.10497	0.077293	-0.0030851	-0.0063086
-0.10497	0.074808	-0.0029712	-0.0063937
-0.10497	0.072404	-0.0028559	-0.0064718
-0.10497	0.070076	-0.0027396	-0.0065432
-0.10497	0.067822	-0.002623	-0.0066082
-0.10497	0.065641	-0.0025064	-0.0066668
-0.10497	0.06353	-0.0023903	-0.0067194
-0.10497	0.061486	-0.0022751	-0.0067663
-0.10497	0.059508	-0.0021611	-0.0068076
-0.10497	0.057593	-0.0020485	-0.0068436
-0.10497	0.055739	-0.0019377	-0.0068746
-0.10497	0.053944	-0.0018287	-0.0069008
-0.10497	0.052207	-0.0017218	-0.0069224
-0.10497	0.050526	-0.0016171	-0.0069397
-0.10497	0.048898	-0.0015147	-0.0069529
-0.10497	0.047322	-0.0014146	-0.0069623
-0.10497	0.045797	-0.001317	-0.0069681
-0.10497	0.044321	-0.0012218	-0.0069705
-0.10497	0.042892	-0.0011292	-0.0069697
-0.10497	0.041508	-0.0010392	-0.0069661
-0.10497	0.040169	-0.00095181	-0.0069597
-0.10497	0.038873	-0.00086724	-0.0069509
-0.10497	0.037618	-0.0007857	-0.0069398
-0.10497	0.036403	-0.0007075	-0.0069265
-0.10497	0.035228	-0.00063312	-0.0069113
-0.10497	0.034089	-0.00056325	-0.0068943
-0.10497	0.032988	-0.00049887	-0.0068754
-0.10497	0.031921	-0.0004413	-0.0068547
-0.10497	0.030889	-0.00039233	-0.006832
-0.10497	0.02989	-0.00035438	-0.0068073
-0.10497	0.028922	-0.00033055	-0.0067801
-0.10497	0.027986	-0.00032492	-0.0067499
-0.10497	0.027079	-0.00034265	-0.0067163
-0.10497	0.026202	-0.00039028	-0.0066783
-0.10497	0.025353	-0.00047598	-0.006635
-0.10497	0.024531	-0.00060984	-0.0065852
-0.10497	0.023735	-0.00080425	-0.0065274
-0.10497	0.022964	-0.0010742	-0.00646
-0.10497	0.022219	-0.0014378	-0.006381
-0.10497	0.021497	-0.0019164	-0.0062883
-0.10497	0.020798	-0.0025354	-0.0061796
-0.10497	0.020122	-0.0033244	-0.0060523
-0.10497	0.019467	-0.0043176	-0.0059035
-0.10497	0.018833	-0.0055542	-0.0057303
-0.10497	0.018219	-0.0070784	-0.0055295
-0.10497	0.017626	-0.0089401	-0.0052978
-0.10497	0.017051	-0.011194	-0.0050319
-0.10497	0.016494	-0.013901	-0.0047284
-0.10497	0.015956	-0.017125	-0.0043842
-0.10497	0.015434	-0.020936	-0.0039961
-0.10497	0.014929	-0.025404	-0.0035615
-0.10497	0.014441	-0.030604	-0.0030779
-0.10497	0.013968	-0.036607	-0.0025437
-0.10497	0.01351	-0.043485	-0.0019579
-0.10497	0.013067	-0.051302	-0.0013206
-0.10497	0.012638	-0.060113	-0.00063207
-0.10497	0.012222	-0.069947	0.00010389
-0.10497	0.01182	-0.080716	0.00087383
-0.10497	0.011431	-0.092301	0.001663
-0.10497	0.011055	-0.10463	0.0024622
-0.10497	0.01069	-0.11761	0.003262
-0.10497	0.010337	-0.13114	0.0040527
-0.10497	0.0099954	-0.14509	0.0048248
-0.10497	0.0096647	-0.15934	0.0055689
-0.10497	0.0093446	-0.17375	0.0062764
-0.10497	0.0090347	-0.18816	0.0069394
-0.10497	0.0087347	-0.20244	0.0075512
-0.10497	0.0084443	-0.21644	0.0081059
-0.10497	0.0081632	-0.23001	0.0085988
-0.10497	0.0078911	-0.24303	0.0090267
-0.10497	0.0076277	-0.25537	0.0093873
-0.10497	0.0073728	-0.26692	0.0096799
-0.10497	0.007126	-0.27759	0.0099046
-0.10497	0.0068871	-0.28729	0.010063
-0.10497	0.0066558	-0.29596	0.010157
-0.10497	0.006432	-0.30356	0.010189
-0.10497	0.0062153	-0.31006	0.010165
-0.10497	0.0060055	-0.31544	0.010087
-0.10497	0.0058025	-0.31971	0.0099612
-0.10497	0.0056059	-0.32288	0.009792
-0.10497	0.0054157	-0.32498	0.0095848
-0.10497	0.0052315	-0.32606	0.0093447
-0.10497	0.0050532	-0.32615	0.0090767
-0.10497	0.0048807	-0.32533	0.0087858
-0.10497	0.0047136	-0.32365	0.0084768
-0.10497	0.0045519	-0.32117	0.0081539
-0.10497	0.0043954	-0.31798	0.0078211
-0.10497	0.0042439	-0.31413	0.0074823
-0.10497	0.0040972	-0.30969	0.0071406
-0.10497	0.0039552	-0.30474	0.006799
-0.10497	0.0038178	-0.29934	0.0064599
-0.10497	0.0036847	-0.29356	0.0061256
-0.10497	0.003556	-0.28745	0.0057979
-0.10497	0.0034313	-0.28106	0.0054783
-0.10497	0.0033106	-0.27446	0.0051681
-0.10497	0.0031938	-0.26769	0.0048681
-0.10497	0.0030808	-0.26078	0.0045791
-0.10497	0.0029713	-0.25379	0.0043017
-0.10497	0.0028653	-0.24674	0.0040361
-0.10497	0.0027628	-0.23967	0.0037826
-0.10497	0.0026635	-0.23261	0.0035411
-0.10497	0.0025674	-0.22557	0.0033117
-0.10497	0.0024744	-0.21859	0.0030941
-0.10497	0.0023843	-0.21168	0.0028881
-0.10497	0.0022972	-0.20485	0.0026935
-0.10497	0.0022128	-0.19812	0.0025099
-0.10497	0.0021311	-0.19149	0.0023369
-0.10497	0.0020521	-0.18499	0.0021741
-0.10497	0.0019755	-0.17862	0.0020211
-0.10497	0.0019014	-0.17237	0.0018775
-0.10497	0.0018297	-0.16627	0.0017428
-0.10497	0.0017603	-0.1603	0.0016165
-0.10497	0.0016931	-0.15448	0.0014984
-0.10497	0.0016281	-0.1488	0.0013879
-0.10497	0.0015651	-0.14327	0.0012846
-0.10497	0.0015041	-0.13788	0.0011881
-0.10497	0.0014451	-0.13264	0.001098
-0.10497	0.001388	-0.12754	0.0010141
-0.10497	0.0013327	-0.12258	0.00093578
-0.10497	0.0012792	-0.11777	0.00086287
-0.10497	0.0012274	-0.11309	0.000795
-0.10497	0.0011773	-0.10855	0.00073186
-0.10497	0.0011287	-0.10414	0.00067315
-0.10497	0.0010817	-0.099861	0.0006186
-0.10497	0.0010363	-0.095713	0.00056793
-0.10497	0.00099224	-0.091689	0.00052091
-0.10497	0.00094962	-0.087787	0.00047729
-0.10497	0.00090836	-0.084005	0.00043686
-0.10497	0.00086842	-0.080339	0.00039941
-0.10497	0.00082977	-0.076785	0.00036473
-0.10497	0.00079235	-0.073342	0.00033265
-0.10497	0.00075612	-0.070006	0.00030299
-0.10497	0.00072106	-0.066775	0.00027559
-0.10497	0.00068712	-0.063644	0.00025029
-0.10497	0.00065426	-0.060611	0.00022696
-0.10497	0.00062246	-0.057674	0.00020545
-0.10497	0.00059167	-0.054829	0.00018565
-0.10497	0.00056187	-0.052074	0.00016744
-0.10497	0.00053302	-0.049406	0.0001507
-0.10497	0.0005051	-0.046823	0.00013534
-0.10497	0.00047806	-0.044322	0.00012125
-0.10497	0.0004519	-0.041899	0.00010834
-0.10497	0.00042657	-0.039554	0.965
-0.10497	0.00040205	-0.037284	0.858
-0.10497	0.00037832	-0.035085	0.759
-0.10497	0.00035534	-0.032957	0.67
-0.10497	0.0003331	-0.030896	0.589
-0.10497	0.00031158	-0.028901	0.515
-0.10497	0.00029074	-0.02697	0.449
-0.10497	0.00027057	-0.0251	0.389
-0.10497	0.00025104	-0.02329	0.335
-0.10497	0.00023214	-0.021538	0.286
-0.10497	0.00021384	-0.019842	0.243
-0.10497	0.00019613	-0.018199	0.204
-0.10497	0.00017899	-0.01661	0.17
-0.10497	0.00016239	-0.015071	0.14
-0.10497	0.00014633	-0.013581	0.114
-0.10497	0.00013078	-0.012139	0.0908
-0.10497	0.00011572	-0.010743	0.0711
-0.10497	0.00010115	-0.0093913	0.0544
-0.10497	0.87	-0.0080831	0.0403
-0.10497	0.734	-0.0068167	0.0286
-0.10497	0.602	-0.0055907	0.0193
-0.10497	0.474	-0.004404	0.0119
-0.10497	3.5e-005	-0.0032626	0.00655
-0.10325	0.24199	-0.0029721	-0.00020935
-0.10325	0.25	-0.0029587	0
-0.10325	0.23423	-0.0030099	-0.00041349
-0.10325	0.22673	-0.0030669	-0.00061491
-0.10325	0.21946	-0.0031381	-0.00081456
-0.10325	0.21243	-0.0032189	-0.0010135
-0.10325	0.20562	-0.0033061	-0.0012123
-0.10325	0.19903	-0.0033967	-0.0014112
-0.10325	0.19265	-0.0034887	-0.0016105
-0.10325	0.18647	-0.0035802	-0.0018104
-0.10325	0.1805	-0.0036699	-0.002011
-0.10325	0.17471	-0.0037563	-0.0022124
-0.10325	0.16911	-0.0038385	-0.0024146
-0.10325	0.16368	-0.0039152	-0.0026175
-0.10325	0.15844	-0.0039855	-0.002821
-0.10325	0.15336	-0.0040485	-0.0030249
-0.10325	0.14844	-0.0041031	-0.0032287
-0.10325	0.14368	-0.0041485	-0.0034319
-0.10325	0.13907	-0.0041841	-0.0036341
-0.10325	0.13461	-0.0042092	-0.0038346
-0.10325	0.13029	-0.0042234	-0.0040327
-0.10325	0.12611	-0.0042263	-0.0042276
-0.10325	0.12206	-0.0042179	-0.0044186
-0.10325	0.11815	-0.0041982	-0.0046051
-0.10325	0.11435	-0.0041673	-0.0047864
-0.10325	0.11068	-0.0041257	-0.0049618
-0.10325	0.10713	-0.0040739	-0.005131
-0.10325	0.10369	-0.0040123	-0.0052933
-0.10325	0.10036	-0.0039418	-0.0054485
-0.10325	0.09714	-0.003863	-0.0055964
-0.10325	0.094021	-0.0037767	-0.0057366
-0.10325	0.091001	-0.0036837	-0.0058691
-0.10325	0.088078	-0.0035848	-0.0059938
-0.10325	0.085249	-0.0034808	-0.0061107
-0.10325	0.08251	-0.0033726	-0.0062198
-0.10325	0.079859	-0.0032607	-0.0063214
-0.10325	0.077293	-0.003146	-0.0064155
-0.10325	0.074808	-0.0030291	-0.0065022
-0.10325	0.072404	-0.0029106	-0.0065818
-0.10325	0.070076	-0.0027911	-0.0066545
-0.10325	0.067822	-0.0026712	-0.0067205
-0.10325	0.065641	-0.0025512	-0.00678
-0.10325	0.06353	-0.0024317	-0.0068334
-0.10325	0.061486	-0.0023129	-0.0068808
-0.10325	0.059508	-0.0021953	-0.0069225
-0.10325	0.057593	-0.0020791	-0.0069588
-0.10325	0.055739	-0.0019645	-0.00699
-0.10325	0.053944	-0.0018518	-0.0070162
-0.10325	0.052207	-0.0017412	-0.0070378
-0.10325	0.050526	-0.0016327	-0.0070549
-0.10325	0.048898	-0.0015266	-0.007068
-0.10325	0.047322	-0.0014228	-0.0070771
-0.10325	0.045797	-0.0013214	-0.0070827
-0.10325	0.044321	-0.0012226	-0.0070848
-0.10325	0.042892	-0.0011263	-0.0070838
-0.10325	0.041508	-0.0010326	-0.0070799
-0.10325	0.040169	-0.00094171	-0.0070734
-0.10325	0.038873	-0.00085363	-0.0070644
-0.10325	0.037618	-0.00076862	-0.0070531
-0.10325	0.036403	-0.00068696	-0.0070398
-0.10325	0.035228	-0.00060911	-0.0070245
-0.10325	0.034089	-0.00053567	-0.0070074
-0.10325	0.032988	-0.00046753	-0.0069886
-0.10325	0.031921	-0.00040589	-0.0069679
-0.10325	0.030889	-0.00035237	-0.0069454
-0.10325	0.02989	-0.00030914	-0.0069207
-0.10325	0.028922	-0.00027904	-0.0068937
-0.10325	0.027986	-0.00026577	-0.0068638
-0.10325	0.027079	-0.00027407	-0.0068305
-0.10325	0.026202	-0.00030996	-0.0067931
-0.10325	0.025353	-0.000381	-0.0067505
-0.10325	0.024531	-0.0004966	-0.0067017
-0.10325	0.023735	-0.00066832	-0.0066452
-0.10325	0.022964	-0.00091028	-0.0065796
-0.10325	0.022219	-0.0012395	-0.006503
-0.10325	0.021497	-0.0016763	-0.0064134
-0.10325	0.020798	-0.0022449	-0.0063084
-0.10325	0.020122	-0.0029735	-0.0061856
-0.10325	0.019467	-0.0038949	-0.0060422
-0.10325	0.018833	-0.0050468	-0.0058752
-0.10325	0.018219	-0.0064722	-0.0056816
-0.10325	0.017626	-0.0082192	-0.005458
-0.10325	0.017051	-0.010342	-0.005201
-0.10325	0.016494	-0.012898	-0.0049074
-0.10325	0.015956	-0.015953	-0.0045736
-0.10325	0.015434	-0.019573	-0.0041965
-0.10325	0.014929	-0.023831	-0.0037733
-0.10325	0.014441	-0.028801	-0.0033012
-0.10325	0.013968	-0.034555	-0.0027783
-0.10325	0.01351	-0.041166	-0.0022035
-0.10325	0.013067	-0.048702	-0.0015761
-0.10325	0.012638	-0.057223	-0.00089709
-0.10325	0.012222	-0.066778	-0.00016734
-0.10325	0.01182	-0.077315	0.00060332
-0.10325	0.011431	-0.088716	0.0013983
-0.10325	0.011055	-0.10089	0.0022063
-0.10325	0.01069	-0.11376	0.0030185
-0.10325	0.010337	-0.12723	0.0038251
-0.10325	0.0099954	-0.14116	0.0046163
-0.10325	0.0096647	-0.15545	0.0053825
-0.10325	0.0093446	-0.16994	0.0061146
-0.10325	0.0090347	-0.18449	0.0068045
-0.10325	0.0087347	-0.19896	0.0074447
-0.10325	0.0084443	-0.2132	0.008029
-0.10325	0.0081632	-0.22706	0.0085521
-0.10325	0.0078911	-0.24041	0.0090103
-0.10325	0.0076277	-0.25311	0.0094009
-0.10325	0.0073728	-0.26506	0.0097226
-0.10325	0.007126	-0.27614	0.0099751
-0.10325	0.0068871	-0.28628	0.010159
-0.10325	0.0066558	-0.2954	0.010278
-0.10325	0.006432	-0.30346	0.010333
-0.10325	0.0062153	-0.3104	0.010328
-0.10325	0.0060055	-0.31623	0.010267
-0.10325	0.0058025	-0.32093	0.010156
-0.10325	0.0056059	-0.32451	0.0099994
-0.10325	0.0054157	-0.327	0.009802
-0.10325	0.0052315	-0.32844	0.0095693
-0.10325	0.0050532	-0.32888	0.0093065
-0.10325	0.0048807	-0.32836	0.0090188
-0.10325	0.0047136	-0.32695	0.0087108
-0.10325	0.0045519	-0.32473	0.0083873
-0.10325	0.0043954	-0.32174	0.0080524
-0.10325	0.0042439	-0.31807	0.00771
-0.10325	0.0040972	-0.31379	0.0073636
-0.10325	0.0039552	-0.30897	0.0070162
-0.10325	0.0038178	-0.30367	0.0066706
-0.10325	0.0036847	-0.29795	0.0063291
-0.10325	0.003556	-0.29189	0.0059937
-0.10325	0.0034313	-0.28553	0.005666
-0.10325	0.0033106	-0.27893	0.0053474
-0.10325	0.0031938	-0.27215	0.005039
-0.10325	0.0030808	-0.26522	0.0047415
-0.10325	0.0029713	-0.25818	0.0044556
-0.10325	0.0028653	-0.25108	0.0041816
-0.10325	0.0027628	-0.24395	0.0039198
-0.10325	0.0026635	-0.23681	0.0036703
-0.10325	0.0025674	-0.2297	0.003433
-0.10325	0.0024744	-0.22263	0.0032079
-0.10325	0.0023843	-0.21562	0.0029947
-0.10325	0.0022972	-0.20869	0.0027932
-0.10325	0.0022128	-0.20186	0.0026029
-0.10325	0.0021311	-0.19514	0.0024236
-0.10325	0.0020521	-0.18853	0.0022548
-0.10325	0.0019755	-0.18205	0.0020961
-0.10325	0.0019014	-0.1757	0.0019471
-0.10325	0.0018297	-0.16949	0.0018073
-0.10325	0.0017603	-0.16342	0.0016763
-0.10325	0.0016931	-0.15749	0.0015536
-0.10325	0.0016281	-0.15171	0.0014389
-0.10325	0.0015651	-0.14607	0.0013316
-0.10325	0.0015041	-0.14059	0.0012315
-0.10325	0.0014451	-0.13525	0.001138
-0.10325	0.001388	-0.13005	0.0010508
-0.10325	0.0013327	-0.125	0.00096956
-0.10325	0.0012792	-0.12009	0.00089387
-0.10325	0.0012274	-0.11532	0.00082342
-0.10325	0.0011773	-0.11069	0.00075788
-0.10325	0.0011287	-0.1062	0.00069695
-0.10325	0.0010817	-0.10183	0.00064034
-0.10325	0.0010363	-0.097603	0.00058778
-0.10325	0.00099224	-0.0935	0.000539
-0.10325	0.00094962	-0.089521	0.00049377
-0.10325	0.00090836	-0.085663	0.00045184
-0.10325	0.00086842	-0.081924	0.00041301
-0.10325	0.00082977	-0.0783	0.00037707
-0.10325	0.00079235	-0.074788	0.00034383
-0.10325	0.00075612	-0.071386	0.0003131
-0.10325	0.00072106	-0.068089	0.00028472
-0.10325	0.00068712	-0.064896	0.00025853
-0.10325	0.00065426	-0.061803	0.00023437
-0.10325	0.00062246	-0.058807	0.00021212
-0.10325	0.00059167	-0.055905	0.00019163
-0.10325	0.00056187	-0.053096	0.00017279
-0.10325	0.00053302	-0.050375	0.00015548
-0.10325	0.0005051	-0.04774	0.0001396
-0.10325	0.00047806	-0.045189	0.00012504
-0.10325	0.0004519	-0.042718	0.00011171
-0.10325	0.00042657	-0.040327	0.995
-0.10325	0.00040205	-0.038011	0.884
-0.10325	0.00037832	-0.035769	0.783
-0.10325	0.00035534	-0.033599	0.69
-0.10325	0.0003331	-0.031497	0.607
-0.10325	0.00031158	-0.029463	0.531
-0.10325	0.00029074	-0.027494	0.462
-0.10325	0.00027057	-0.025587	0.4
-0.10325	0.00025104	-0.023742	0.344
-0.10325	0.00023214	-0.021955	0.0294
-0.10325	0.00021384	-0.020226	0.025
-0.10325	0.00019613	-0.018551	0.21
[truncated: 118,448 more rows]
