# Supplementary material for: Dissipated power and induced velocity fields data of a micro single dielectric barrier discharge plasma actuator for active flow control
Source: Data Brief. 2015 Aug 28;5:65–70. doi: 10.1016/j.dib.2015.08.011 (PMC4564384; doi:10.1016/j.dib.2015.08.011)
Supplement: Supplementary file 1 — Supplementary material [file mmc1.zip › supplementary_material/caseCexp.dat]

% x (m)		y (m)		Vx (m/s) Vy (m/s)	error_Vx(%)	error_Vy(%)
0.0094388	0.00083941	1.3326	0.015495	1.5381	51.548
0.0094388	0.0010327	1.2401	0.013184	1.1736	60.791
0.0094388	0.0012259	1.072	0.0005022	1.2999	1443.8
0.0094388	0.0014191	0.85751	-0.012297	1.6244	-59.794
0.0094388	0.0016124	0.62088	-0.021707	2.0864	-32.924
0.0094388	0.0018056	0.4229	-0.030767	2.6827	-20.786
0.0094388	0.0019989	0.29066	-0.036347	3.2588	-16.409
0.0094388	0.0021921	0.19367	-0.040991	4.1578	-12.637
0.0094388	0.0023854	0.11844	-0.0422	4.9597	-10.766
0.0094388	0.0025786	0.06408	-0.040302	9.7753	-11.889
0.0094388	0.0027719	0.027842	-0.041087	23.196	-13.781
0.0094388	0.0029651	0.0086773	-0.038861	68.66	-13.834
0.0094388	0.0031583	-0.0079763	-0.041139	-75.137	-12.468
0.0094388	0.0033516	-0.015754	-0.04763	-34.321	-10.169
0.0094388	0.0035448	-0.02387	-0.04576	-22.177	-10.545
0.0094388	0.0037381	-0.029595	-0.046576	-18.996	-10.145
0.0094388	0.0039313	-0.033804	-0.050057	-16.745	-9.9425
0.0094388	0.0041246	-0.038095	-0.048663	-15.858	-9.8732
0.0094388	0.0043178	-0.033152	-0.050578	-19.536	-9.06
0.0094388	0.0045111	-0.030827	-0.050619	-19.548	-9.3606
0.0094388	0.0047043	-0.029106	-0.053238	-21.343	-9.7006
0.0094388	0.0048976	-0.023489	-0.055688	-26.611	-8.2264
0.0094388	0.0050908	-0.026938	-0.053209	-23.473	-8.6089
0.0094388	0.005284	-0.03358	-0.055334	-18.546	-6.9484
0.0094388	0.0054773	-0.033402	-0.056523	-17.67	-7.4487
0.0094388	0.0056705	-0.02684	-0.056002	-24.046	-7.0371
0.0094388	0.0058638	-0.021668	-0.058779	-28.586	-7.081
0.0094388	0.006057	-0.018948	-0.066103	-32.173	-6.321
0.0094388	0.0062503	-0.016136	-0.065187	-38.836	-5.8765
0.0094388	0.0064435	-0.012101	-0.064135	-49.443	-6.5877
0.0094388	0.0066368	-0.010239	-0.064822	-60.711	-5.9117
0.0094388	0.00683	-0.012552	-0.064541	-51.45	-6.3369
0.0094388	0.0070232	-0.014316	-0.066429	-49.972	-6.3155
0.0094388	0.0072165	-0.01611	-0.067398	-44.887	-6.6205
0.0094388	0.0074097	-0.017108	-0.065284	-41.943	-6.6406
0.0094388	0.007603	-0.014468	-0.061741	-50.828	-6.7402
0.0094388	0.0077962	-0.0076606	-0.06233	-98.003	-6.194
0.0094388	0.0079895	-0.0012528	-0.0643	-591.83	-7.5673
0.0094388	0.0081827	-0.0043411	-0.063546	-149.66	-6.4042
0.0094388	0.008376	0.0005125	-0.067056	1408.2	-5.8555
0.0094388	0.0085692	0.0026036	-0.065254	267.35	-6.2923
0.0094388	0.0087625	-0.0028789	-0.062409	-238.87	-6.9818
0.0094388	0.0089557	-0.00092031	-0.062145	-719.08	-7.1542
0.0094388	0.0091489	0.00014866	-0.063781	4301.4	-6.9466
0.0094388	0.0093422	-0.0049102	-0.064677	-122.78	-6.1023
0.0094388	0.0095354	-0.005086	-0.061828	-138.15	-6.3464
0.0094388	0.0097287	0.0030157	-0.06254	244.3	-6.3175
0.0094388	0.0099219	0.0018194	-0.063347	386	-5.8166
0.0094388	0.010115	0.0028865	-0.062935	240.69	-6.3057
0.0094388	0.010308	0.0073211	-0.063254	92.749	-6.0826
0.0094388	0.010502	0.0095905	-0.059772	78.121	-6.288
0.0094388	0.010695	0.0046892	-0.059534	128.36	-6.9122
0.0094388	0.010888	0.0054336	-0.061152	127.37	-6.0177
0.0094388	0.011081	0.0040149	-0.057955	195.29	-6.4666
0.0094388	0.011275	-0.00022216	-0.055594	-2916.7	-6.8115
0.0094388	0.011468	0.0014267	-0.054709	405.64	-6.3747
0.0094388	0.011661	0.00076355	-0.052821	823.44	-6.1803
0.0094388	0.011854	0.0041851	-0.055104	132.96	-6.7765
0.0094388	0.012048	0.0077876	-0.053296	72.961	-6.8053
0.0094388	0.012241	0.0086025	-0.051291	77.47	-6.6987
0.0094388	0.012434	0.01193	-0.052311	51.377	-7.2914
0.0094388	0.012627	0.014389	-0.050399	41.374	-7.9794
0.0094388	0.012821	0.012035	-0.051692	50.997	-7.7577
0.0094388	0.013014	0.0073675	-0.052402	85.295	-6.9208
0.0094388	0.013207	0.0080184	-0.049931	80.683	-6.9409
0.0094388	0.0134	0.01168	-0.051102	50.422	-7.1426
0.0094388	0.013594	0.010795	-0.051474	54.003	-7.5816
0.0094388	0.013787	0.0069109	-0.048386	78.06	-7.6289
0.0094388	0.01398	0.0092865	-0.044265	58.811	-9.2984
0.0094388	0.014173	0.0082691	-0.043001	63.174	-8.7817
0.0094388	0.014367	0.0074929	-0.043632	75.419	-9.1288
0.0094388	0.01456	0.0072282	-0.041101	82.999	-9.0007
0.0094388	0.014753	0.0045507	-0.042441	123.17	-9.3459
0.0094388	0.014946	0.0050326	-0.042736	108.33	-10.504
0.0094388	0.01514	0.0047092	-0.041947	109.57	-9.1869
0.0094388	0.015333	0.0052449	-0.041119	96.394	-9.8627
0.0094388	0.015526	0.0061255	-0.038604	84.829	-10.507
0.0094388	0.015719	0.0067005	-0.039701	83.351	-10.529
0.0094388	0.015913	0.0058114	-0.041596	95.945	-10.695
0.0094388	0.016106	0.0036682	-0.039541	153.64	-11.031
0.0094388	0.016299	0.0078314	-0.0355	79.338	-11.582
0.0094388	0.016492	0.0093351	-0.034097	56.588	-12.76
0.0094388	0.016686	0.0062839	-0.037854	77.982	-11.155
0.0094388	0.016879	0.0055933	-0.038848	94.263	-10.451
0.0094388	0.017072	0.0062743	-0.036024	83.279	-10.506
0.0094388	0.017265	0.0046567	-0.036417	103.39	-12.058
0.0094388	0.017458	0.0044631	-0.033417	122.34	-13.771
0.0094388	0.017652	0.0048177	-0.0313	106.18	-11.921
0.0094388	0.017845	0.0018732	-0.031502	244.73	-11.425
0.0094388	0.018038	0.001833	-0.031985	254.62	-11.727
0.0094388	0.018231	0.0042758	-0.030994	108.61	-12.074
0.0094388	0.018425	0.004452	-0.030155	98.375	-12.462
0.0094388	0.018618	0.0060304	-0.031523	67.336	-11.66
0.0094388	0.018811	0.0028168	-0.030069	156.82	-13.617
0.0094388	0.019004	0.00071652	-0.02869	631.68	-14.934
0.0094388	0.019198	0.0027416	-0.030405	153.57	-13.282
0.0092456	0.00083941	1.3297	0.02035	1.0479	35.952
0.0092456	0.0010327	1.2326	0.01629	0.73868	42.303
0.0092456	0.0012259	1.0553	0.0049431	0.91159	144.82
0.0092456	0.0014191	0.82757	-0.010837	1.2958	-65.453
0.0092456	0.0016124	0.60195	-0.023337	1.7225	-29.913
0.0092456	0.0018056	0.41412	-0.031004	2.1791	-20.672
0.0092456	0.0019989	0.27736	-0.037193	2.7505	-14.818
0.0092456	0.0021921	0.17573	-0.040209	3.9188	-12.798
0.0092456	0.0023854	0.10268	-0.042265	6.1736	-11.296
0.0092456	0.0025786	0.055932	-0.040056	10.642	-11.495
0.0092456	0.0027719	0.028731	-0.038687	19.412	-13.057
0.0092456	0.0029651	0.007721	-0.036504	75.014	-14.226
0.0092456	0.0031583	-0.0080453	-0.039701	-71.219	-11.531
0.0092456	0.0033516	-0.018658	-0.044402	-28.65	-9.7369
0.0092456	0.0035448	-0.026787	-0.046268	-21.939	-9.4868
0.0092456	0.0037381	-0.030814	-0.048635	-20.112	-9.7924
0.0092456	0.0039313	-0.032973	-0.050033	-17.756	-10.161
0.0092456	0.0041246	-0.035792	-0.048872	-15.688	-8.9712
0.0092456	0.0043178	-0.033157	-0.054637	-16.36	-7.6294
0.0092456	0.0045111	-0.033428	-0.055938	-18.076	-7.9803
0.0092456	0.0047043	-0.031027	-0.053458	-19.493	-8.1736
0.0092456	0.0048976	-0.026673	-0.054318	-22.589	-7.7331
0.0092456	0.0050908	-0.027907	-0.051932	-21.334	-9.0923
0.0092456	0.005284	-0.033433	-0.053404	-19.048	-8.2125
0.0092456	0.0054773	-0.034689	-0.054761	-18.176	-8.1432
0.0092456	0.0056705	-0.030275	-0.055888	-20.836	-8.2873
0.0092456	0.0058638	-0.022407	-0.061606	-24.833	-6.7014
0.0092456	0.006057	-0.020024	-0.065679	-30.002	-6.6037
0.0092456	0.0062503	-0.017033	-0.062262	-38.611	-6.589
0.0092456	0.0064435	-0.014926	-0.064646	-41.552	-6.7061
0.0092456	0.0066368	-0.015899	-0.065558	-37.564	-6.0544
0.0092456	0.00683	-0.015204	-0.062639	-41.174	-6.0056
0.0092456	0.0070232	-0.014782	-0.066953	-46.218	-5.184
0.0092456	0.0072165	-0.013832	-0.066521	-47.433	-5.5229
0.0092456	0.0074097	-0.012411	-0.062591	-54.085	-6.1512
0.0092456	0.007603	-0.010569	-0.063774	-65.603	-5.8539
0.0092456	0.0077962	-0.010691	-0.066612	-64.68	-6.1158
0.0092456	0.0079895	-0.0094426	-0.064017	-68.51	-6.7459
0.0092456	0.0081827	-0.0075807	-0.063368	-79.527	-6.1234
0.0092456	0.008376	-0.0026266	-0.066495	-242.29	-5.6947
0.0092456	0.0085692	-0.00059128	-0.065775	-1169	-5.9789
0.0092456	0.0087625	-0.0029463	-0.063584	-221.59	-6.647
0.0092456	0.0089557	-0.0017845	-0.065814	-349	-6.4116
0.0092456	0.0091489	-0.00073024	-0.069432	-964.04	-5.5461
0.0092456	0.0093422	-0.0049702	-0.065543	-148.4	-5.7288
0.0092456	0.0095354	-0.0032329	-0.060834	-189.95	-7.0973
0.0092456	0.0097287	0.0063753	-0.061089	102.74	-6.7038
0.0092456	0.0099219	0.0029278	-0.061862	232.42	-6.0902
0.0092456	0.010115	0.0025327	-0.063091	254.09	-6.2617
0.0092456	0.010308	0.011644	-0.062437	55.003	-5.9357
0.0092456	0.010502	0.0092994	-0.060437	66.325	-6.3064
0.0092456	0.010695	0.0043723	-0.059617	136.66	-6.4154
0.0092456	0.010888	0.0047482	-0.060556	139.06	-6.1526
0.0092456	0.011081	-0.00029597	-0.060037	-2135.1	-6.2285
0.0092456	0.011275	-0.0024185	-0.056529	-266.77	-7.1957
0.0092456	0.011468	0.0012483	-0.056891	540.33	-6.2426
0.0092456	0.011661	0.0063877	-0.055202	96.203	-6.7658
0.0092456	0.011854	0.0060597	-0.054841	96.951	-7.4885
0.0092456	0.012048	0.0065034	-0.055594	97.702	-6.9528
0.0092456	0.012241	0.0070944	-0.053218	88.913	-6.6684
0.0092456	0.012434	0.010024	-0.052406	55.954	-7.4628
0.0092456	0.012627	0.012941	-0.051716	42.849	-7.6137
0.0092456	0.012821	0.0089986	-0.053807	65.95	-7.5282
0.0092456	0.013014	0.0089397	-0.054108	66.89	-7.1327
0.0092456	0.013207	0.0086181	-0.050303	71.958	-6.9376
0.0092456	0.0134	0.0077047	-0.051724	77.765	-7.7562
0.0092456	0.013594	0.005936	-0.051025	99.12	-8.2514
0.0092456	0.013787	0.003762	-0.04577	151.58	-8.2915
0.0092456	0.01398	0.00969	-0.046199	50.786	-8.6756
0.0092456	0.014173	0.011354	-0.046025	42.185	-7.9567
0.0092456	0.014367	0.010886	-0.042297	50.683	-8.3851
0.0092456	0.01456	0.0063513	-0.042202	87.305	-8.732
0.0092456	0.014753	0.0023321	-0.042942	241.08	-9.3049
0.0092456	0.014946	0.0021696	-0.038858	247.28	-10.047
0.0092456	0.01514	0.0020273	-0.03961	249.91	-9.4426
0.0092456	0.015333	0.0042067	-0.04073	136	-9.2852
0.0092456	0.015526	0.006683	-0.036271	83.226	-10.87
0.0092456	0.015719	0.0037269	-0.039764	150.09	-9.5885
0.0092456	0.015913	0.003555	-0.043747	143.67	-9.1505
0.0092456	0.016106	0.0074991	-0.042296	72.05	-8.8883
0.0092456	0.016299	0.010209	-0.034285	56.099	-10.447
0.0092456	0.016492	0.0057238	-0.031852	98.913	-12.602
0.0092456	0.016686	0.0035012	-0.03578	153.94	-11.866
0.0092456	0.016879	0.0060505	-0.038124	82.129	-10.058
0.0092456	0.017072	0.0057784	-0.035192	82.193	-11.188
0.0092456	0.017265	0.0067923	-0.033389	74.087	-12.97
0.0092456	0.017458	0.010287	-0.032993	53.871	-13.612
0.0092456	0.017652	0.0067425	-0.031653	72.614	-11.811
0.0092456	0.017845	0.0036371	-0.032758	127.44	-11.212
0.0092456	0.018038	0.0019947	-0.031695	246.54	-12.112
0.0092456	0.018231	0.0037179	-0.031996	123.46	-11.794
0.0092456	0.018425	0.005335	-0.030791	83.073	-12.035
0.0092456	0.018618	0.0037882	-0.029694	106.95	-12.512
0.0092456	0.018811	4.6478e-005	-0.028906	9141.7	-13.388
0.0092456	0.019004	0.00089193	-0.026159	506.57	-16.203
0.0092456	0.019198	0.0046551	-0.028481	85.52	-13.515
0.0090523	0.00083941	1.3352	0.013668	1.0977	59.267
0.0090523	0.0010327	1.2319	0.01666	0.73611	42.637
0.0090523	0.0012259	1.0511	0.0031823	0.81838	219.87
0.0090523	0.0014191	0.81764	-0.010525	1.2781	-70.652
0.0090523	0.0016124	0.5915	-0.018166	1.7144	-37.433
0.0090523	0.0018056	0.403	-0.029641	2.1572	-22.574
0.0090523	0.0019989	0.26685	-0.034629	2.8408	-15.681
0.0090523	0.0021921	0.17217	-0.038951	4.0757	-13.377
0.0090523	0.0023854	0.10158	-0.041171	6.2545	-11.214
0.0090523	0.0025786	0.052471	-0.038707	10.775	-11.721
0.0090523	0.0027719	0.026355	-0.037202	20.939	-12.228
0.0090523	0.0029651	0.0052014	-0.039205	116.33	-11.754
0.0090523	0.0031583	-0.012849	-0.041167	-47.124	-10.977
0.0090523	0.0033516	-0.024096	-0.043795	-22.669	-10.868
0.0090523	0.0035448	-0.028707	-0.047765	-19.561	-9.5757
0.0090523	0.0037381	-0.031256	-0.052032	-19.067	-9.5184
0.0090523	0.0039313	-0.033326	-0.050584	-16.042	-10.168
0.0090523	0.0041246	-0.035186	-0.046498	-16.184	-11.102
0.0090523	0.0043178	-0.036912	-0.05306	-15.496	-7.6773
0.0090523	0.0045111	-0.03776	-0.054912	-15.024	-7.748
0.0090523	0.0047043	-0.035768	-0.050727	-14.799	-8.309
0.0090523	0.0048976	-0.029968	-0.052721	-20.384	-9.403
0.0090523	0.0050908	-0.030901	-0.054284	-17.856	-7.8582
0.0090523	0.005284	-0.033964	-0.055708	-18.339	-7.333
0.0090523	0.0054773	-0.031872	-0.056892	-19.097	-7.4921
0.0090523	0.0056705	-0.027222	-0.058669	-24.943	-7.2656
0.0090523	0.0058638	-0.021405	-0.063016	-30.322	-6.9232
0.0090523	0.006057	-0.022164	-0.065126	-27.534	-6.624
0.0090523	0.0062503	-0.020506	-0.063486	-28.792	-5.7798
0.0090523	0.0064435	-0.020731	-0.063599	-27.808	-6.4514
0.0090523	0.0066368	-0.020391	-0.066346	-31.073	-6.2375
0.0090523	0.00683	-0.0152	-0.065538	-44.014	-5.6099
0.0090523	0.0070232	-0.01216	-0.067635	-54.222	-5.9537
0.0090523	0.0072165	-0.015996	-0.069158	-40.405	-5.9801
0.0090523	0.0074097	-0.016708	-0.063714	-37.361	-5.8655
0.0090523	0.007603	-0.011955	-0.065641	-55.028	-5.5706
0.0090523	0.0077962	-0.011262	-0.065323	-59.572	-5.7912
0.0090523	0.0079895	-0.011893	-0.065754	-54.745	-6.0543
0.0090523	0.0081827	-0.010765	-0.064431	-61.492	-6.2135
0.0090523	0.008376	-0.0070125	-0.065991	-93.986	-5.5379
0.0090523	0.0085692	-0.0067034	-0.069542	-99.854	-6.0167
0.0090523	0.0087625	-0.0089772	-0.067632	-70.542	-5.5133
0.0090523	0.0089557	-0.0068604	-0.066587	-91.28	-6.131
0.0090523	0.0091489	-0.0027717	-0.067803	-238.68	-5.6343
0.0090523	0.0093422	0.00043924	-0.065087	1510	-5.6796
0.0090523	0.0095354	-0.0018943	-0.063353	-328.42	-7.0411
0.0090523	0.0097287	0.0018733	-0.065649	369.39	-6.4897
0.0090523	0.0099219	0.0018817	-0.063969	348.13	-6.7086
0.0090523	0.010115	0.0031674	-0.06341	228.46	-6.5929
0.0090523	0.010308	0.0088958	-0.063251	71.716	-5.9048
0.0090523	0.010502	0.0038342	-0.06164	166.9	-6.451
0.0090523	0.010695	0.0031096	-0.058769	213.64	-7.0671
0.0090523	0.010888	0.0047333	-0.058204	138.1	-6.6322
0.0090523	0.011081	0.007157	-0.058987	81.438	-6.3216
0.0090523	0.011275	0.0051276	-0.057807	120.29	-5.8906
0.0090523	0.011468	0.0044567	-0.055799	150.57	-5.973
0.0090523	0.011661	0.0046742	-0.056637	132.95	-6.5224
0.0090523	0.011854	0.0051886	-0.054792	108.84	-7.0939
0.0090523	0.012048	0.012253	-0.055714	62.453	-6.3137
0.0090523	0.012241	0.011599	-0.054392	58.658	-5.9026
0.0090523	0.012434	0.0087646	-0.053186	70.426	-7.0527
0.0090523	0.012627	0.0097259	-0.052063	61.781	-7.179
0.0090523	0.012821	0.0073608	-0.053473	80.168	-7.1976
0.0090523	0.013014	0.012446	-0.051326	47.905	-7.0098
0.0090523	0.013207	0.010511	-0.048037	58.206	-7.5559
0.0090523	0.0134	0.0023262	-0.050307	255.66	-7.9157
0.0090523	0.013594	0.002979	-0.052416	198.3	-7.1277
0.0090523	0.013787	0.0045175	-0.047943	134.95	-8.1636
0.0090523	0.01398	0.0074366	-0.046983	79.789	-8.3096
0.0090523	0.014173	0.011216	-0.04625	48.481	-7.7293
0.0090523	0.014367	0.012031	-0.043539	46.5	-8.3918
0.0090523	0.01456	0.010587	-0.044877	50.151	-8.3682
0.0090523	0.014753	0.0072631	-0.04279	74.873	-9.3752
0.0090523	0.014946	0.0027439	-0.035947	204.21	-10.855
0.0090523	0.01514	0.0018262	-0.036387	309.59	-11.582
0.0090523	0.015333	0.0047359	-0.039603	110.75	-10.43
0.0090523	0.015526	0.0062267	-0.039162	85.063	-9.0804
0.0090523	0.015719	0.0071366	-0.037368	72.807	-8.8839
0.0090523	0.015913	0.0060558	-0.039902	85.949	-9.0431
0.0090523	0.016106	0.0070609	-0.041894	78.588	-9.7624
0.0090523	0.016299	0.0065757	-0.037648	86.785	-10.01
0.0090523	0.016492	0.0021566	-0.03469	254.58	-10.793
0.0090523	0.016686	0.0016786	-0.035534	326.15	-11.163
0.0090523	0.016879	0.0032967	-0.036926	140.51	-11.411
0.0090523	0.017072	0.0021336	-0.034526	208.04	-11.588
0.0090523	0.017265	0.005492	-0.030649	90.648	-13.643
0.0090523	0.017458	0.010026	-0.032062	52.483	-11.587
0.0090523	0.017652	0.0075643	-0.035816	64.329	-11.726
0.0090523	0.017845	0.0051904	-0.036397	88.682	-11.074
0.0090523	0.018038	0.0024165	-0.034083	177.81	-12.033
0.0090523	0.018231	0.0033594	-0.036617	146.07	-10.824
0.0090523	0.018425	0.0063624	-0.033313	68.845	-11.655
0.0090523	0.018618	0.0041114	-0.030342	109.24	-12.343
0.0090523	0.018811	0.001382	-0.028553	295.11	-13.021
0.0090523	0.019004	0.00041515	-0.026597	1125	-14.137
0.0090523	0.019198	0.0032697	-0.027795	133.74	-15.324
0.0088591	0.00083941	1.3325	0.010789	1.0103	71.297
0.0088591	0.0010327	1.2219	0.014232	0.74917	53.296
0.0088591	0.0012259	1.0433	0.00037658	0.92958	1801.7
0.0088591	0.0014191	0.81461	-0.014676	1.4449	-55.501
0.0088591	0.0016124	0.57771	-0.016913	1.9848	-42.016
0.0088591	0.0018056	0.38738	-0.023565	2.2974	-27.324
0.0088591	0.0019989	0.25346	-0.030535	3.0426	-19.243
0.0088591	0.0021921	0.16304	-0.037411	4.1941	-13.783
0.0088591	0.0023854	0.095047	-0.03924	6.7063	-11.176
0.0088591	0.0025786	0.04649	-0.039223	11.863	-11.63
0.0088591	0.0027719	0.019575	-0.041067	29.557	-11.413
0.0088591	0.0029651	-0.0039465	-0.043498	-137.73	-11.103
0.0088591	0.0031583	-0.016136	-0.046553	-33.483	-10.482
0.0088591	0.0033516	-0.025606	-0.044708	-20.055	-10.379
0.0088591	0.0035448	-0.03104	-0.043118	-17.475	-11.334
0.0088591	0.0037381	-0.034204	-0.047805	-16.912	-9.9944
0.0088591	0.0039313	-0.035419	-0.047234	-15.893	-10.084
0.0088591	0.0041246	-0.039156	-0.04501	-14.123	-10.575
0.0088591	0.0043178	-0.041737	-0.051153	-12.78	-9.2316
0.0088591	0.0045111	-0.04343	-0.052341	-12.655	-8.1731
0.0088591	0.0047043	-0.04113	-0.051666	-13.524	-7.2172
0.0088591	0.0048976	-0.033984	-0.055056	-17.934	-7.7137
0.0088591	0.0050908	-0.034311	-0.056427	-17.379	-7.1671
0.0088591	0.005284	-0.033122	-0.056397	-17.652	-7.1046
0.0088591	0.0054773	-0.032735	-0.061098	-18.301	-6.8264
0.0088591	0.0056705	-0.030371	-0.061957	-21.478	-7.4203
0.0088591	0.0058638	-0.023491	-0.065141	-27.631	-6.9442
0.0088591	0.006057	-0.025484	-0.064807	-26.876	-6.3933
0.0088591	0.0062503	-0.02018	-0.06643	-31.966	-5.8334
0.0088591	0.0064435	-0.021809	-0.064459	-28.284	-6.5932
0.0088591	0.0066368	-0.019483	-0.065122	-32.388	-6.2836
0.0088591	0.00683	-0.01567	-0.067116	-40.821	-5.9998
0.0088591	0.0070232	-0.015756	-0.06833	-39.385	-6.3843
0.0088591	0.0072165	-0.021381	-0.070356	-28.624	-6.1704
0.0088591	0.0074097	-0.015515	-0.068597	-39.697	-6.298
0.0088591	0.007603	-0.0084663	-0.067333	-84.072	-6.0432
0.0088591	0.0077962	-0.012955	-0.064513	-54.788	-5.8933
0.0088591	0.0079895	-0.010041	-0.067897	-66.964	-5.8173
0.0088591	0.0081827	-0.0063923	-0.067142	-104.99	-6.169
0.0088591	0.008376	-0.0067435	-0.069157	-94.188	-6.2106
0.0088591	0.0085692	-0.0068201	-0.072627	-97.464	-5.8993
0.0088591	0.0087625	-0.0073936	-0.068922	-85.166	-6.2423
0.0088591	0.0089557	-0.0074112	-0.06487	-84.264	-6.5701
0.0088591	0.0091489	-0.0032188	-0.064453	-201.46	-5.9978
0.0088591	0.0093422	-0.0006133	-0.061191	-989.87	-6.2426
0.0088591	0.0095354	-0.0013194	-0.061934	-483.6	-6.6695
0.0088591	0.0097287	0.0015488	-0.065916	424.49	-5.9256
0.0088591	0.0099219	0.002232	-0.067291	304.04	-6.1266
0.0088591	0.010115	0.0050211	-0.065373	140.52	-6.3542
0.0088591	0.010308	0.0070222	-0.063229	91.904	-5.8383
0.0088591	0.010502	0.0052395	-0.061423	120.63	-6.2533
0.0088591	0.010695	0.0039829	-0.059071	174	-6.9579
0.0088591	0.010888	0.0041215	-0.060002	163.21	-6.2276
0.0088591	0.011081	0.005679	-0.059783	113.13	-6.2242
0.0088591	0.011275	0.0072948	-0.058426	82.225	-5.5559
0.0088591	0.011468	0.011215	-0.054807	57.918	-6.9102
0.0088591	0.011661	0.0046116	-0.059233	127.64	-6.0211
0.0088591	0.011854	0.0013854	-0.058922	408.99	-5.7008
0.0088591	0.012048	0.0086026	-0.056771	74.57	-6.5686
0.0088591	0.012241	0.010498	-0.055527	61.893	-6.5113
0.0088591	0.012434	0.0077095	-0.055686	84.778	-6.2195
0.0088591	0.012627	0.0043829	-0.05595	139.15	-7.0551
0.0088591	0.012821	0.0040686	-0.05389	165.62	-7.0819
0.0088591	0.013014	0.0099836	-0.050543	55.76	-7.564
0.0088591	0.013207	0.0074836	-0.048573	74.224	-8.3666
0.0088591	0.0134	0.0019157	-0.049825	321.47	-8.0276
0.0088591	0.013594	0.0032066	-0.050337	199.43	-8.027
0.0088591	0.013787	0.0041937	-0.048863	141.84	-7.3356
0.0088591	0.01398	0.0049761	-0.044693	117.75	-8.6736
0.0088591	0.014173	0.0051956	-0.042585	116.84	-9.3628
0.0088591	0.014367	0.0043875	-0.043702	134.14	-8.7936
0.0088591	0.01456	0.0063175	-0.044747	91.82	-8.7799
0.0088591	0.014753	0.0053089	-0.042576	110.34	-9.9674
0.0088591	0.014946	0.0069362	-0.038749	80.733	-9.8932
0.0088591	0.01514	0.0036703	-0.037978	165.09	-10.938
0.0088591	0.015333	0.004207	-0.039383	129.34	-10.819
0.0088591	0.015526	0.0066262	-0.039817	81.09	-9.1593
0.0088591	0.015719	0.0053761	-0.038198	88.071	-8.7697
0.0088591	0.015913	0.0033512	-0.039799	152.56	-8.5618
0.0088591	0.016106	0.003765	-0.039613	137.38	-9.9352
0.0088591	0.016299	0.002448	-0.037481	197.54	-9.6509
0.0088591	0.016492	0.001807	-0.036548	274.18	-10.679
0.0088591	0.016686	0.0022734	-0.036444	230.58	-11.494
0.0088591	0.016879	0.0017945	-0.037682	274.83	-11.356
0.0088591	0.017072	0.0013274	-0.035356	354.29	-12.439
0.0088591	0.017265	0.0021762	-0.031031	222.46	-13.234
0.0088591	0.017458	0.0060143	-0.033067	86.378	-12.271
0.0088591	0.017652	0.0073972	-0.037214	69.595	-10.835
0.0088591	0.017845	0.0052532	-0.038096	88.463	-9.7788
0.0088591	0.018038	0.0026825	-0.036648	162.28	-9.6931
0.0088591	0.018231	0.0021762	-0.03659	205.6	-10.438
0.0088591	0.018425	0.0058843	-0.032253	79.258	-11.701
0.0088591	0.018618	0.0037732	-0.030767	133.74	-13.541
0.0088591	0.018811	0.0011562	-0.029413	403.55	-15.292
0.0088591	0.019004	0.00089444	-0.026967	458.36	-14.943
0.0088591	0.019198	-0.00010673	-0.027324	-4045.5	-14.823
0.0086658	0.00083941	1.3355	0.01991	1.0043	35.318
0.0086658	0.0010327	1.2205	0.016005	0.7542	44.798
0.0086658	0.0012259	1.0334	-0.0012693	0.99511	-504.68
0.0086658	0.0014191	0.79962	-0.014066	1.505	-50.149
0.0086658	0.0016124	0.56331	-0.01676	1.8367	-39.806
0.0086658	0.0018056	0.37471	-0.021827	2.325	-30.064
0.0086658	0.0019989	0.24305	-0.030634	3.0206	-20.928
0.0086658	0.0021921	0.15056	-0.037748	4.0905	-13.397
0.0086658	0.0023854	0.085015	-0.03855	7.0691	-11.906
0.0086658	0.0025786	0.042787	-0.041175	12.753	-11.942
0.0086658	0.0027719	0.012644	-0.042443	48.416	-11.88
0.0086658	0.0029651	-0.0054137	-0.042492	-103.07	-10.999
0.0086658	0.0031583	-0.017382	-0.045334	-30.867	-10.413
0.0086658	0.0033516	-0.029354	-0.043893	-17.452	-10.54
0.0086658	0.0035448	-0.03512	-0.044511	-15.506	-10.512
0.0086658	0.0037381	-0.037639	-0.049198	-15.79	-10.569
0.0086658	0.0039313	-0.036591	-0.048899	-17.22	-9.5394
0.0086658	0.0041246	-0.041512	-0.05014	-14.751	-8.6842
0.0086658	0.0043178	-0.044161	-0.053957	-12.58	-8.3529
0.0086658	0.0045111	-0.044908	-0.053936	-12.467	-7.6309
0.0086658	0.0047043	-0.043207	-0.056256	-12.89	-7.2236
0.0086658	0.0048976	-0.038804	-0.05573	-15.158	-8.1046
0.0086658	0.0050908	-0.036475	-0.057197	-16.607	-7.3772
0.0086658	0.005284	-0.036305	-0.060716	-14.604	-7.5817
0.0086658	0.0054773	-0.033788	-0.063708	-16.576	-6.9474
0.0086658	0.0056705	-0.033688	-0.065387	-18.338	-6.8003
0.0086658	0.0058638	-0.02926	-0.067296	-19.509	-6.007
0.0086658	0.006057	-0.02559	-0.067235	-22.309	-6.1723
0.0086658	0.0062503	-0.022234	-0.066653	-25.429	-6.131
0.0086658	0.0064435	-0.022695	-0.064788	-27.28	-5.9861
0.0086658	0.0066368	-0.022602	-0.064509	-28.169	-6.0867
0.0086658	0.00683	-0.018733	-0.06715	-33.234	-6.687
0.0086658	0.0070232	-0.016409	-0.068039	-37.434	-6.1527
0.0086658	0.0072165	-0.013004	-0.07037	-52.74	-5.8575
0.0086658	0.0074097	-0.01034	-0.070614	-63.721	-6.1373
0.0086658	0.007603	-0.0096632	-0.070965	-71.566	-6.2837
0.0086658	0.0077962	-0.0097687	-0.068316	-68.634	-6.4274
0.0086658	0.0079895	-0.0099293	-0.067564	-61.369	-6.2203
0.0086658	0.0081827	-0.0074242	-0.068058	-86.77	-5.5751
0.0086658	0.008376	-0.0045165	-0.069743	-129.56	-6.1492
0.0086658	0.0085692	-0.0063101	-0.072274	-101.1	-5.8661
0.0086658	0.0087625	-0.0063061	-0.070242	-114.62	-5.2816
0.0086658	0.0089557	-0.0070674	-0.066219	-87.472	-6.3038
0.0086658	0.0091489	-0.0034962	-0.066135	-170.48	-6.2382
0.0086658	0.0093422	-0.0026953	-0.062723	-263.57	-7.425
0.0086658	0.0095354	-0.0040658	-0.063771	-170.21	-6.9679
0.0086658	0.0097287	-0.0023056	-0.06659	-298.33	-6.1233
0.0086658	0.0099219	0.0016342	-0.069093	409.95	-5.6862
0.0086658	0.010115	0.0039709	-0.064598	166.86	-5.7928
0.0086658	0.010308	0.0078801	-0.06172	84.521	-6.3695
0.0086658	0.010502	0.0074412	-0.064966	94.088	-6.2405
0.0086658	0.010695	0.0014044	-0.06309	522.02	-6.514
0.0086658	0.010888	0.0023026	-0.061485	294.44	-6.7149
0.0086658	0.011081	0.0048596	-0.058288	130.96	-6.4631
0.0086658	0.011275	0.0059976	-0.058735	98.473	-6.2796
0.0086658	0.011468	0.010307	-0.059236	61.094	-7.4917
0.0086658	0.011661	0.0059521	-0.062345	98.873	-6.5572
0.0086658	0.011854	-0.00062478	-0.060629	-965.38	-6.4611
0.0086658	0.012048	0.0058385	-0.059964	110.26	-6.3057
0.0086658	0.012241	0.011892	-0.056222	51.71	-6.6328
0.0086658	0.012434	0.0067187	-0.05494	93.891	-7.3645
0.0086658	0.012627	0.0031195	-0.056167	187.21	-7.4057
0.0086658	0.012821	0.0012529	-0.053957	470.74	-7.9163
0.0086658	0.013014	0.0026497	-0.052716	211.27	-7.7301
0.0086658	0.013207	0.0043587	-0.048597	128.31	-7.2932
0.0086658	0.0134	0.0020568	-0.049129	285.07	-8.1232
0.0086658	0.013594	0.0036359	-0.046564	156.99	-9.1673
0.0086658	0.013787	0.0081472	-0.044834	66.54	-8.6509
0.0086658	0.01398	0.0076062	-0.043196	77.697	-10.082
0.0086658	0.014173	0.0056102	-0.041276	95.489	-9.854
0.0086658	0.014367	0.0082409	-0.042604	69.165	-9.1062
0.0086658	0.01456	0.0062952	-0.04221	91.78	-9.2324
0.0086658	0.014753	0.0027879	-0.041957	185.43	-9.7688
0.0086658	0.014946	0.0043866	-0.042102	115.8	-9.6519
0.0086658	0.01514	0.0055599	-0.039563	94.2	-10.087
0.0086658	0.015333	0.0071675	-0.040871	74.515	-9.5265
0.0086658	0.015526	0.0073829	-0.039744	81.89	-10.495
0.0086658	0.015719	0.0014503	-0.039352	353.68	-10.736
0.0086658	0.015913	0.0016246	-0.039945	341.92	-10.427
0.0086658	0.016106	0.0026352	-0.040352	206.19	-9.6866
0.0086658	0.016299	-0.00013269	-0.03963	-3949	-10.603
0.0086658	0.016492	0.0028627	-0.035909	160.12	-11.908
0.0086658	0.016686	0.0034042	-0.034416	137.62	-11.671
0.0086658	0.016879	0.0019277	-0.0366	242.37	-10.564
0.0086658	0.017072	0.0030552	-0.036696	151.6	-11.701
0.0086658	0.017265	0.00068222	-0.035304	616.97	-10.958
0.0086658	0.017458	0.00092376	-0.037055	491.74	-10.44
0.0086658	0.017652	0.00053437	-0.036242	901.25	-11.015
0.0086658	0.017845	0.00060158	-0.034275	752.15	-11.439
0.0086658	0.018038	0.0039438	-0.032365	106.39	-10.659
0.0086658	0.018231	0.0030837	-0.030917	141.98	-12.503
0.0086658	0.018425	0.0039599	-0.031026	119.71	-13.122
0.0086658	0.018618	0.0045484	-0.030341	99.433	-14.478
0.0086658	0.018811	0.001589	-0.030858	284.79	-13.865
0.0086658	0.019004	0.00089135	-0.030763	460.08	-12.255
0.0086658	0.019198	0.0013702	-0.029202	321.85	-13.223
0.0084726	0.00083941	1.3438	0.018679	1.0315	44.657
0.0084726	0.0010327	1.2199	0.015083	0.73237	46.279
0.0084726	0.0012259	1.0262	0.00048596	0.98418	1384.6
0.0084726	0.0014191	0.7827	-0.012982	1.5154	-51.701
0.0084726	0.0016124	0.54886	-0.017121	1.9253	-36.901
0.0084726	0.0018056	0.36645	-0.025487	2.614	-23.628
0.0084726	0.0019989	0.23661	-0.033896	3.4151	-18.414
0.0084726	0.0021921	0.14354	-0.037293	4.7755	-14.7
0.0084726	0.0023854	0.079423	-0.037042	7.1187	-13.161
0.0084726	0.0025786	0.041086	-0.03933	13.651	-13.432
0.0084726	0.0027719	0.010842	-0.039519	57.817	-12.042
0.0084726	0.0029651	-0.0088375	-0.041515	-66.004	-10.116
0.0084726	0.0031583	-0.023426	-0.044632	-22.823	-10.712
0.0084726	0.0033516	-0.033766	-0.045026	-15.361	-10.732
0.0084726	0.0035448	-0.0364	-0.049572	-16.824	-9.589
0.0084726	0.0037381	-0.040959	-0.053719	-14.45	-9.9321
0.0084726	0.0039313	-0.041146	-0.053835	-14.729	-8.9159
0.0084726	0.0041246	-0.043551	-0.052725	-15	-8.6259
0.0084726	0.0043178	-0.04231	-0.052068	-13.715	-8.4014
0.0084726	0.0045111	-0.041829	-0.056662	-13.416	-7.7256
0.0084726	0.0047043	-0.035834	-0.060113	-14.888	-7.1868
0.0084726	0.0048976	-0.034301	-0.058073	-17.282	-7.1969
0.0084726	0.0050908	-0.037708	-0.059049	-16.764	-7.6996
0.0084726	0.005284	-0.041323	-0.063151	-15.003	-7.5136
0.0084726	0.0054773	-0.041828	-0.062886	-14.263	-7.0134
0.0084726	0.0056705	-0.041108	-0.065328	-13.27	-6.4373
0.0084726	0.0058638	-0.033292	-0.068696	-16.744	-6.0717
0.0084726	0.006057	-0.028807	-0.067648	-22.232	-6.3041
0.0084726	0.0062503	-0.026545	-0.065025	-24.654	-6.3221
0.0084726	0.0064435	-0.022275	-0.068557	-25.801	-5.3234
0.0084726	0.0066368	-0.021619	-0.069462	-27.952	-5.2964
0.0084726	0.00683	-0.017604	-0.068447	-37.335	-6.4778
0.0084726	0.0070232	-0.015889	-0.070012	-41.872	-6.2595
0.0084726	0.0072165	-0.013406	-0.070452	-49.596	-5.7496
0.0084726	0.0074097	-0.015737	-0.067212	-44.549	-6.3183
0.0084726	0.007603	-0.0099538	-0.07086	-70.371	-6.5874
0.0084726	0.0077962	-0.0047939	-0.069275	-125.42	-6.1011
0.0084726	0.0079895	-0.0097889	-0.067144	-65.559	-6.3205
0.0084726	0.0081827	-0.0085145	-0.070121	-72.681	-5.9587
0.0084726	0.008376	-0.0056781	-0.067715	-106.26	-6.2559
0.0084726	0.0085692	-0.0061804	-0.067644	-106.95	-5.6976
0.0084726	0.0087625	-0.0055246	-0.07092	-119.57	-5.6475
0.0084726	0.0089557	-0.00077898	-0.068397	-813.4	-6.2769
0.0084726	0.0091489	0.0026518	-0.068082	240.95	-5.833
0.0084726	0.0093422	-0.0038624	-0.066454	-183.61	-6.4375
0.0084726	0.0095354	-0.0040101	-0.0664	-175.27	-6.0788
0.0084726	0.0097287	-0.0044122	-0.06652	-145.49	-6.2367
0.0084726	0.0099219	-0.0026109	-0.069145	-236.39	-6.8041
0.0084726	0.010115	0.0030113	-0.065168	201.11	-6.35
0.0084726	0.010308	0.0067657	-0.062603	101.19	-5.9556
0.0084726	0.010502	0.0073066	-0.065071	84.832	-6.0667
0.0084726	0.010695	0.0040868	-0.064091	155.5	-6.156
0.0084726	0.010888	0.0035883	-0.061066	182.49	-6.3159
0.0084726	0.011081	0.0074314	-0.05783	80.983	-7.2545
0.0084726	0.011275	0.0079645	-0.060636	80.313	-6.4344
0.0084726	0.011468	0.0098716	-0.058462	60.789	-6.8364
0.0084726	0.011661	0.0099616	-0.058366	67.477	-6.9402
0.0084726	0.011854	0.0079186	-0.056525	77.51	-6.6966
0.0084726	0.012048	0.0091803	-0.056907	65.926	-6.3762
0.0084726	0.012241	0.011393	-0.055314	50.75	-6.5478
0.0084726	0.012434	0.009007	-0.052744	61.916	-8.3875
0.0084726	0.012627	0.004258	-0.05126	133.27	-7.0679
0.0084726	0.012821	0.0025732	-0.049912	234.67	-8.3908
0.0084726	0.013014	0.0067987	-0.0525	85.734	-7.0346
0.0084726	0.013207	0.0073992	-0.051803	79.337	-6.6786
0.0084726	0.0134	0.0063191	-0.048978	95.184	-7.952
0.0084726	0.013594	0.0081827	-0.045044	69.552	-8.8402
0.0084726	0.013787	0.0074714	-0.045612	72.652	-8.0477
0.0084726	0.01398	0.0081609	-0.044018	69.891	-9.1851
0.0084726	0.014173	0.0097532	-0.044311	57.197	-8.9297
0.0084726	0.014367	0.0092664	-0.045926	63.619	-8.2343
0.0084726	0.01456	0.0064861	-0.041563	87.565	-9.4705
0.0084726	0.014753	0.00324	-0.039235	166.34	-10.177
0.0084726	0.014946	0.0038726	-0.041985	137.5	-8.693
0.0084726	0.01514	0.0038813	-0.040279	129.35	-9.8322
0.0084726	0.015333	0.0054894	-0.041207	80.515	-10.009
0.0084726	0.015526	0.0075765	-0.041125	72.48	-10.706
0.0084726	0.015719	0.0044613	-0.039736	144.01	-11.045
0.0084726	0.015913	0.0044091	-0.039589	122.69	-9.9663
0.0084726	0.016106	0.0065846	-0.039191	82.266	-10.407
0.0084726	0.016299	0.005172	-0.038777	112.32	-10.688
0.0084726	0.016492	0.0064136	-0.036892	82.2	-11.199
0.0084726	0.016686	0.0061384	-0.034891	79.323	-13.079
0.0084726	0.016879	0.0039541	-0.036744	127.64	-11.984
0.0084726	0.017072	0.0029891	-0.037059	162.17	-13.862
0.0084726	0.017265	0.0010657	-0.035483	399.53	-14.961
0.0084726	0.017458	0.0028392	-0.035931	176.49	-11.16
0.0084726	0.017652	0.002588	-0.035516	175.17	-11.561
0.0084726	0.017845	-0.0016944	-0.035553	-270.67	-11.31
0.0084726	0.018038	0.00049404	-0.033858	962.42	-11.729
0.0084726	0.018231	0.0039366	-0.030763	127.07	-12.68
0.0084726	0.018425	0.0050857	-0.032586	97.37	-13.041
0.0084726	0.018618	0.0049446	-0.031166	84.415	-12.979
0.0084726	0.018811	0.001984	-0.031679	216.45	-13.212
0.0084726	0.019004	0.0034314	-0.033242	129.45	-12.042
0.0084726	0.019198	0.0021937	-0.029867	205.79	-14.212
0.0082793	0.00083941	1.3449	0.014402	1.01	54.221
0.0082793	0.0010327	1.2172	0.014745	0.7568	49.385
0.0082793	0.0012259	1.0157	-0.0012457	0.94482	-600.72
0.0082793	0.0014191	0.76501	-0.01312	1.5036	-56.635
0.0082793	0.0016124	0.5285	-0.016761	1.982	-37.185
0.0082793	0.0018056	0.35945	-0.028813	2.4373	-21.972
0.0082793	0.0019989	0.2311	-0.036144	3.0999	-17.72
0.0082793	0.0021921	0.13895	-0.038981	4.3581	-15.153
0.0082793	0.0023854	0.07789	-0.040133	7.2353	-13.258
0.0082793	0.0025786	0.03627	-0.04003	15.584	-12.129
0.0082793	0.0027719	0.0058971	-0.042311	100.02	-11.735
0.0082793	0.0029651	-0.013169	-0.045391	-43.653	-10.877
0.0082793	0.0031583	-0.02485	-0.047535	-23.429	-9.9806
0.0082793	0.0033516	-0.033228	-0.047421	-18.03	-9.9391
0.0082793	0.0035448	-0.041002	-0.050686	-14.342	-9.0683
0.0082793	0.0037381	-0.046401	-0.051519	-11.829	-9.0076
0.0082793	0.0039313	-0.044651	-0.052058	-12.336	-9.4346
0.0082793	0.0041246	-0.042712	-0.053039	-13.786	-8.3457
0.0082793	0.0043178	-0.043933	-0.054064	-12.537	-8.6657
0.0082793	0.0045111	-0.043902	-0.057725	-12.946	-8.5916
0.0082793	0.0047043	-0.037363	-0.061383	-13.291	-7.6196
0.0082793	0.0048976	-0.037408	-0.060262	-13.849	-7.825
0.0082793	0.0050908	-0.04305	-0.05749	-13.84	-7.4691
0.0082793	0.005284	-0.045833	-0.059725	-13.508	-6.8472
0.0082793	0.0054773	-0.045141	-0.062247	-13.135	-6.5865
0.0082793	0.0056705	-0.040822	-0.066172	-13.69	-6.0816
0.0082793	0.0058638	-0.034878	-0.068843	-15.672	-6.5935
0.0082793	0.006057	-0.034405	-0.070155	-18.727	-6.1242
0.0082793	0.0062503	-0.030145	-0.069128	-19.532	-6.065
0.0082793	0.0064435	-0.021503	-0.068194	-26.374	-5.9585
0.0082793	0.0066368	-0.019644	-0.072103	-32.482	-5.2542
0.0082793	0.00683	-0.020306	-0.073353	-30.166	-5.6407
0.0082793	0.0070232	-0.017022	-0.072542	-40.933	-6.0128
0.0082793	0.0072165	-0.015309	-0.070562	-42.066	-5.8341
0.0082793	0.0074097	-0.017343	-0.066707	-38.368	-5.7943
0.0082793	0.007603	-0.0098845	-0.069891	-70.166	-6.0866
0.0082793	0.0077962	-0.0051289	-0.069031	-129.98	-5.4641
0.0082793	0.0079895	-0.010399	-0.068534	-62.168	-6.2317
0.0082793	0.0081827	-0.0087433	-0.070067	-68.134	-5.8866
0.0082793	0.008376	-0.011817	-0.068728	-50.441	-5.4448
0.0082793	0.0085692	-0.0091061	-0.069102	-68.082	-5.5377
0.0082793	0.0087625	-0.0032706	-0.068468	-193.04	-6.1512
0.0082793	0.0089557	0.0022216	-0.067363	310.15	-6.4019
0.0082793	0.0091489	-0.00019438	-0.068457	-3168.2	-6.3495
0.0082793	0.0093422	-0.0025391	-0.065634	-235.73	-5.7325
0.0082793	0.0095354	4.8193e-005	-0.066432	13082	-5.9852
0.0082793	0.0097287	-0.005757	-0.065447	-118.05	-6.1059
0.0082793	0.0099219	-0.004141	-0.066943	-149.18	-6.9929
0.0082793	0.010115	0.0035726	-0.06766	171.35	-6.5111
0.0082793	0.010308	0.0074874	-0.068097	79.97	-5.9637
0.0082793	0.010502	0.0055471	-0.064565	112.66	-6.5145
0.0082793	0.010695	0.00040906	-0.065323	1508.1	-6.6278
0.0082793	0.010888	0.0018789	-0.06461	320.55	-6.4822
0.0082793	0.011081	0.0042922	-0.061241	133.13	-6.9977
0.0082793	0.011275	0.0042138	-0.060539	147.82	-6.2995
0.0082793	0.011468	0.0061104	-0.056498	100.65	-6.7073
0.0082793	0.011661	0.0053591	-0.05758	120.26	-6.9519
0.0082793	0.011854	0.0088762	-0.059565	65.626	-6.4667
0.0082793	0.012048	0.011859	-0.057195	52.376	-6.6477
0.0082793	0.012241	0.012405	-0.054413	52.841	-6.8934
0.0082793	0.012434	0.0098338	-0.053041	63.642	-8.6495
0.0082793	0.012627	0.0076447	-0.050674	80.031	-8.5173
0.0082793	0.012821	0.0091423	-0.049835	62.382	-9.2497
0.0082793	0.013014	0.011194	-0.05242	50.06	-7.745
0.0082793	0.013207	0.0062091	-0.053016	89.469	-6.9525
0.0082793	0.0134	0.0032035	-0.050286	172.83	-8.5551
0.0082793	0.013594	0.0060922	-0.049933	87.556	-9.0679
0.0082793	0.013787	0.0087031	-0.047406	63.619	-7.8063
0.0082793	0.01398	0.0094565	-0.048547	59.303	-7.8689
0.0082793	0.014173	0.0095549	-0.05027	54.563	-8.2319
0.0082793	0.014367	0.0073284	-0.049047	76.365	-8.2397
0.0082793	0.01456	0.0045905	-0.044416	121.16	-9.6223
0.0082793	0.014753	0.0062568	-0.039902	94.634	-9.9932
0.0082793	0.014946	0.0030257	-0.038995	200.43	-9.4997
0.0082793	0.01514	0.0059096	-0.040896	79.475	-10.36
0.0082793	0.015333	0.0062226	-0.043035	79.406	-10.437
0.0082793	0.015526	0.00828	-0.04156	66.135	-10.082
0.0082793	0.015719	0.0075442	-0.041235	76.418	-9.7683
0.0082793	0.015913	0.0048095	-0.043011	110.3	-8.7285
0.0082793	0.016106	0.0038487	-0.038264	137.46	-10.845
0.0082793	0.016299	0.0044761	-0.038664	122.95	-10.351
0.0082793	0.016492	0.0064533	-0.037715	87.36	-11.069
0.0082793	0.016686	0.0080157	-0.035588	59.272	-12.126
0.0082793	0.016879	0.0056622	-0.036114	85.282	-11.921
0.0082793	0.017072	0.0023266	-0.036577	193.77	-11.379
0.0082793	0.017265	0.0021119	-0.03327	217.86	-12.2
0.0082793	0.017458	0.0080498	-0.032695	59.949	-12.809
0.0082793	0.017652	0.0063024	-0.034088	71.802	-13.391
0.0082793	0.017845	0.001366	-0.039278	317.95	-11.464
0.0082793	0.018038	0.00046052	-0.037808	1050.3	-12.156
0.0082793	0.018231	0.0017907	-0.033818	278.67	-12.186
0.0082793	0.018425	0.0048555	-0.033211	103.57	-12.847
0.0082793	0.018618	0.0044784	-0.033206	102.08	-12.572
0.0082793	0.018811	0.0031347	-0.032948	141.43	-12.127
0.0082793	0.019004	-0.00013525	-0.032134	-3408.9	-12.645
0.0082793	0.019198	-0.00069915	-0.030354	-606.54	-13.645
0.0080861	0.00083941	1.3436	0.019693	1.029	38.277
0.0080861	0.0010327	1.2092	0.015277	0.69914	45.67
0.0080861	0.0012259	0.9983	-0.0049244	0.97525	-145.17
0.0080861	0.0014191	0.74735	-0.016342	1.4375	-47.865
0.0080861	0.0016124	0.51081	-0.01543	2.0664	-44.384
0.0080861	0.0018056	0.33919	-0.027886	2.519	-22.254
0.0080861	0.0019989	0.21832	-0.034589	3.4134	-16.238
0.0080861	0.0021921	0.13441	-0.040676	4.511	-13.11
0.0080861	0.0023854	0.074377	-0.045012	7.3948	-11.493
0.0080861	0.0025786	0.031317	-0.042198	17.202	-11.428
0.0080861	0.0027719	0.0036995	-0.042112	146.08	-11.689
0.0080861	0.0029651	-0.016912	-0.047154	-31.796	-9.8056
0.0080861	0.0031583	-0.027886	-0.046353	-19.961	-11.334
0.0080861	0.0033516	-0.035334	-0.049177	-14.657	-9.112
0.0080861	0.0035448	-0.04514	-0.04994	-12.572	-9.805
0.0080861	0.0037381	-0.049099	-0.052002	-10.663	-9.1109
0.0080861	0.0039313	-0.04838	-0.049224	-11.872	-9.1651
0.0080861	0.0041246	-0.048938	-0.050374	-11.454	-9.4295
0.0080861	0.0043178	-0.044953	-0.054244	-12.558	-9.1398
0.0080861	0.0045111	-0.046501	-0.057473	-11.75	-7.7098
0.0080861	0.0047043	-0.044348	-0.059703	-12.706	-7.1617
0.0080861	0.0048976	-0.039875	-0.062794	-14.412	-7.243
0.0080861	0.0050908	-0.044105	-0.061237	-13.945	-7.0166
0.0080861	0.005284	-0.044181	-0.060231	-13.691	-7.0284
0.0080861	0.0054773	-0.041729	-0.065648	-12.983	-7.0677
0.0080861	0.0056705	-0.034417	-0.065654	-16.256	-6.8392
0.0080861	0.0058638	-0.03533	-0.06758	-16.257	-5.9894
0.0080861	0.006057	-0.036273	-0.072324	-15.667	-5.6354
0.0080861	0.0062503	-0.032672	-0.071804	-19.22	-6.1517
0.0080861	0.0064435	-0.026123	-0.069209	-22.675	-6.1575
0.0080861	0.0066368	-0.024788	-0.071358	-25.617	-5.6699
0.0080861	0.00683	-0.021356	-0.07297	-27.35	-5.6096
0.0080861	0.0070232	-0.017255	-0.075102	-36.849	-5.5723
0.0080861	0.0072165	-0.013751	-0.07489	-49.309	-5.9162
0.0080861	0.0074097	-0.014369	-0.072935	-46.747	-5.4339
0.0080861	0.007603	-0.014029	-0.076184	-42.804	-5.4572
0.0080861	0.0077962	-0.010915	-0.073898	-56.691	-5.0381
0.0080861	0.0079895	-0.013472	-0.069611	-45.97	-5.9442
0.0080861	0.0081827	-0.011989	-0.067868	-53.833	-6.0501
0.0080861	0.008376	-0.012487	-0.069103	-49.438	-5.5227
0.0080861	0.0085692	-0.0081297	-0.069855	-70.219	-5.7185
0.0080861	0.0087625	-0.006002	-0.068491	-99.906	-6.7191
0.0080861	0.0089557	-0.008033	-0.06866	-79.649	-5.7264
0.0080861	0.0091489	-0.0043536	-0.070616	-152.25	-5.9727
0.0080861	0.0093422	0.0018964	-0.067092	338.96	-5.0556
0.0080861	0.0095354	0.0041299	-0.066222	158.34	-5.7115
0.0080861	0.0097287	-0.0011023	-0.067518	-587.07	-6.2104
0.0080861	0.0099219	0.00066193	-0.066891	941.35	-5.9001
0.0080861	0.010115	0.0048201	-0.066051	117.09	-6.19
0.0080861	0.010308	0.0086021	-0.066588	68.533	-5.9587
0.0080861	0.010502	0.009227	-0.065703	73.182	-5.9233
0.0080861	0.010695	0.007317	-0.067491	84.72	-5.8986
0.0080861	0.010888	0.0048663	-0.065681	122.87	-6.5293
0.0080861	0.011081	0.0044225	-0.061498	142.56	-6.879
0.0080861	0.011275	0.0038353	-0.059386	134.36	-6.3941
0.0080861	0.011468	0.00090907	-0.056748	632.76	-7.9078
0.0080861	0.011661	0.0036363	-0.056729	175.35	-7.1669
0.0080861	0.011854	0.0073142	-0.057466	84.785	-6.605
0.0080861	0.012048	0.010648	-0.058153	53.336	-6.2928
0.0080861	0.012241	0.013459	-0.054556	43.935	-7.4168
0.0080861	0.012434	0.010793	-0.052618	56.45	-7.3827
0.0080861	0.012627	0.012005	-0.051431	48.976	-8.1319
0.0080861	0.012821	0.01023	-0.050383	52.318	-8.7137
0.0080861	0.013014	0.011053	-0.051817	46.608	-7.2419
0.0080861	0.013207	0.008004	-0.050781	65.461	-7.7097
0.0080861	0.0134	0.0041217	-0.05051	138.18	-8.3351
0.0080861	0.013594	0.0034222	-0.052664	158.14	-9.237
0.0080861	0.013787	0.0069993	-0.047527	68.32	-8.6445
0.0080861	0.01398	0.0079679	-0.049048	57.694	-8.5482
0.0080861	0.014173	0.0077416	-0.049842	62.398	-8.9019
0.0080861	0.014367	0.006383	-0.044854	81.635	-8.2736
0.0080861	0.01456	0.0068999	-0.040007	72.589	-10.654
0.0080861	0.014753	0.0066691	-0.041341	81.488	-10.479
0.0080861	0.014946	0.0023494	-0.042911	203.81	-9.4991
0.0080861	0.01514	0.0031944	-0.041135	159.05	-10.411
0.0080861	0.015333	0.0062975	-0.043704	79.501	-9.723
0.0080861	0.015526	0.0050586	-0.045305	93.725	-9.7963
0.0080861	0.015719	0.0051398	-0.04028	104.39	-10.325
0.0080861	0.015913	0.0038518	-0.040137	147.54	-10.125
0.0080861	0.016106	-1.449e-005	-0.038684	-33610	-10.294
0.0080861	0.016299	0.0028467	-0.037176	188.41	-11.298
0.0080861	0.016492	0.0046719	-0.036589	111.86	-11.841
0.0080861	0.016686	0.0078407	-0.035723	62.252	-12.51
0.0080861	0.016879	0.005137	-0.035077	98.176	-12.761
0.0080861	0.017072	0.0042032	-0.03721	105.18	-11.208
0.0080861	0.017265	0.0047267	-0.034209	89.312	-12.301
0.0080861	0.017458	0.0081033	-0.033002	60.425	-13.811
0.0080861	0.017652	0.0048198	-0.034288	112	-12.058
0.0080861	0.017845	0.0012269	-0.034245	381.95	-11.214
0.0080861	0.018038	0.0013724	-0.030944	321.71	-14.712
0.0080861	0.018231	0.00030289	-0.029807	1403.2	-15.636
0.0080861	0.018425	-1.1561e-005	-0.033057	-41439	-12.618
0.0080861	0.018618	0.0030577	-0.031529	151.5	-12.912
0.0080861	0.018811	0.0012744	-0.028212	400.14	-14.398
0.0080861	0.019004	-0.0022159	-0.031096	-202.21	-14.054
0.0080861	0.019198	0.00047641	-0.031515	844.3	-14.188
0.0078929	0.00083941	1.3483	0.015971	0.97114	47.352
0.0078929	0.0010327	1.2071	0.0096379	0.69193	85.657
0.0078929	0.0012259	0.99082	-0.0085508	1.035	-85.717
0.0078929	0.0014191	0.73848	-0.016506	1.4858	-46.13
0.0078929	0.0016124	0.50508	-0.015199	1.9311	-46.205
0.0078929	0.0018056	0.32623	-0.02736	2.5907	-24.277
0.0078929	0.0019989	0.20562	-0.034054	3.711	-15.691
0.0078929	0.0021921	0.12922	-0.038458	4.9677	-13.22
0.0078929	0.0023854	0.067846	-0.044348	8.1715	-11.122
0.0078929	0.0025786	0.023614	-0.037438	21.22	-12.824
0.0078929	0.0027719	-0.0035202	-0.038254	-139.66	-12.056
0.0078929	0.0029651	-0.020177	-0.046431	-26.298	-10.621
0.0078929	0.0031583	-0.031763	-0.047504	-17.879	-10.21
0.0078929	0.0033516	-0.04208	-0.047886	-13.3	-9.9037
0.0078929	0.0035448	-0.047054	-0.049335	-12.245	-9.4115
0.0078929	0.0037381	-0.049314	-0.051093	-11.591	-9.7194
0.0078929	0.0039313	-0.049177	-0.050019	-11.177	-8.7715
0.0078929	0.0041246	-0.054427	-0.050729	-10.79	-8.3521
0.0078929	0.0043178	-0.048807	-0.055678	-12.156	-7.7066
0.0078929	0.0045111	-0.04424	-0.057903	-13.373	-7.9725
0.0078929	0.0047043	-0.045301	-0.061712	-13.374	-7.0387
0.0078929	0.0048976	-0.039507	-0.066794	-13.965	-6.5274
0.0078929	0.0050908	-0.046026	-0.066922	-12.435	-6.9602
0.0078929	0.005284	-0.04224	-0.065437	-14.241	-7.1797
0.0078929	0.0054773	-0.040445	-0.072181	-14.767	-6.7757
0.0078929	0.0056705	-0.037955	-0.072581	-16.247	-6.5676
0.0078929	0.0058638	-0.032899	-0.069356	-18.605	-5.8305
0.0078929	0.006057	-0.02945	-0.073149	-20.782	-5.5412
0.0078929	0.0062503	-0.032131	-0.073672	-19.382	-5.8038
0.0078929	0.0064435	-0.029841	-0.075965	-19.465	-5.498
0.0078929	0.0066368	-0.026788	-0.07624	-24.559	-4.7379
0.0078929	0.00683	-0.023097	-0.077021	-27.473	-5.3908
0.0078929	0.0070232	-0.019782	-0.075772	-29.44	-5.2123
0.0078929	0.0072165	-0.016383	-0.076901	-32.56	-5.2076
0.0078929	0.0074097	-0.018296	-0.078444	-31.615	-5.7783
0.0078929	0.007603	-0.015472	-0.079124	-41.995	-5.4147
0.0078929	0.0077962	-0.010235	-0.076628	-66.588	-5.0013
0.0078929	0.0079895	-0.0137	-0.072995	-51.296	-5.2262
0.0078929	0.0081827	-0.014089	-0.070862	-48.277	-6.149
0.0078929	0.008376	-0.010181	-0.071255	-58.572	-5.5838
0.0078929	0.0085692	-0.0083229	-0.070953	-72.04	-5.7792
0.0078929	0.0087625	-0.0096363	-0.070913	-63.834	-5.5272
0.0078929	0.0089557	-0.0088971	-0.072317	-69.053	-5.6565
0.0078929	0.0091489	-0.0037049	-0.068896	-182.34	-5.9617
0.0078929	0.0093422	-6.1646e-005	-0.06765	-10510	-5.2077
0.0078929	0.0095354	0.0005553	-0.06752	1198.9	-6.0685
0.0078929	0.0097287	-0.00024723	-0.071365	-2796.6	-5.3307
0.0078929	0.0099219	0.0025848	-0.070547	234.49	-5.8059
0.0078929	0.010115	0.0013271	-0.064698	467.6	-7.1445
0.0078929	0.010308	0.0035487	-0.062888	176.15	-6.0665
0.0078929	0.010502	0.0067718	-0.067614	101.63	-6.3892
0.0078929	0.010695	0.0046024	-0.065995	140.22	-5.96
0.0078929	0.010888	0.0049127	-0.06361	113.67	-5.6823
0.0078929	0.011081	0.0089856	-0.062604	67.719	-6.3183
0.0078929	0.011275	0.0052825	-0.05915	115.05	-7.1492
0.0078929	0.011468	0.0010045	-0.057485	599.64	-6.9914
0.0078929	0.011661	0.0039986	-0.056538	150	-6.845
0.0078929	0.011854	0.0085234	-0.054211	68.968	-7.0066
0.0078929	0.012048	0.010052	-0.054303	56.057	-6.8244
0.0078929	0.012241	0.0092583	-0.053435	61.664	-7.6927
0.0078929	0.012434	0.010662	-0.051386	57.43	-8.2667
0.0078929	0.012627	0.013669	-0.05183	42.38	-8.1683
0.0078929	0.012821	0.0092405	-0.050341	64.223	-7.3441
0.0078929	0.013014	0.0074818	-0.049787	76.187	-8
0.0078929	0.013207	0.0082201	-0.050055	70.287	-8.7722
0.0078929	0.0134	0.0043585	-0.049865	141.28	-8.3958
0.0078929	0.013594	0.00063206	-0.04774	885.95	-8.6512
0.0078929	0.013787	0.0013898	-0.047351	323.51	-8.1652
0.0078929	0.01398	0.0039145	-0.047816	126.58	-9.2045
0.0078929	0.014173	0.006063	-0.047267	86.51	-9.8786
0.0078929	0.014367	0.0065306	-0.043579	81.447	-10.083
0.0078929	0.01456	0.0065825	-0.040329	76.52	-10.172
0.0078929	0.014753	0.0053466	-0.041421	102.99	-10.405
0.0078929	0.014946	0.0055457	-0.042016	99.013	-10.145
0.0078929	0.01514	0.0062026	-0.043676	78.955	-9.1779
0.0078929	0.015333	0.0076796	-0.04528	63.444	-8.5217
0.0078929	0.015526	0.0052973	-0.043268	91.828	-10.259
0.0078929	0.015719	0.0036889	-0.041152	139.86	-10.305
0.0078929	0.015913	0.0016915	-0.041261	307.68	-10.293
0.0078929	0.016106	0.000191	-0.03877	2578.6	-10.056
0.0078929	0.016299	0.0051019	-0.036682	95.075	-10.82
0.0078929	0.016492	0.0095963	-0.040855	57.684	-14.265
0.0078929	0.016686	0.0061342	-0.03995	80.182	-11.349
0.0078929	0.016879	0.0028359	-0.036546	165.13	-10.713
0.0078929	0.017072	0.0026579	-0.036993	169.49	-11.434
0.0078929	0.017265	0.0012511	-0.038108	359.18	-11.035
0.0078929	0.017458	0.0058226	-0.033799	81.291	-12.934
0.0078929	0.017652	0.0059497	-0.030903	83.481	-12.879
0.0078929	0.017845	0.0021062	-0.028769	226.45	-14.704
0.0078929	0.018038	0.0039667	-0.029208	105.53	-14.956
0.0078929	0.018231	0.0030622	-0.030142	136.71	-14.572
0.0078929	0.018425	-0.0013623	-0.033526	-317.69	-11.824
0.0078929	0.018618	0.00022299	-0.030826	1711.2	-12.709
0.0078929	0.018811	0.0021906	-0.02625	205.45	-15.166
0.0078929	0.019004	2.1449e-005	-0.026821	19081	-16.137
0.0078929	0.019198	-0.00074284	-0.029393	-513.53	-14.328
0.0076996	0.00083941	1.3586	0.017286	0.90996	43.348
0.0076996	0.0010327	1.206	0.010693	0.71448	68.096
0.0076996	0.0012259	0.98209	-0.0083865	0.9781	-83.943
0.0076996	0.0014191	0.7277	-0.017116	1.6115	-41.399
0.0076996	0.0016124	0.49924	-0.024799	1.843	-27.804
0.0076996	0.0018056	0.31793	-0.03101	2.5984	-20.984
0.0076996	0.0019989	0.19861	-0.035374	3.511	-16.201
0.0076996	0.0021921	0.12224	-0.038901	4.9892	-14.279
0.0076996	0.0023854	0.059272	-0.043345	9.713	-11.362
0.0076996	0.0025786	0.018179	-0.040663	27.963	-11.605
0.0076996	0.0027719	-0.0073842	-0.042898	-65.349	-11.773
0.0076996	0.0029651	-0.02573	-0.047173	-19.588	-9.7859
0.0076996	0.0031583	-0.036997	-0.046048	-14.702	-10.857
0.0076996	0.0033516	-0.04522	-0.048019	-11.583	-10.692
0.0076996	0.0035448	-0.046511	-0.052148	-11.397	-9.2887
0.0076996	0.0037381	-0.049403	-0.05461	-12.134	-9.3205
0.0076996	0.0039313	-0.051334	-0.055616	-10.805	-8.697
0.0076996	0.0041246	-0.056081	-0.054979	-10.13	-7.8987
0.0076996	0.0043178	-0.055832	-0.057837	-9.9643	-7.5205
0.0076996	0.0045111	-0.0503	-0.060643	-10.423	-7.7618
0.0076996	0.0047043	-0.046994	-0.063517	-12.182	-7.9455
0.0076996	0.0048976	-0.044714	-0.065079	-12.744	-7.32
0.0076996	0.0050908	-0.047493	-0.065647	-11.501	-6.8076
0.0076996	0.005284	-0.045312	-0.067573	-12.717	-6.5749
0.0076996	0.0054773	-0.045919	-0.075206	-12.279	-5.52
0.0076996	0.0056705	-0.043341	-0.075144	-13.382	-6.0671
0.0076996	0.0058638	-0.036643	-0.072759	-16.388	-6.0267
0.0076996	0.006057	-0.033633	-0.074487	-17.456	-5.3736
0.0076996	0.0062503	-0.034087	-0.076175	-17.746	-5.674
0.0076996	0.0064435	-0.032236	-0.077557	-18.325	-5.1353
0.0076996	0.0066368	-0.030883	-0.079946	-19.319	-5.1609
0.0076996	0.00683	-0.029563	-0.08261	-21.13	-5.2617
0.0076996	0.0070232	-0.02462	-0.077518	-24.294	-5.4098
0.0076996	0.0072165	-0.018673	-0.080255	-30.829	-5.4622
0.0076996	0.0074097	-0.01817	-0.081133	-34.431	-5.5606
0.0076996	0.007603	-0.010699	-0.079064	-61.858	-5.6496
0.0076996	0.0077962	-0.0073107	-0.078577	-90.046	-5.2715
0.0076996	0.0079895	-0.010876	-0.076064	-59.271	-5.9315
0.0076996	0.0081827	-0.012868	-0.076996	-47.533	-5.4033
0.0076996	0.008376	-0.010863	-0.076521	-60.358	-4.8842
0.0076996	0.0085692	-0.013547	-0.077701	-45.707	-4.8647
0.0076996	0.0087625	-0.010489	-0.077092	-62.762	-5.2214
0.0076996	0.0089557	-0.0012741	-0.071179	-465.88	-5.0579
0.0076996	0.0091489	-0.0034104	-0.067253	-175.34	-6.0983
0.0076996	0.0093422	-0.0012289	-0.069771	-513.23	-5.816
0.0076996	0.0095354	0.0010489	-0.071632	632.27	-5.8292
0.0076996	0.0097287	0.00022216	-0.073834	2842.1	-5.1563
0.0076996	0.0099219	0.00095742	-0.071904	647.61	-5.736
0.0076996	0.010115	0.00029807	-0.06905	1919.7	-7.4056
0.0076996	0.010308	0.00059923	-0.065304	1062.6	-5.7997
0.0076996	0.010502	0.0012994	-0.067797	456.27	-6.3679
0.0076996	0.010695	0.0029516	-0.065593	204.74	-5.879
0.0076996	0.010888	0.0027875	-0.062904	222.48	-6.4727
0.0076996	0.011081	0.0029449	-0.063464	203.05	-6.3961
0.0076996	0.011275	0.0038581	-0.060842	164.96	-6.7578
0.0076996	0.011468	0.0064464	-0.056465	95.024	-6.9407
0.0076996	0.011661	0.0064908	-0.054905	81.41	-6.5009
0.0076996	0.011854	0.0031376	-0.054913	171.48	-6.8502
0.0076996	0.012048	0.0060019	-0.052471	94.023	-7.4614
0.0076996	0.012241	0.0070345	-0.054663	78.299	-7.7481
0.0076996	0.012434	0.0071296	-0.055751	78.103	-7.4392
0.0076996	0.012627	0.0081315	-0.054044	68.283	-7.9707
0.0076996	0.012821	0.0063556	-0.051928	87.829	-8.2522
0.0076996	0.013014	0.0046978	-0.048376	126.66	-8.1905
0.0076996	0.013207	0.0041759	-0.049	134.54	-8.4334
0.0076996	0.0134	0.0052988	-0.052248	104.96	-7.589
0.0076996	0.013594	0.000924	-0.05017	662.7	-8.454
0.0076996	0.013787	0.0017315	-0.047625	302.82	-9.5972
0.0076996	0.01398	0.006123	-0.045639	81.009	-9.4088
0.0076996	0.014173	0.0087728	-0.046081	58.347	-9.9387
0.0076996	0.014367	0.0058186	-0.042727	88.359	-9.8595
0.0076996	0.01456	0.00064288	-0.042673	757.58	-10.344
0.0076996	0.014753	0.0033914	-0.04364	165.11	-10.638
0.0076996	0.014946	0.0053378	-0.040351	100.75	-10.45
0.0076996	0.01514	0.0073672	-0.043932	68.746	-9.287
0.0076996	0.015333	0.0058394	-0.044195	80.348	-9.032
0.0076996	0.015526	0.0020057	-0.041475	260.17	-11.168
0.0076996	0.015719	0.0018078	-0.0402	311.98	-10.864
0.0076996	0.015913	0.0045743	-0.041008	106.84	-11.891
0.0076996	0.016106	0.0047179	-0.039709	99.304	-11.186
0.0076996	0.016299	0.0020317	-0.040217	243.03	-9.6481
0.0076996	0.016492	0.0031416	-0.041645	165.16	-9.8276
0.0076996	0.016686	0.0044525	-0.041299	111.22	-10.872
0.0076996	0.016879	0.0039385	-0.037852	127.88	-11.269
0.0076996	0.017072	-0.00018667	-0.035451	-2578.9	-11.621
0.0076996	0.017265	-0.0021707	-0.036636	-199.96	-11.866
0.0076996	0.017458	-6.8436e-005	-0.036098	-7548	-13.065
0.0076996	0.017652	-5.6589e-005	-0.031015	-8904.3	-15.496
0.0076996	0.017845	0.0004543	-0.029812	1068.4	-15.321
0.0076996	0.018038	0.0034963	-0.028207	120.17	-13.727
0.0076996	0.018231	0.0043679	-0.033759	104.78	-13.039
0.0076996	0.018425	0.00089681	-0.034103	586.97	-11.872
0.0076996	0.018618	0.0015329	-0.028375	288.58	-13.815
0.0076996	0.018811	0.0019257	-0.026605	194.62	-14.342
0.0076996	0.019004	-0.00067663	-0.029663	-570.67	-15.132
0.0076996	0.019198	-0.0053427	-0.029917	-77.343	-16.114
0.0075064	0.00083941	1.3533	0.022478	1.0029	33.852
0.0075064	0.0010327	1.1975	0.014271	0.74083	50.943
0.0075064	0.0012259	0.97372	-0.0061397	1.1446	-123.47
0.0075064	0.0014191	0.71517	-0.017684	1.5701	-39.08
0.0075064	0.0016124	0.48437	-0.021293	2.0087	-31.181
0.0075064	0.0018056	0.3081	-0.028913	2.7024	-19.645
0.0075064	0.0019989	0.18996	-0.03601	3.3524	-15.323
0.0075064	0.0021921	0.11543	-0.045072	4.478	-11.607
0.0075064	0.0023854	0.055665	-0.047182	8.4845	-10.076
0.0075064	0.0025786	0.019752	-0.042395	28.081	-12.442
0.0075064	0.0027719	-0.0078009	-0.044578	-65.795	-10.786
0.0075064	0.0029651	-0.032082	-0.051043	-15.506	-8.4099
0.0075064	0.0031583	-0.045608	-0.048738	-12.226	-9.9755
0.0075064	0.0033516	-0.052487	-0.049433	-10.96	-9.834
0.0075064	0.0035448	-0.051741	-0.051501	-9.7634	-9.8257
0.0075064	0.0037381	-0.053171	-0.055472	-11.259	-9.3981
0.0075064	0.0039313	-0.051624	-0.057106	-10.717	-9.0711
0.0075064	0.0041246	-0.052993	-0.060663	-10.635	-7.4538
0.0075064	0.0043178	-0.054598	-0.062053	-9.7747	-6.5892
0.0075064	0.0045111	-0.054206	-0.061932	-9.4055	-7.3242
0.0075064	0.0047043	-0.053431	-0.062303	-10.628	-8.0375
0.0075064	0.0048976	-0.050705	-0.065287	-12.258	-7.3229
0.0075064	0.0050908	-0.049911	-0.067428	-11.146	-6.7925
0.0075064	0.005284	-0.047503	-0.068461	-10.588	-6.8997
0.0075064	0.0054773	-0.049569	-0.070008	-11.628	-6.7277
0.0075064	0.0056705	-0.04897	-0.072252	-11.878	-6.1052
0.0075064	0.0058638	-0.048415	-0.073184	-12.031	-6.2739
0.0075064	0.006057	-0.044098	-0.074035	-13.578	-5.6291
0.0075064	0.0062503	-0.036606	-0.075379	-16.693	-5.5301
0.0075064	0.0064435	-0.031681	-0.077223	-18.56	-5.8075
0.0075064	0.0066368	-0.032416	-0.079339	-17.406	-6.0979
0.0075064	0.00683	-0.031908	-0.079895	-19.139	-5.7669
0.0075064	0.0070232	-0.024742	-0.081502	-23.771	-4.7508
0.0075064	0.0072165	-0.020998	-0.081046	-29.639	-4.582
0.0075064	0.0074097	-0.021736	-0.080999	-26.609	-5.0964
0.0075064	0.007603	-0.018983	-0.080261	-30.696	-5.4316
0.0075064	0.0077962	-0.017785	-0.077609	-32.984	-5.3702
0.0075064	0.0079895	-0.014721	-0.075575	-41.82	-5.452
0.0075064	0.0081827	-0.013887	-0.078832	-44.25	-4.8065
0.0075064	0.008376	-0.013921	-0.0814	-46.412	-5.2044
0.0075064	0.0085692	-0.0087972	-0.07845	-73.88	-5.3398
0.0075064	0.0087625	-0.0050063	-0.074778	-120.28	-5.8106
0.0075064	0.0089557	-0.0033268	-0.070129	-198.42	-6.2271
0.0075064	0.0091489	-0.00071036	-0.069995	-854.83	-6.3431
0.0075064	0.0093422	0.00015153	-0.07089	3908	-5.6519
0.0075064	0.0095354	0.00082962	-0.070591	744.32	-5.4806
0.0075064	0.0097287	-0.0027879	-0.072337	-208.24	-5.6232
0.0075064	0.0099219	-0.0018751	-0.073235	-318.82	-5.7664
0.0075064	0.010115	0.0036954	-0.070517	167.1	-6.23
0.0075064	0.010308	0.0046076	-0.068465	137.86	-6.1557
0.0075064	0.010502	0.0029697	-0.065691	201.9	-6.3143
0.0075064	0.010695	0.0047927	-0.064935	131.93	-5.7622
0.0075064	0.010888	0.0061547	-0.062382	89.696	-6.6599
0.0075064	0.011081	0.0038767	-0.062044	149.93	-6.9178
0.0075064	0.011275	0.0046261	-0.060119	128.73	-7.4764
0.0075064	0.011468	0.0083718	-0.057709	70.136	-7.4148
0.0075064	0.011661	0.0089602	-0.056537	62.304	-6.6895
0.0075064	0.011854	0.0052161	-0.058662	113.05	-6.6964
0.0075064	0.012048	0.0067084	-0.056178	85.074	-7.0819
0.0075064	0.012241	0.0071731	-0.055623	85.079	-7.3753
0.0075064	0.012434	0.0046073	-0.057265	123.49	-6.9966
0.0075064	0.012627	0.0091073	-0.053676	67.227	-7.6471
0.0075064	0.012821	0.0084451	-0.053785	71.188	-8.1543
0.0075064	0.013014	0.0064861	-0.051341	84.823	-8.0537
0.0075064	0.013207	0.0062687	-0.052289	82.841	-7.5665
0.0075064	0.0134	0.0038941	-0.053008	126.91	-9.0708
0.0075064	0.013594	0.0045793	-0.048614	112.73	-8.8233
0.0075064	0.013787	0.0049174	-0.048991	108.04	-8.3669
0.0075064	0.01398	0.0056745	-0.04783	86.022	-8.83
0.0075064	0.014173	0.010278	-0.046416	48.008	-9.0571
0.0075064	0.014367	0.0087595	-0.044112	59.224	-10.368
0.0075064	0.01456	0.0026886	-0.043006	201.41	-10.72
0.0075064	0.014753	0.0045298	-0.043689	121.41	-9.6396
0.0075064	0.014946	0.0050799	-0.042484	106.56	-9.7647
0.0075064	0.01514	0.0023835	-0.043006	220.88	-9.3224
0.0075064	0.015333	0.0025427	-0.04395	223.24	-9.7467
0.0075064	0.015526	0.0040135	-0.04252	128.15	-9.4648
0.0075064	0.015719	0.0027265	-0.039104	188.33	-11.276
0.0075064	0.015913	0.0034648	-0.039112	138.39	-12.268
0.0075064	0.016106	0.0052491	-0.039882	104.16	-10.907
0.0075064	0.016299	0.0010101	-0.038269	489.4	-11.98
0.0075064	0.016492	-0.0013175	-0.034915	-352.96	-11.796
0.0075064	0.016686	0.0029042	-0.039205	161.89	-10.322
0.0075064	0.016879	0.0050023	-0.040121	93.275	-10.302
0.0075064	0.017072	0.0028267	-0.035734	162.9	-11.816
0.0075064	0.017265	-0.00023737	-0.032925	-1778.8	-14.732
0.0075064	0.017458	0.0025086	-0.03373	208.8	-14.579
0.0075064	0.017652	0.0024144	-0.034728	206.39	-12.856
0.0075064	0.017845	-0.001677	-0.032036	-279.88	-13.603
0.0075064	0.018038	0.0024314	-0.027915	209.51	-16.862
0.0075064	0.018231	0.0041713	-0.032392	133.41	-13.305
0.0075064	0.018425	0.0023422	-0.030767	204.19	-15.095
0.0075064	0.018618	0.0025034	-0.029751	184.81	-14.963
0.0075064	0.018811	0.0013445	-0.031263	299.51	-13.792
0.0075064	0.019004	-0.0030351	-0.03124	-136.03	-14.054
0.0075064	0.019198	-0.0044244	-0.02947	-88.14	-14.826
0.0073131	0.00083941	1.3469	0.02157	1.0217	38.382
0.0073131	0.0010327	1.1894	0.0089389	0.77863	74.616
0.0073131	0.0012259	0.96286	-0.0099459	1.1617	-71.955
0.0073131	0.0014191	0.69777	-0.016922	1.5596	-39.376
0.0073131	0.0016124	0.46043	-0.020084	2.1329	-32.326
0.0073131	0.0018056	0.29194	-0.030647	2.8662	-18.68
0.0073131	0.0019989	0.18293	-0.037596	3.52	-13.703
0.0073131	0.0021921	0.10962	-0.046921	5.0076	-10.363
0.0073131	0.0023854	0.052469	-0.047515	10.156	-10.742
0.0073131	0.0025786	0.015182	-0.04211	38.428	-11.314
0.0073131	0.0027719	-0.012026	-0.041239	-44.907	-11.721
0.0073131	0.0029651	-0.034938	-0.049803	-15.376	-9.4927
0.0073131	0.0031583	-0.047704	-0.052143	-12.484	-8.8396
0.0073131	0.0033516	-0.051621	-0.051381	-10.478	-9.352
0.0073131	0.0035448	-0.053441	-0.053935	-10.003	-9.1642
0.0073131	0.0037381	-0.057107	-0.054845	-10.21	-9.4113
0.0073131	0.0039313	-0.057522	-0.056436	-9.8559	-8.8097
0.0073131	0.0041246	-0.059364	-0.062788	-9.67	-6.9001
0.0073131	0.0043178	-0.055868	-0.063967	-9.7393	-6.7031
0.0073131	0.0045111	-0.052775	-0.06251	-10.018	-7.175
0.0073131	0.0047043	-0.051451	-0.064078	-11.254	-7.9101
0.0073131	0.0048976	-0.053285	-0.06816	-12.038	-6.6468
0.0073131	0.0050908	-0.052887	-0.066604	-11.18	-6.9632
0.0073131	0.005284	-0.047713	-0.066393	-11.578	-6.6031
0.0073131	0.0054773	-0.047761	-0.068498	-10.723	-6.4854
0.0073131	0.0056705	-0.050685	-0.07483	-10.735	-6.0308
0.0073131	0.0058638	-0.05196	-0.076199	-10.719	-6.1012
0.0073131	0.006057	-0.045056	-0.076147	-13.021	-5.6075
0.0073131	0.0062503	-0.040558	-0.076251	-16.233	-5.1538
0.0073131	0.0064435	-0.033901	-0.079884	-17.267	-5.268
0.0073131	0.0066368	-0.026761	-0.080819	-22.584	-5.2804
0.0073131	0.00683	-0.030992	-0.079819	-19.946	-5.3705
0.0073131	0.0070232	-0.031836	-0.083013	-18.575	-5.01
0.0073131	0.0072165	-0.028922	-0.080121	-20.287	-4.4459
0.0073131	0.0074097	-0.026249	-0.07978	-20.775	-4.9177
0.0073131	0.007603	-0.023547	-0.078899	-24.776	-5.26
0.0073131	0.0077962	-0.020056	-0.07805	-29.276	-5.3892
0.0073131	0.0079895	-0.019482	-0.080056	-28.948	-4.8016
0.0073131	0.0081827	-0.015644	-0.078616	-38.661	-5.6491
0.0073131	0.008376	-0.01521	-0.080135	-40.22	-5.3143
0.0073131	0.0085692	-0.0076016	-0.078967	-80.36	-4.9087
0.0073131	0.0087625	-0.0037921	-0.07722	-154.81	-5.4178
0.0073131	0.0089557	-0.0078163	-0.075077	-74.531	-5.9438
0.0073131	0.0091489	-0.003424	-0.073513	-190.38	-6.0786
0.0073131	0.0093422	-0.0035204	-0.071688	-184.42	-5.9408
0.0073131	0.0095354	-0.0028678	-0.073604	-243.78	-5.7446
0.0073131	0.0097287	-0.0029913	-0.07524	-208.98	-5.5953
0.0073131	0.0099219	-0.0022635	-0.074681	-280.46	-5.8402
0.0073131	0.010115	0.0027156	-0.072132	243.73	-6.1429
0.0073131	0.010308	0.0033371	-0.070634	189.65	-5.7552
0.0073131	0.010502	0.0034398	-0.066844	178.65	-6.7938
0.0073131	0.010695	0.0047339	-0.066485	127.07	-6.3812
0.0073131	0.010888	0.0070622	-0.067649	78.412	-6.2096
0.0073131	0.011081	0.0081539	-0.065206	66.551	-6.4467
0.0073131	0.011275	0.0082858	-0.060363	67.31	-7.6273
0.0073131	0.011468	0.0069234	-0.059817	84.065	-7.5308
0.0073131	0.011661	0.0079014	-0.061214	75.32	-6.3922
0.0073131	0.011854	0.010311	-0.061049	56.503	-6.3814
0.0073131	0.012048	0.0088006	-0.060262	65.436	-7.1342
0.0073131	0.012241	0.012213	-0.056376	48.432	-7.1014
0.0073131	0.012434	0.0077021	-0.053951	78.926	-8.3474
0.0073131	0.012627	0.0050143	-0.053979	115.62	-8.2849
0.0073131	0.012821	0.0081774	-0.052474	73.472	-7.9136
0.0073131	0.013014	0.0086458	-0.05055	68.731	-8.5981
0.0073131	0.013207	0.0094644	-0.050786	66.29	-7.7687
0.0073131	0.0134	0.002292	-0.050499	239.85	-8.2072
0.0073131	0.013594	0.0042994	-0.045297	127.35	-9.85
0.0073131	0.013787	0.0082714	-0.047654	60.939	-9.4103
0.0073131	0.01398	0.0062351	-0.049172	77.916	-8.6116
0.0073131	0.014173	0.0095391	-0.046479	50.522	-9.7505
0.0073131	0.014367	0.0099739	-0.047245	50.875	-8.9242
0.0073131	0.01456	0.0090671	-0.044592	59.043	-8.7098
0.0073131	0.014753	0.0095843	-0.041931	53.878	-10.834
0.0073131	0.014946	0.007034	-0.041964	67.661	-10.654
0.0073131	0.01514	0.0042553	-0.041221	127.77	-9.4469
0.0073131	0.015333	0.0075326	-0.042144	73.47	-10.038
0.0073131	0.015526	0.0060801	-0.04294	78.105	-10.154
0.0073131	0.015719	0.0028653	-0.04003	176.12	-11.483
0.0073131	0.015913	0.0035622	-0.036193	148.75	-11.208
0.0073131	0.016106	0.0017217	-0.034503	320.88	-13.936
0.0073131	0.016299	0.0035431	-0.032798	142.64	-15.899
0.0073131	0.016492	0.0033317	-0.034822	154.23	-12.098
0.0073131	0.016686	0.0020359	-0.033456	257.67	-12.887
0.0073131	0.016879	0.0028209	-0.034955	184.28	-11.788
0.0073131	0.017072	0.0049375	-0.035017	94.174	-13.131
0.0073131	0.017265	0.0021877	-0.035348	226.41	-13.399
0.0073131	0.017458	0.0010669	-0.03379	427.98	-13.138
0.0073131	0.017652	0.003897	-0.034109	119.72	-12.712
0.0073131	0.017845	0.00080205	-0.03609	622.61	-11.578
0.0073131	0.018038	0.00067797	-0.034971	664.73	-12.261
0.0073131	0.018231	0.00068032	-0.032245	687.89	-13.565
0.0073131	0.018425	0.00030528	-0.033138	1456.1	-12.147
0.0073131	0.018618	0.00059936	-0.033721	732.98	-12.882
0.0073131	0.018811	0.0011094	-0.032127	361.94	-14.63
0.0073131	0.019004	-0.0015297	-0.030489	-259.02	-13.313
0.0073131	0.019198	-0.00020247	-0.028946	-2110.7	-15.563
0.0071199	0.00083941	1.3528	0.020285	0.99843	39.318
0.0071199	0.0010327	1.1846	0.0053318	0.77587	130.2
0.0071199	0.0012259	0.94152	-0.014387	1.1777	-53.327
0.0071199	0.0014191	0.67652	-0.022229	1.7139	-32.016
0.0071199	0.0016124	0.44801	-0.030268	2.0081	-19.69
0.0071199	0.0018056	0.28112	-0.035299	2.8367	-15.694
0.0071199	0.0019989	0.16964	-0.037451	3.7342	-14.036
0.0071199	0.0021921	0.099898	-0.043255	5.6533	-11.313
0.0071199	0.0023854	0.048387	-0.045134	10.698	-10.663
0.0071199	0.0025786	0.010592	-0.044524	50.032	-11.256
0.0071199	0.0027719	-0.013272	-0.049636	-38.226	-10.104
0.0071199	0.0029651	-0.031701	-0.052958	-18.995	-9.4864
0.0071199	0.0031583	-0.043107	-0.053192	-14.162	-9.7636
0.0071199	0.0033516	-0.049321	-0.054185	-11.315	-8.3604
0.0071199	0.0035448	-0.054077	-0.056655	-9.0367	-7.8909
0.0071199	0.0037381	-0.061591	-0.054544	-8.8284	-9.4328
0.0071199	0.0039313	-0.063886	-0.055584	-9.2376	-8.0431
0.0071199	0.0041246	-0.066086	-0.062689	-8.1057	-6.7858
0.0071199	0.0043178	-0.063197	-0.064375	-8.8738	-7.1215
0.0071199	0.0045111	-0.059601	-0.064226	-9.2545	-6.5126
0.0071199	0.0047043	-0.059403	-0.065878	-9.4298	-7.1549
0.0071199	0.0048976	-0.053074	-0.067747	-10.594	-6.4833
0.0071199	0.0050908	-0.05249	-0.069815	-10.351	-6.0526
0.0071199	0.005284	-0.055242	-0.070923	-10.025	-6.3213
0.0071199	0.0054773	-0.052674	-0.072612	-10.417	-6.1386
0.0071199	0.0056705	-0.050705	-0.076796	-11.311	-5.8503
0.0071199	0.0058638	-0.050535	-0.078714	-10.964	-6.1839
0.0071199	0.006057	-0.04743	-0.078102	-12.708	-6.1526
0.0071199	0.0062503	-0.042161	-0.080005	-13.593	-5.4022
0.0071199	0.0064435	-0.037856	-0.083266	-15.742	-4.7318
0.0071199	0.0066368	-0.031454	-0.082323	-20.188	-5.4349
0.0071199	0.00683	-0.030634	-0.08168	-20.185	-5.5116
0.0071199	0.0070232	-0.031628	-0.08228	-18.286	-5.2333
0.0071199	0.0072165	-0.026588	-0.080331	-22.453	-5.0699
0.0071199	0.0074097	-0.022079	-0.082236	-28.248	-5.4804
0.0071199	0.007603	-0.022192	-0.083229	-30.231	-4.989
0.0071199	0.0077962	-0.021483	-0.081726	-28.903	-5.2344
0.0071199	0.0079895	-0.017321	-0.083626	-34.609	-4.7709
0.0071199	0.0081827	-0.015131	-0.08034	-39.235	-5.4736
0.0071199	0.008376	-0.015922	-0.081025	-36.308	-5.7933
0.0071199	0.0085692	-0.013481	-0.082217	-49.726	-5.0148
0.0071199	0.0087625	-0.010662	-0.081929	-57.777	-5.2771
0.0071199	0.0089557	-0.006674	-0.081783	-87.962	-5.4169
0.0071199	0.0091489	-0.001115	-0.077542	-508.04	-5.7576
0.0071199	0.0093422	-0.0057816	-0.075299	-106.39	-5.8225
0.0071199	0.0095354	-0.0048359	-0.075363	-134.55	-5.8442
0.0071199	0.0097287	-0.0050699	-0.073818	-112.57	-5.7308
0.0071199	0.0099219	-0.0054018	-0.074998	-104.65	-5.9714
0.0071199	0.010115	0.0017965	-0.071716	344.53	-5.8172
0.0071199	0.010308	0.0047144	-0.070094	138.8	-6.296
0.0071199	0.010502	0.0022664	-0.071433	314.03	-5.9319
0.0071199	0.010695	0.002291	-0.069226	276.86	-6.186
0.0071199	0.010888	0.0041086	-0.067239	126.16	-6.0263
0.0071199	0.011081	0.0043464	-0.064648	124.49	-6.4896
0.0071199	0.011275	0.0093382	-0.059503	58.082	-7.5884
0.0071199	0.011468	0.010424	-0.057899	54.961	-7.7329
0.0071199	0.011661	0.0054664	-0.061685	101.45	-6.833
0.0071199	0.011854	0.0096613	-0.057493	56.2	-7.0531
0.0071199	0.012048	0.010752	-0.058911	54.433	-7.1185
0.0071199	0.012241	0.015718	-0.057977	37.697	-6.7641
0.0071199	0.012434	0.011274	-0.053385	47.157	-7.3949
0.0071199	0.012627	0.0067135	-0.055167	81.661	-7.6223
0.0071199	0.012821	0.0076489	-0.052549	73.627	-8.1199
0.0071199	0.013014	0.0094159	-0.049072	64.754	-9.4731
0.0071199	0.013207	0.0098208	-0.045992	59.114	-10.678
0.0071199	0.0134	0.0073287	-0.045819	67.056	-9.3905
0.0071199	0.013594	0.0080903	-0.044023	66.509	-9.7983
0.0071199	0.013787	0.00709	-0.045354	72.103	-9.3051
0.0071199	0.01398	0.0055851	-0.045125	91.701	-8.7866
0.0071199	0.014173	0.0057814	-0.044728	85.274	-9.7731
0.0071199	0.014367	0.0082089	-0.044434	66.242	-9.9554
0.0071199	0.01456	0.0092544	-0.043171	60.456	-10.429
0.0071199	0.014753	0.010186	-0.045356	55.257	-10.017
0.0071199	0.014946	0.0043447	-0.043095	116.77	-10.092
0.0071199	0.01514	0.0047337	-0.037995	110.52	-10.681
0.0071199	0.015333	0.012587	-0.03619	41.468	-11.553
0.0071199	0.015526	0.0076463	-0.037521	67.918	-11.753
0.0071199	0.015719	0.0014207	-0.039146	355.44	-12.706
0.0071199	0.015913	0.0022142	-0.037918	197.58	-12.168
0.0071199	0.016106	0.0038405	-0.039024	139.38	-12.775
0.0071199	0.016299	0.0061347	-0.036047	84.054	-13.884
0.0071199	0.016492	0.0051079	-0.035887	98.533	-12.392
0.0071199	0.016686	0.0028827	-0.03445	195.26	-13.366
0.0071199	0.016879	0.0013399	-0.031965	385.57	-13.806
0.0071199	0.017072	0.0016241	-0.033583	334.94	-13.372
0.0071199	0.017265	0.0011983	-0.035585	463.52	-14.021
0.0071199	0.017458	0.0011607	-0.03641	429.61	-12.843
0.0071199	0.017652	0.0040694	-0.034425	119.5	-11.348
0.0071199	0.017845	0.0046156	-0.037511	100.44	-11.833
0.0071199	0.018038	-0.0012176	-0.036059	-373.7	-13.346
0.0071199	0.018231	-7.6264e-006	-0.031536	-56188	-15.68
0.0071199	0.018425	0.0017237	-0.036326	272.9	-11.731
0.0071199	0.018618	0.00068321	-0.034281	736.81	-13.868
0.0071199	0.018811	-0.000419	-0.030227	-1126.1	-14.363
0.0071199	0.019004	-1.5683e-005	-0.029459	-27033	-13.69
0.0071199	0.019198	-0.0014352	-0.030225	-323.43	-14.221
0.0069266	0.00083941	1.3484	0.021309	0.95592	36.544
0.0069266	0.0010327	1.1692	0.0059411	0.77276	124.14
0.0069266	0.0012259	0.92313	-0.014288	1.071	-52.924
0.0069266	0.0014191	0.66171	-0.025231	1.6696	-33.643
0.0069266	0.0016124	0.43869	-0.028272	2.1669	-22.364
0.0069266	0.0018056	0.27446	-0.034137	2.6864	-15.544
0.0069266	0.0019989	0.16397	-0.039091	3.4985	-13.478
0.0069266	0.0021921	0.092346	-0.044931	5.7464	-12.094
0.0069266	0.0023854	0.045087	-0.051335	11.249	-10.394
0.0069266	0.0025786	0.0037179	-0.048555	138.46	-10.593
0.0069266	0.0027719	-0.019091	-0.051359	-25.303	-8.1698
0.0069266	0.0029651	-0.034184	-0.053922	-15.676	-9.5658
0.0069266	0.0031583	-0.045132	-0.051506	-12.565	-9.8726
0.0069266	0.0033516	-0.053347	-0.055422	-10.49	-8.5482
0.0069266	0.0035448	-0.058443	-0.055087	-8.9809	-8.736
0.0069266	0.0037381	-0.063403	-0.055922	-8.2726	-9.5239
0.0069266	0.0039313	-0.062189	-0.058402	-8.9458	-8.1907
0.0069266	0.0041246	-0.065469	-0.062025	-8.2182	-7.1361
0.0069266	0.0043178	-0.066205	-0.067694	-7.9929	-6.883
0.0069266	0.0045111	-0.064814	-0.067452	-8.8266	-6.8104
0.0069266	0.0047043	-0.063858	-0.067692	-8.7847	-6.7175
0.0069266	0.0048976	-0.057882	-0.069863	-9.1723	-6.2084
0.0069266	0.0050908	-0.057214	-0.07343	-8.9903	-5.9043
0.0069266	0.005284	-0.057968	-0.074392	-8.9492	-6.2062
0.0069266	0.0054773	-0.054041	-0.075696	-10.217	-5.7331
0.0069266	0.0056705	-0.049512	-0.076503	-11.073	-5.8042
0.0069266	0.0058638	-0.049907	-0.07853	-11.917	-5.696
0.0069266	0.006057	-0.048427	-0.078999	-11.211	-5.1187
0.0069266	0.0062503	-0.042812	-0.079721	-13.538	-5.4601
0.0069266	0.0064435	-0.038862	-0.0829	-16.86	-5.4173
0.0069266	0.0066368	-0.035714	-0.082291	-18.535	-5.8318
0.0069266	0.00683	-0.030413	-0.080735	-20.324	-5.5745
0.0069266	0.0070232	-0.029987	-0.084064	-18.958	-5.2734
0.0069266	0.0072165	-0.026323	-0.084864	-21.352	-5.0279
0.0069266	0.0074097	-0.023191	-0.085145	-25.625	-5.1374
0.0069266	0.007603	-0.023223	-0.087937	-27.281	-4.9564
0.0069266	0.0077962	-0.02121	-0.086466	-28.485	-5.1119
0.0069266	0.0079895	-0.017967	-0.086376	-30.747	-5.0855
0.0069266	0.0081827	-0.017068	-0.082893	-33.266	-5.431
0.0069266	0.008376	-0.014859	-0.081314	-41.176	-5.568
0.0069266	0.0085692	-0.013633	-0.082979	-49.182	-5.6329
0.0069266	0.0087625	-0.011926	-0.084289	-51.304	-5.7263
0.0069266	0.0089557	-0.0045005	-0.081802	-129.97	-5.2819
0.0069266	0.0091489	-0.0010626	-0.078854	-525.57	-5.8021
0.0069266	0.0093422	-0.0029238	-0.075355	-204.69	-5.7535
0.0069266	0.0095354	-0.0034166	-0.071359	-170.19	-5.8941
0.0069266	0.0097287	-0.0068695	-0.071203	-83.337	-6.318
0.0069266	0.0099219	-0.0056082	-0.072022	-103.64	-6.1232
0.0069266	0.010115	0.0022206	-0.070592	253.17	-6.4072
0.0069266	0.010308	0.0039067	-0.069816	154.4	-5.848
0.0069266	0.010502	0.0036406	-0.072085	162.11	-5.9682
0.0069266	0.010695	0.0032477	-0.069719	175.47	-6.3094
0.0069266	0.010888	0.0056277	-0.066135	98.714	-6.6641
0.0069266	0.011081	0.0043126	-0.063196	136.98	-7.17
0.0069266	0.011275	0.0056492	-0.058616	96.753	-7.8019
0.0069266	0.011468	0.0044889	-0.058007	128.87	-7.527
0.0069266	0.011661	0.005813	-0.060655	98.553	-7.1444
0.0069266	0.011854	0.0098217	-0.057978	56.223	-7.6456
0.0069266	0.012048	0.0080031	-0.057786	69.618	-6.9802
0.0069266	0.012241	0.008109	-0.05786	73.007	-7.261
0.0069266	0.012434	0.010203	-0.054247	56.989	-8.0386
0.0069266	0.012627	0.0079523	-0.052318	73.443	-8.6851
0.0069266	0.012821	0.0067952	-0.050962	85.669	-8.4278
0.0069266	0.013014	0.0075744	-0.049012	78.913	-9.0384
0.0069266	0.013207	0.0092581	-0.049085	60.4	-9.4801
0.0069266	0.0134	0.0082559	-0.048158	64.03	-9.0402
0.0069266	0.013594	0.0073414	-0.045098	78.708	-9.8719
0.0069266	0.013787	0.0051103	-0.048506	111.28	-8.8168
0.0069266	0.01398	0.0057595	-0.046803	94.194	-9.5
0.0069266	0.014173	0.0055943	-0.041365	98.262	-10.313
0.0069266	0.014367	0.0070676	-0.041676	76.864	-11.608
0.0069266	0.01456	0.0088176	-0.041572	55.74	-11.81
0.0069266	0.014753	0.00781	-0.046352	70.001	-9.6725
0.0069266	0.014946	0.0029042	-0.045001	174.96	-9.2877
0.0069266	0.01514	0.0045075	-0.038557	102.56	-10.777
0.0069266	0.015333	0.0093875	-0.036042	49.392	-11.468
0.0069266	0.015526	0.010122	-0.034998	50.76	-13.299
0.0069266	0.015719	0.0057056	-0.036874	84.334	-12.514
0.0069266	0.015913	0.0023551	-0.038675	200.01	-11.735
0.0069266	0.016106	0.0024789	-0.040619	212.64	-11.431
0.0069266	0.016299	0.0020123	-0.03518	246.64	-13.356
0.0069266	0.016492	0.0035027	-0.034305	129.58	-13.261
0.0069266	0.016686	0.003797	-0.035227	118	-12.561
0.0069266	0.016879	0.0019628	-0.035891	242.36	-12.817
0.0069266	0.017072	0.00035836	-0.037048	1345.4	-11.392
0.0069266	0.017265	0.001318	-0.035853	334.62	-12.902
0.0069266	0.017458	0.0038016	-0.037134	117.87	-11.301
0.0069266	0.017652	0.0047627	-0.036421	98.129	-11.559
0.0069266	0.017845	0.0045623	-0.033664	98.5	-14.871
0.0069266	0.018038	-7.801e-005	-0.033302	-6457.7	-14.714
0.0069266	0.018231	-0.00060435	-0.031719	-760.78	-13.969
0.0069266	0.018425	0.002219	-0.034445	195.76	-13.565
0.0069266	0.018618	-0.00047668	-0.033838	-999.03	-14.63
0.0069266	0.018811	6.7738e-005	-0.028967	6665.5	-15.519
0.0069266	0.019004	0.00092172	-0.029412	505.59	-13.156
0.0069266	0.019198	0.00034165	-0.029991	1309.2	-14.514
0.0067334	0.00083941	1.3455	0.022082	0.95739	35.578
0.0067334	0.0010327	1.1605	0.0093286	0.74026	78.798
0.0067334	0.0012259	0.91552	-0.0089043	1.1056	-89.908
0.0067334	0.0014191	0.64698	-0.020925	1.7652	-36.549
0.0067334	0.0016124	0.4265	-0.026214	2.3104	-24.598
0.0067334	0.0018056	0.26639	-0.038008	2.7073	-14.329
0.0067334	0.0019989	0.16192	-0.043942	3.6007	-12.325
0.0067334	0.0021921	0.089535	-0.045843	6.2448	-11.003
0.0067334	0.0023854	0.037349	-0.052492	13.848	-10.038
0.0067334	0.0025786	-0.0018603	-0.051592	-300.18	-10.147
0.0067334	0.0027719	-0.02908	-0.047263	-17.218	-10.999
0.0067334	0.0029651	-0.039079	-0.04884	-13.782	-9.7021
0.0067334	0.0031583	-0.047804	-0.054054	-11.447	-8.8606
0.0067334	0.0033516	-0.058065	-0.060742	-9.4122	-8.6191
0.0067334	0.0035448	-0.065187	-0.057898	-8.6965	-8.8518
0.0067334	0.0037381	-0.065682	-0.063353	-8.2409	-7.6126
0.0067334	0.0039313	-0.067086	-0.066086	-8.8943	-7.9129
0.0067334	0.0041246	-0.068578	-0.065668	-7.8235	-7.5008
0.0067334	0.0043178	-0.065275	-0.071252	-8.7656	-6.4975
0.0067334	0.0045111	-0.063333	-0.071022	-9.3975	-6.7176
0.0067334	0.0047043	-0.064391	-0.071574	-8.8241	-6.99
0.0067334	0.0048976	-0.063746	-0.07348	-8.4945	-7.009
0.0067334	0.0050908	-0.060761	-0.074553	-8.3701	-6.1711
0.0067334	0.005284	-0.059327	-0.075569	-7.8036	-5.3694
0.0067334	0.0054773	-0.057403	-0.076788	-9.0065	-5.9549
0.0067334	0.0056705	-0.05285	-0.079283	-10.41	-5.8045
0.0067334	0.0058638	-0.051766	-0.080678	-11.592	-5.2059
0.0067334	0.006057	-0.051828	-0.081015	-10.529	-5.0643
0.0067334	0.0062503	-0.047962	-0.080121	-11.836	-5.4988
0.0067334	0.0064435	-0.04063	-0.086267	-14.413	-5.4556
0.0067334	0.0066368	-0.035918	-0.088501	-16.89	-5.114
0.0067334	0.00683	-0.033473	-0.085129	-17.07	-4.969
0.0067334	0.0070232	-0.032571	-0.086578	-18.868	-4.9733
0.0067334	0.0072165	-0.029407	-0.087588	-18.568	-5.0686
0.0067334	0.0074097	-0.027735	-0.086423	-20.518	-5.1407
0.0067334	0.007603	-0.026987	-0.087682	-23.075	-4.2416
0.0067334	0.0077962	-0.018772	-0.089026	-30.993	-4.397
0.0067334	0.0079895	-0.016853	-0.089017	-32.032	-4.3642
0.0067334	0.0081827	-0.015825	-0.084406	-34.503	-4.933
0.0067334	0.008376	-0.015588	-0.082086	-39.216	-5.3195
0.0067334	0.0085692	-0.014054	-0.081923	-40.707	-4.7632
0.0067334	0.0087625	-0.0071176	-0.082535	-89.127	-5.8104
0.0067334	0.0089557	-0.003458	-0.081488	-169.82	-5.3635
0.0067334	0.0091489	-0.00013002	-0.080321	-4471.4	-5.2883
0.0067334	0.0093422	-0.0032413	-0.07665	-197.49	-5.2576
0.0067334	0.0095354	-0.0077812	-0.076728	-81.701	-5.4624
0.0067334	0.0097287	-0.0064177	-0.074528	-89.424	-5.8585
0.0067334	0.0099219	-0.0044291	-0.0735	-131.59	-5.904
0.0067334	0.010115	-0.0008554	-0.074624	-701.02	-5.3476
0.0067334	0.010308	-0.0013375	-0.070727	-443.97	-5.9969
0.0067334	0.010502	-0.00231	-0.07108	-271.11	-6.4359
0.0067334	0.010695	0.0026466	-0.072578	229.52	-5.7538
0.0067334	0.010888	0.0025557	-0.068921	222.06	-6.5768
0.0067334	0.011081	0.0020318	-0.064526	281.37	-6.9495
0.0067334	0.011275	0.0050914	-0.061545	116.97	-6.7851
0.0067334	0.011468	0.0045652	-0.06082	132.37	-7.0888
0.0067334	0.011661	0.0040528	-0.060332	172.72	-7.2333
0.0067334	0.011854	0.0098154	-0.054478	60.939	-9.0291
0.0067334	0.012048	0.0061053	-0.055651	85.224	-8.2552
0.0067334	0.012241	0.0062215	-0.05714	84.551	-7.6047
0.0067334	0.012434	0.011799	-0.049917	52.031	-8.01
0.0067334	0.012627	0.0088778	-0.048305	69.116	-8.9085
0.0067334	0.012821	0.0093695	-0.048211	61.767	-8.4155
0.0067334	0.013014	0.0098017	-0.047691	53.994	-9.5005
0.0067334	0.013207	0.009526	-0.048338	57.715	-9.9405
0.0067334	0.0134	0.0077143	-0.047449	70.994	-9.4139
0.0067334	0.013594	0.0085274	-0.04414	68.746	-10.056
0.0067334	0.013787	0.0089724	-0.04751	55.74	-9.3331
0.0067334	0.01398	0.0065514	-0.047624	74.23	-9.2059
0.0067334	0.014173	0.0043107	-0.043893	117.41	-8.9341
0.0067334	0.014367	0.0054516	-0.042612	94.957	-10.795
0.0067334	0.01456	0.0068902	-0.040758	77.023	-11.801
0.0067334	0.014753	0.0050515	-0.04251	110.98	-10.95
0.0067334	0.014946	0.0054233	-0.044382	96.995	-10.213
0.0067334	0.01514	0.0049852	-0.03861	89.282	-11.361
0.0067334	0.015333	0.0043826	-0.036673	103.67	-12.706
0.0067334	0.015526	0.0058784	-0.039635	77.48	-10.472
0.0067334	0.015719	0.0049455	-0.038487	100.16	-11.942
0.0067334	0.015913	0.0025566	-0.038504	199.21	-11.337
0.0067334	0.016106	0.0013518	-0.037998	322.33	-11.996
0.0067334	0.016299	0.00034577	-0.036759	1339	-11.767
0.0067334	0.016492	0.0025368	-0.036803	193.94	-13.263
0.0067334	0.016686	0.0021264	-0.03613	225.43	-11.725
0.0067334	0.016879	0.00037229	-0.038549	1201.2	-11.318
0.0067334	0.017072	-0.0013171	-0.039182	-353.07	-11.53
0.0067334	0.017265	0.0010382	-0.036677	473.86	-12.12
0.0067334	0.017458	0.0030564	-0.033923	148.31	-12.878
0.0067334	0.017652	0.0036145	-0.035313	127.33	-13.11
0.0067334	0.017845	0.0033354	-0.035253	139.74	-15.265
0.0067334	0.018038	0.00021143	-0.032981	2282.2	-13.654
0.0067334	0.018231	-0.0012544	-0.031016	-370.29	-13.612
0.0067334	0.018425	0.0016652	-0.033771	255.52	-11.352
0.0067334	0.018618	0.0010689	-0.035234	401.66	-13.654
0.0067334	0.018811	-0.00038682	-0.034328	-1073	-13.177
0.0067334	0.019004	0.0036501	-0.031429	120.79	-14.076
0.0067334	0.019198	0.0048709	-0.028854	94.386	-17.799
0.0065401	0.00083941	1.346	0.014394	0.93285	56.006
0.0065401	0.0010327	1.1541	0.0012617	0.78283	571.52
0.0065401	0.0012259	0.90164	-0.01459	1.1699	-54.015
0.0065401	0.0014191	0.62725	-0.027059	1.8945	-26.715
0.0065401	0.0016124	0.40802	-0.03479	2.2646	-18.333
0.0065401	0.0018056	0.25478	-0.043923	2.4077	-12.994
0.0065401	0.0019989	0.15608	-0.048951	3.6516	-11.166
0.0065401	0.0021921	0.085801	-0.049778	6.0911	-9.7834
0.0065401	0.0023854	0.030978	-0.052018	15.798	-9.5098
0.0065401	0.0025786	-0.0062973	-0.053632	-85.801	-10.189
0.0065401	0.0027719	-0.032106	-0.05157	-16.698	-10.286
0.0065401	0.0029651	-0.043511	-0.052469	-12.304	-9.8104
0.0065401	0.0031583	-0.052903	-0.060854	-10.232	-8.2469
0.0065401	0.0033516	-0.062957	-0.065708	-8.6869	-7.0395
0.0065401	0.0035448	-0.069967	-0.066433	-7.4889	-8.021
0.0065401	0.0037381	-0.072623	-0.071672	-7.8058	-6.9014
0.0065401	0.0039313	-0.072453	-0.072976	-7.3199	-6.9619
0.0065401	0.0041246	-0.071928	-0.07405	-7.971	-6.5874
0.0065401	0.0043178	-0.074092	-0.077884	-7.8974	-6.2517
0.0065401	0.0045111	-0.068894	-0.075491	-8.7407	-6.3101
0.0065401	0.0047043	-0.065176	-0.076728	-9.6204	-6.1404
0.0065401	0.0048976	-0.070722	-0.080952	-7.8883	-6.3315
0.0065401	0.0050908	-0.065561	-0.079335	-7.8835	-6.1515
0.0065401	0.005284	-0.061647	-0.081597	-8.9136	-5.9386
0.0065401	0.0054773	-0.058527	-0.084024	-9.4721	-5.4225
0.0065401	0.0056705	-0.055011	-0.08398	-10.451	-5.2526
0.0065401	0.0058638	-0.051904	-0.086332	-11.895	-5.2189
0.0065401	0.006057	-0.052304	-0.088249	-10.5	-5.3959
0.0065401	0.0062503	-0.050796	-0.087758	-10.43	-5.6857
0.0065401	0.0064435	-0.041791	-0.089469	-13.841	-5.1747
0.0065401	0.0066368	-0.034478	-0.089988	-16.189	-5.2945
0.0065401	0.00683	-0.037908	-0.088291	-15.001	-4.985
0.0065401	0.0070232	-0.035085	-0.088345	-18.705	-5.0445
0.0065401	0.0072165	-0.029215	-0.087939	-19.854	-4.6124
0.0065401	0.0074097	-0.027773	-0.08832	-21.729	-5.1098
0.0065401	0.007603	-0.024535	-0.087853	-24.295	-4.5681
0.0065401	0.0077962	-0.016661	-0.08545	-37.122	-5.0564
0.0065401	0.0079895	-0.016032	-0.084803	-33.629	-4.9199
0.0065401	0.0081827	-0.018067	-0.084427	-32.246	-5.0675
0.0065401	0.008376	-0.01591	-0.086032	-42.184	-4.8213
0.0065401	0.0085692	-0.013196	-0.083326	-45.391	-4.8309
0.0065401	0.0087625	-0.0081652	-0.080891	-81.993	-5.9629
0.0065401	0.0089557	-0.0068087	-0.083448	-93.885	-5.5769
0.0065401	0.0091489	-0.00045145	-0.079694	-1374.3	-5.9089
0.0065401	0.0093422	0.0016211	-0.076129	402.65	-5.4522
0.0065401	0.0095354	-0.0055783	-0.080252	-111.91	-5.3066
0.0065401	0.0097287	-0.0084092	-0.078076	-65.525	-5.4223
0.0065401	0.0099219	-0.005071	-0.072959	-108.25	-6.274
0.0065401	0.010115	-0.0030231	-0.074123	-193.01	-5.6315
0.0065401	0.010308	-0.0037258	-0.070514	-150.33	-5.71
0.0065401	0.010502	-0.001089	-0.070564	-555.08	-6.1431
0.0065401	0.010695	0.0037276	-0.074788	154.12	-5.8797
0.0065401	0.010888	0.0031667	-0.07078	169.25	-6.2281
0.0065401	0.011081	0.0023136	-0.065177	252.89	-7.1869
0.0065401	0.011275	0.0045133	-0.063233	127.68	-8.1197
0.0065401	0.011468	0.0051485	-0.06083	109.15	-7.9247
0.0065401	0.011661	0.0053607	-0.059668	110.93	-7.4566
0.0065401	0.011854	0.011451	-0.05433	53.363	-8.7112
0.0065401	0.012048	0.011872	-0.055556	48.27	-8.8501
0.0065401	0.012241	0.0095501	-0.057274	56.57	-7.7436
0.0065401	0.012434	0.010798	-0.052266	48.775	-8.2978
0.0065401	0.012627	0.0083066	-0.048897	63.743	-8.8433
0.0065401	0.012821	0.0067513	-0.048094	83.485	-9.48
0.0065401	0.013014	0.0093373	-0.049734	58.144	-9.2869
0.0065401	0.013207	0.011402	-0.047729	48.357	-10.318
0.0065401	0.0134	0.0070198	-0.04248	76.167	-11.953
0.0065401	0.013594	0.0086073	-0.043419	61.766	-11.021
0.0065401	0.013787	0.013178	-0.044478	41.868	-11.544
0.0065401	0.01398	0.0092984	-0.0464	56.419	-9.8163
0.0065401	0.014173	0.0050022	-0.047776	94.738	-9.6376
0.0065401	0.014367	0.0087144	-0.044152	57.449	-11.221
0.0065401	0.01456	0.0097722	-0.043059	52.274	-11.129
0.0065401	0.014753	0.0084307	-0.044115	65.865	-10.424
0.0065401	0.014946	0.0054219	-0.043394	88.717	-10.789
0.0065401	0.01514	0.0067747	-0.038199	71.965	-13.257
0.0065401	0.015333	0.0066655	-0.040073	72.973	-11.697
0.0065401	0.015526	0.0062186	-0.040451	77.052	-11.091
0.0065401	0.015719	0.0060536	-0.035112	85.474	-13.613
0.0065401	0.015913	0.0058696	-0.035889	90.187	-12.877
0.0065401	0.016106	0.0050038	-0.038618	94.447	-11.313
0.0065401	0.016299	0.0047583	-0.039253	100.01	-11.267
0.0065401	0.016492	0.0058458	-0.03628	82.608	-12.4
0.0065401	0.016686	0.005189	-0.037542	91.81	-11.698
0.0065401	0.016879	0.00296	-0.03886	142.69	-12.701
0.0065401	0.017072	0.002076	-0.03628	214.4	-14.118
0.0065401	0.017265	0.00064881	-0.034318	701.85	-13.585
0.0065401	0.017458	0.00053035	-0.033983	882.21	-13.177
0.0065401	0.017652	0.002842	-0.03575	163.25	-12.388
0.0065401	0.017845	0.0034431	-0.034565	121.86	-14.085
0.0065401	0.018038	0.0025533	-0.03193	158.79	-14.848
0.0065401	0.018231	0.0023437	-0.032295	171.5	-14.25
0.0065401	0.018425	0.0028246	-0.032757	149.62	-13.231
0.0065401	0.018618	0.0013773	-0.031962	287.98	-13.737
0.0065401	0.018811	0.00098704	-0.031643	404.6	-13.57
0.0065401	0.019004	0.0032627	-0.029583	129.27	-14.53
0.0065401	0.019198	0.0033622	-0.026133	131.51	-19.598
0.0063469	0.00083941	1.3452	0.019013	0.9068	39.11
0.0063469	0.0010327	1.1438	-0.0033304	0.8613	-211.91
0.0063469	0.0012259	0.88084	-0.018722	1.2319	-40.569
0.0063469	0.0014191	0.60366	-0.031273	1.7733	-22.767
0.0063469	0.0016124	0.38985	-0.041302	2.0989	-13.896
0.0063469	0.0018056	0.23825	-0.045661	2.9307	-11.872
0.0063469	0.0019989	0.13844	-0.052858	4.3643	-10.16
0.0063469	0.0021921	0.074593	-0.058824	7.151	-8.6762
0.0063469	0.0023854	0.025319	-0.054377	21.334	-9.6086
0.0063469	0.0025786	-0.010069	-0.058864	-53.375	-9.2613
0.0063469	0.0027719	-0.035276	-0.06041	-15.329	-7.8115
0.0063469	0.0029651	-0.051525	-0.058989	-10.946	-8.6747
0.0063469	0.0031583	-0.063273	-0.063157	-8.0861	-7.6399
0.0063469	0.0033516	-0.06728	-0.069848	-7.8367	-7.1117
0.0063469	0.0035448	-0.072692	-0.072088	-6.4452	-7.7684
0.0063469	0.0037381	-0.073584	-0.072314	-7.1926	-7.8738
0.0063469	0.0039313	-0.070563	-0.074413	-7.6127	-6.1861
0.0063469	0.0041246	-0.073861	-0.075823	-7.8571	-6.5644
0.0063469	0.0043178	-0.075275	-0.078129	-7.6478	-6.9102
0.0063469	0.0045111	-0.070451	-0.077957	-7.9309	-5.8857
0.0063469	0.0047043	-0.072513	-0.081943	-7.5648	-5.4496
0.0063469	0.0048976	-0.073336	-0.083012	-7.7569	-5.3674
0.0063469	0.0050908	-0.065347	-0.080367	-8.4113	-6.36
0.0063469	0.005284	-0.06356	-0.083346	-9.264	-6.0716
0.0063469	0.0054773	-0.062453	-0.089546	-8.8904	-5.1124
0.0063469	0.0056705	-0.060005	-0.08838	-9.4745	-5.1333
0.0063469	0.0058638	-0.056181	-0.08835	-10.616	-5.2211
0.0063469	0.006057	-0.048722	-0.089154	-11.389	-4.6515
0.0063469	0.0062503	-0.047092	-0.092697	-11.994	-4.8182
0.0063469	0.0064435	-0.039426	-0.090028	-15.05	-5.3917
0.0063469	0.0066368	-0.034894	-0.088961	-16.75	-5.0304
0.0063469	0.00683	-0.036955	-0.090545	-15.038	-4.5557
0.0063469	0.0070232	-0.034714	-0.090386	-17.318	-4.8345
0.0063469	0.0072165	-0.03587	-0.090356	-16.589	-4.2564
0.0063469	0.0074097	-0.029599	-0.090248	-18.737	-4.7396
0.0063469	0.007603	-0.022533	-0.08987	-25.449	-4.6743
0.0063469	0.0077962	-0.020773	-0.087848	-30.478	-5.4087
0.0063469	0.0079895	-0.021447	-0.084361	-31.29	-5.0233
0.0063469	0.0081827	-0.01958	-0.086362	-32.998	-5.0489
0.0063469	0.008376	-0.014743	-0.088114	-43.655	-5.1705
0.0063469	0.0085692	-0.014193	-0.087736	-40.817	-5.0737
0.0063469	0.0087625	-0.012674	-0.085418	-44.797	-5.6286
0.0063469	0.0089557	-0.011212	-0.083896	-55.399	-5.2506
0.0063469	0.0091489	-0.0046086	-0.079361	-136.07	-5.5739
0.0063469	0.0093422	0.00040203	-0.078818	1583.7	-5.9251
0.0063469	0.0095354	-0.0020749	-0.081886	-295.72	-5.1695
0.0063469	0.0097287	-0.0065388	-0.080782	-85.131	-5.399
0.0063469	0.0099219	-0.0013775	-0.076423	-473.61	-6.8054
0.0063469	0.010115	-0.0013049	-0.073437	-457.85	-6.6493
0.0063469	0.010308	0.00040961	-0.072227	1355.9	-6.3834
0.0063469	0.010502	0.0039083	-0.068829	126.87	-6.9939
0.0063469	0.010695	0.0063224	-0.068386	96.747	-6.4324
0.0063469	0.010888	0.0013024	-0.067088	486.57	-7.2617
0.0063469	0.011081	0.0035423	-0.065575	184.35	-6.7316
0.0063469	0.011275	0.004602	-0.062022	131.75	-7.8941
0.0063469	0.011468	0.0028104	-0.057964	218.6	-7.8911
0.0063469	0.011661	0.0077559	-0.059304	70.284	-7.3335
0.0063469	0.011854	0.008944	-0.057419	68.665	-8.1077
0.0063469	0.012048	0.0099837	-0.054522	59.401	-7.9015
0.0063469	0.012241	0.011256	-0.055515	44.453	-7.6779
0.0063469	0.012434	0.010261	-0.05341	52.857	-8.3662
0.0063469	0.012627	0.0072976	-0.050326	73.357	-8.7777
0.0063469	0.012821	0.0059893	-0.050003	90.419	-9.2707
0.0063469	0.013014	0.0084862	-0.050737	61.476	-9.0734
0.0063469	0.013207	0.0087342	-0.04888	59.804	-10.034
0.0063469	0.0134	0.006871	-0.044288	73.14	-11.273
0.0063469	0.013594	0.010692	-0.043645	49.438	-10.125
0.0063469	0.013787	0.014097	-0.041518	36.878	-11.904
0.0063469	0.01398	0.012624	-0.044638	43.431	-10.333
0.0063469	0.014173	0.0091622	-0.047981	56.338	-9.1579
0.0063469	0.014367	0.0092686	-0.045549	54.625	-10.182
0.0063469	0.01456	0.009392	-0.043847	56.908	-10.142
0.0063469	0.014753	0.0076857	-0.043791	69.952	-9.2037
0.0063469	0.014946	0.004184	-0.042239	109.46	-10.711
0.0063469	0.01514	0.0070278	-0.039699	70.575	-11.85
0.0063469	0.015333	0.012816	-0.040479	40.271	-12.502
0.0063469	0.015526	0.011587	-0.037571	45.027	-13.035
0.0063469	0.015719	0.0052256	-0.034025	95.042	-15.275
0.0063469	0.015913	0.0058948	-0.035458	93.945	-14.014
0.0063469	0.016106	0.0081534	-0.038621	64.882	-12.656
0.0063469	0.016299	0.010188	-0.035749	53.641	-12.866
0.0063469	0.016492	0.0082961	-0.033499	61.058	-14.765
0.0063469	0.016686	0.0049133	-0.036131	95.328	-12.818
0.0063469	0.016879	0.0037713	-0.036391	117.3	-12.307
0.0063469	0.017072	0.0065786	-0.03127	69.623	-15.191
0.0063469	0.017265	0.0056328	-0.031038	84.089	-14.624
0.0063469	0.017458	0.0022325	-0.032485	208.73	-12.953
0.0063469	0.017652	0.0039315	-0.033223	105.86	-12.259
0.0063469	0.017845	0.0042459	-0.031814	98.438	-15.311
0.0063469	0.018038	0.0049376	-0.030838	88.989	-14.54
0.0063469	0.018231	0.0066179	-0.032603	66.32	-13.368
0.0063469	0.018425	0.005172	-0.033333	81.377	-13.275
0.0063469	0.018618	-0.0020586	-0.027938	-179.15	-14.856
0.0063469	0.018811	-0.0010466	-0.027812	-381.66	-15.866
0.0063469	0.019004	0.0037187	-0.027674	103.57	-14.145
0.0063469	0.019198	0.0019293	-0.029041	202.3	-15.163
0.0061536	0.00083941	1.3369	0.020576	0.92014	37.009
0.0061536	0.0010327	1.1282	-0.00093473	0.83279	-810.35
0.0061536	0.0012259	0.86617	-0.018842	1.2823	-38.639
0.0061536	0.0014191	0.59583	-0.037817	1.6879	-18.804
0.0061536	0.0016124	0.38299	-0.045145	2.1329	-12.749
0.0061536	0.0018056	0.23013	-0.047638	2.8754	-11.395
0.0061536	0.0019989	0.12805	-0.055039	4.2877	-9.9088
0.0061536	0.0021921	0.06332	-0.063838	8.4393	-8.2399
0.0061536	0.0023854	0.022129	-0.061572	24.596	-8.222
0.0061536	0.0025786	-0.012021	-0.062625	-43.141	-8.2225
0.0061536	0.0027719	-0.040913	-0.065116	-12.937	-7.9511
0.0061536	0.0029651	-0.057977	-0.064124	-8.7244	-8.0318
0.0061536	0.0031583	-0.06896	-0.064631	-7.4495	-7.9003
0.0061536	0.0033516	-0.070168	-0.072935	-7.465	-6.8548
0.0061536	0.0035448	-0.074426	-0.075229	-6.9967	-7.3216
0.0061536	0.0037381	-0.075111	-0.074	-7.0348	-7.1085
0.0061536	0.0039313	-0.076477	-0.077412	-7.2547	-6.6278
0.0061536	0.0041246	-0.082316	-0.077184	-6.5445	-6.6854
0.0061536	0.0043178	-0.078418	-0.078389	-6.8219	-6.8564
0.0061536	0.0045111	-0.069931	-0.082434	-7.9716	-5.4404
0.0061536	0.0047043	-0.073398	-0.086213	-7.7425	-5.2388
0.0061536	0.0048976	-0.074804	-0.085479	-8.0439	-5.1965
0.0061536	0.0050908	-0.071882	-0.084313	-7.9672	-5.6422
0.0061536	0.005284	-0.068725	-0.087054	-7.7679	-5.8136
0.0061536	0.0054773	-0.064809	-0.087968	-7.8415	-5.3493
0.0061536	0.0056705	-0.060038	-0.088109	-8.5696	-5.276
0.0061536	0.0058638	-0.057687	-0.090265	-9.3193	-4.9122
0.0061536	0.006057	-0.051287	-0.090242	-11.448	-5.4374
0.0061536	0.0062503	-0.049258	-0.092646	-11.539	-5.1101
0.0061536	0.0064435	-0.043237	-0.090961	-13.596	-5.2184
0.0061536	0.0066368	-0.03869	-0.092672	-15.443	-4.9743
0.0061536	0.00683	-0.033734	-0.096304	-17.342	-4.4842
0.0061536	0.0070232	-0.033298	-0.095918	-16.806	-4.6532
0.0061536	0.0072165	-0.036299	-0.094924	-14.364	-4.6599
0.0061536	0.0074097	-0.029637	-0.09242	-19.473	-4.9696
0.0061536	0.007603	-0.025324	-0.089894	-23.264	-4.7163
0.0061536	0.0077962	-0.021428	-0.092353	-26.286	-4.9016
0.0061536	0.0079895	-0.024997	-0.091961	-22.727	-4.9588
0.0061536	0.0081827	-0.023718	-0.093361	-24.678	-4.6393
0.0061536	0.008376	-0.018319	-0.091206	-32.31	-4.8377
0.0061536	0.0085692	-0.015394	-0.08897	-35.652	-5.0867
0.0061536	0.0087625	-0.010101	-0.089607	-61.695	-5.152
0.0061536	0.0089557	-0.011245	-0.087238	-60.187	-4.8526
0.0061536	0.0091489	-0.010871	-0.085203	-62.279	-5.559
0.0061536	0.0093422	-0.0054198	-0.085278	-106.52	-5.8081
0.0061536	0.0095354	-0.0029923	-0.083305	-183.46	-5.1062
0.0061536	0.0097287	0.00082957	-0.078152	678.12	-5.6155
0.0061536	0.0099219	0.0015683	-0.074236	394.28	-6.3972
0.0061536	0.010115	0.00042424	-0.077262	1395	-5.6412
0.0061536	0.010308	0.0031841	-0.075824	185.51	-6.0367
0.0061536	0.010502	0.0050727	-0.069726	118	-7.3305
0.0061536	0.010695	0.0079471	-0.068643	71.418	-6.7645
0.0061536	0.010888	0.0055255	-0.070676	110.97	-7.0345
0.0061536	0.011081	0.0077748	-0.067286	74.237	-7.1041
0.0061536	0.011275	0.0073647	-0.061227	76.186	-8.0348
0.0061536	0.011468	0.0045803	-0.058876	123.01	-7.9526
0.0061536	0.011661	0.0049187	-0.060326	112.35	-7.0417
0.0061536	0.011854	0.0070932	-0.062184	81.857	-7.5764
0.0061536	0.012048	0.0073187	-0.058501	73.746	-7.8205
0.0061536	0.012241	0.0089165	-0.05463	61.484	-7.9513
0.0061536	0.012434	0.010153	-0.055	49.443	-8.5801
0.0061536	0.012627	0.0095935	-0.052842	57.044	-8.6182
0.0061536	0.012821	0.0081201	-0.052658	66.168	-9.0554
0.0061536	0.013014	0.0067394	-0.050364	70.413	-8.8636
0.0061536	0.013207	0.0074524	-0.04786	63.995	-9.3007
0.0061536	0.0134	0.0095846	-0.049407	55.279	-9.7805
0.0061536	0.013594	0.010323	-0.045654	49.145	-9.9155
0.0061536	0.013787	0.011626	-0.040409	46.463	-12.23
0.0061536	0.01398	0.011834	-0.04048	45.45	-12.149
0.0061536	0.014173	0.012916	-0.038985	37.751	-11.779
0.0061536	0.014367	0.0097446	-0.043112	51.186	-10.315
0.0061536	0.01456	0.0050314	-0.044946	99.655	-9.9753
0.0061536	0.014753	0.0038622	-0.044286	149.15	-9.9474
0.0061536	0.014946	0.0052021	-0.039894	102.96	-10.974
0.0061536	0.01514	0.0063613	-0.035945	83.201	-12.143
0.0061536	0.015333	0.010173	-0.035619	51.725	-12.587
0.0061536	0.015526	0.0073522	-0.035311	60.505	-13.063
0.0061536	0.015719	0.0042358	-0.0351	101.07	-13.269
0.0061536	0.015913	0.0049951	-0.036893	96.258	-11.492
0.0061536	0.016106	0.0065712	-0.035918	74.728	-12.63
0.0061536	0.016299	0.0083268	-0.035163	56.957	-14.287
0.0061536	0.016492	0.0084307	-0.034481	52.993	-15.209
0.0061536	0.016686	0.0030844	-0.034015	144.63	-13.373
0.0061536	0.016879	6.5654e-006	-0.034295	78167	-12.422
0.0061536	0.017072	0.0050149	-0.031563	100.79	-15.858
0.0061536	0.017265	0.004589	-0.029012	102.84	-17.232
0.0061536	0.017458	0.0013774	-0.028284	315.53	-16.686
0.0061536	0.017652	0.0015989	-0.031808	246.87	-13.988
0.0061536	0.017845	0.0017187	-0.033864	243.75	-13.45
0.0061536	0.018038	0.00039831	-0.031275	1139.5	-13.563
0.0061536	0.018231	0.00084684	-0.031665	546.93	-14.564
0.0061536	0.018425	0.0012912	-0.034388	335.88	-15.021
0.0061536	0.018618	-0.001148	-0.032919	-352.64	-14.252
0.0061536	0.018811	0.0012612	-0.029501	324.98	-16.181
0.0061536	0.019004	0.0042671	-0.029156	101.52	-15.169
0.0061536	0.019198	0.0027457	-0.030516	157.68	-14.339
0.0059604	0.00083941	1.3336	0.014244	0.90707	53.538
0.0059604	0.0010327	1.1089	-0.0054736	0.78026	-135.79
0.0059604	0.0012259	0.85257	-0.031527	1.274	-24.47
0.0059604	0.0014191	0.58297	-0.048565	1.7895	-15.028
0.0059604	0.0016124	0.361	-0.049442	2.3084	-13.001
0.0059604	0.0018056	0.22233	-0.056229	2.911	-11.037
0.0059604	0.0019989	0.11999	-0.06369	4.659	-8.769
0.0059604	0.0021921	0.055657	-0.070635	9.0838	-6.957
0.0059604	0.0023854	0.01672	-0.069099	31.155	-7.1434
0.0059604	0.0025786	-0.015946	-0.067983	-34.627	-7.2431
0.0059604	0.0027719	-0.042137	-0.070397	-13.154	-7.4012
0.0059604	0.0029651	-0.05624	-0.066566	-9.5186	-8.545
0.0059604	0.0031583	-0.06475	-0.069975	-8.1628	-7.6488
0.0059604	0.0033516	-0.07182	-0.078163	-7.4692	-6.5426
0.0059604	0.0035448	-0.0763	-0.078649	-6.8368	-6.5952
0.0059604	0.0037381	-0.077962	-0.080368	-7.0113	-6.4431
0.0059604	0.0039313	-0.081579	-0.084995	-7.0437	-6.1172
0.0059604	0.0041246	-0.085938	-0.079533	-6.7418	-6.4064
0.0059604	0.0043178	-0.083908	-0.079848	-7.3036	-6.1423
0.0059604	0.0045111	-0.073802	-0.084203	-7.3664	-5.2101
0.0059604	0.0047043	-0.071339	-0.088616	-7.4623	-5.1663
0.0059604	0.0048976	-0.075559	-0.090389	-7.5343	-5.0503
0.0059604	0.0050908	-0.074239	-0.089343	-7.3416	-5.1358
0.0059604	0.005284	-0.069585	-0.092867	-7.9624	-5.1832
0.0059604	0.0054773	-0.067552	-0.095473	-8.7741	-4.9042
0.0059604	0.0056705	-0.060573	-0.094501	-8.3893	-4.9603
0.0059604	0.0058638	-0.058872	-0.094674	-9.9294	-4.7819
0.0059604	0.006057	-0.060875	-0.092529	-9.9457	-5.3803
0.0059604	0.0062503	-0.05586	-0.092611	-11.187	-4.9551
0.0059604	0.0064435	-0.048661	-0.096105	-11.717	-4.5949
0.0059604	0.0066368	-0.044564	-0.094827	-13.552	-4.8442
0.0059604	0.00683	-0.039642	-0.09839	-15.565	-4.5059
0.0059604	0.0070232	-0.032983	-0.10053	-17.066	-4.4727
0.0059604	0.0072165	-0.028631	-0.098529	-18.162	-4.932
0.0059604	0.0074097	-0.027025	-0.095416	-21.208	-4.7265
0.0059604	0.007603	-0.024472	-0.091653	-25.626	-4.9381
0.0059604	0.0077962	-0.019881	-0.092257	-27.588	-5.1431
0.0059604	0.0079895	-0.020071	-0.096413	-28.114	-5.2185
0.0059604	0.0081827	-0.024792	-0.096113	-20.973	-4.6742
0.0059604	0.008376	-0.017162	-0.092065	-33.204	-4.3298
0.0059604	0.0085692	-0.013013	-0.087859	-40.577	-4.7272
0.0059604	0.0087625	-0.0079987	-0.091218	-78.848	-4.447
0.0059604	0.0089557	-0.0092359	-0.090709	-70.9	-4.5985
0.0059604	0.0091489	-0.011635	-0.08761	-50.895	-5.0404
0.0059604	0.0093422	-0.0077143	-0.086875	-72.805	-5.354
0.0059604	0.0095354	-0.0062931	-0.082279	-87.468	-5.1779
0.0059604	0.0097287	-0.00053652	-0.076042	-971.42	-6.0316
0.0059604	0.0099219	-0.00039234	-0.072813	-1549	-6.1717
0.0059604	0.010115	0.00051323	-0.079101	1213.9	-5.5036
0.0059604	0.010308	0.0044273	-0.077947	138.41	-5.6986
0.0059604	0.010502	0.0068744	-0.075578	86.907	-6.547
0.0059604	0.010695	0.0063898	-0.071271	79.778	-6.746
0.0059604	0.010888	0.0043745	-0.071531	129.67	-6.6036
0.0059604	0.011081	0.0042881	-0.070955	133.44	-6.8686
0.0059604	0.011275	0.0061192	-0.064851	84.056	-7.0039
0.0059604	0.011468	0.0067784	-0.058683	83.065	-7.6796
0.0059604	0.011661	0.0060852	-0.059947	99.988	-8.2969
0.0059604	0.011854	0.012645	-0.063962	44.932	-8.0849
0.0059604	0.012048	0.011062	-0.057324	51.255	-8.0669
0.0059604	0.012241	0.0060714	-0.053797	91.487	-8.4787
0.0059604	0.012434	0.0086268	-0.056118	56.089	-7.6897
0.0059604	0.012627	0.011605	-0.054241	46.207	-7.7715
0.0059604	0.012821	0.0099219	-0.055054	56.776	-9.4791
0.0059604	0.013014	0.0086262	-0.050225	53.778	-9.3116
0.0059604	0.013207	0.0095687	-0.047244	54.866	-9.2626
0.0059604	0.0134	0.012099	-0.048121	47.167	-9.7614
0.0059604	0.013594	0.010547	-0.046969	49.341	-10.768
0.0059604	0.013787	0.0078016	-0.0446	63.371	-11.398
0.0059604	0.01398	0.0096101	-0.040577	58.41	-12.197
0.0059604	0.014173	0.01225	-0.035301	43.108	-12.578
0.0059604	0.014367	0.012175	-0.040844	39.968	-11.825
0.0059604	0.01456	0.0095706	-0.046686	49.696	-10.166
0.0059604	0.014753	0.0091264	-0.04105	52.712	-11.52
0.0059604	0.014946	0.0090341	-0.036949	52.839	-12.414
0.0059604	0.01514	0.0061134	-0.036712	80.82	-12.646
0.0059604	0.015333	0.0065718	-0.039106	74.897	-11.583
0.0059604	0.015526	0.0065812	-0.037568	69.272	-12.357
0.0059604	0.015719	0.0052206	-0.035953	89.182	-13.491
0.0059604	0.015913	0.0043348	-0.036962	106.12	-13.404
0.0059604	0.016106	0.0077198	-0.036768	63.025	-13.735
0.0059604	0.016299	0.010537	-0.03299	48.248	-15.798
0.0059604	0.016492	0.0083628	-0.035352	55.734	-13.714
0.0059604	0.016686	0.0034893	-0.035836	122.27	-13.084
0.0059604	0.016879	0.0012432	-0.034889	372.43	-15.536
0.0059604	0.017072	0.0029562	-0.034099	141.79	-14.642
0.0059604	0.017265	0.0025445	-0.032091	170.77	-14.231
0.0059604	0.017458	0.0013107	-0.031622	318.36	-15.206
0.0059604	0.017652	0.0042833	-0.034833	106.21	-14.292
0.0059604	0.017845	0.0043846	-0.032841	97.085	-14.319
0.0059604	0.018038	0.0022561	-0.030607	188.67	-15.042
0.0059604	0.018231	0.0017883	-0.030359	247.31	-14.503
0.0059604	0.018425	0.0025234	-0.030789	168.74	-15.122
0.0059604	0.018618	0.001045	-0.030475	412.51	-15.928
0.0059604	0.018811	0.0029659	-0.028879	131.06	-17.365
0.0059604	0.019004	0.0017756	-0.028372	222.64	-15.921
0.0059604	0.019198	0.0015324	-0.029056	268.83	-15.146
0.0057672	0.00083941	1.3197	0.0084931	0.8529	84.808
0.0057672	0.0010327	1.0907	-0.01472	0.79801	-47.768
0.0057672	0.0012259	0.83232	-0.038888	1.2465	-20.204
0.0057672	0.0014191	0.56724	-0.045712	1.9355	-16.844
0.0057672	0.0016124	0.35089	-0.049416	2.4179	-14.564
0.0057672	0.0018056	0.21239	-0.060341	3.1124	-10.07
0.0057672	0.0019989	0.11439	-0.070216	5.0132	-7.8946
0.0057672	0.0021921	0.052788	-0.075099	10.353	-6.6503
0.0057672	0.0023854	0.0078719	-0.074262	76.466	-7.5343
0.0057672	0.0025786	-0.022523	-0.074041	-24.094	-6.9465
0.0057672	0.0027719	-0.040785	-0.071327	-12.617	-7.6039
0.0057672	0.0029651	-0.057707	-0.070305	-9.517	-8.127
0.0057672	0.0031583	-0.069301	-0.070224	-8.6071	-7.5548
0.0057672	0.0033516	-0.077491	-0.078566	-7.0537	-7.6742
0.0057672	0.0035448	-0.083043	-0.082353	-6.5091	-5.9202
0.0057672	0.0037381	-0.086665	-0.082323	-6.5042	-6.3474
0.0057672	0.0039313	-0.086357	-0.087121	-6.2934	-5.6071
0.0057672	0.0041246	-0.083764	-0.085816	-6.6763	-6.0146
0.0057672	0.0043178	-0.084137	-0.084756	-7.1072	-5.4837
0.0057672	0.0045111	-0.079927	-0.086629	-7.1682	-5.0456
0.0057672	0.0047043	-0.075881	-0.087461	-7.2629	-5.5778
0.0057672	0.0048976	-0.072045	-0.091923	-7.5999	-5.102
0.0057672	0.0050908	-0.072295	-0.095875	-7.524	-4.832
0.0057672	0.005284	-0.070529	-0.098166	-7.326	-4.7232
0.0057672	0.0054773	-0.069293	-0.099687	-8.4395	-4.5758
0.0057672	0.0056705	-0.06506	-0.0979	-8.7199	-4.7843
0.0057672	0.0058638	-0.062416	-0.096632	-10.016	-4.7859
0.0057672	0.006057	-0.062408	-0.095176	-9.3723	-5.0863
0.0057672	0.0062503	-0.056662	-0.09742	-9.892	-4.6743
0.0057672	0.0064435	-0.050771	-0.10263	-10.674	-4.4082
0.0057672	0.0066368	-0.047185	-0.099695	-12.035	-4.8005
0.0057672	0.00683	-0.045692	-0.099342	-12.368	-4.638
0.0057672	0.0070232	-0.036245	-0.10146	-14.867	-4.37
0.0057672	0.0072165	-0.032025	-0.10164	-17.476	-4.3885
0.0057672	0.0074097	-0.031989	-0.099695	-18.75	-4.2558
0.0057672	0.007603	-0.026327	-0.0956	-22.789	-4.4155
0.0057672	0.0077962	-0.023308	-0.094691	-25.149	-4.9641
0.0057672	0.0079895	-0.017049	-0.098996	-34.728	-4.8252
0.0057672	0.0081827	-0.020808	-0.098992	-26.547	-4.5641
0.0057672	0.008376	-0.01711	-0.091566	-35.964	-4.8329
0.0057672	0.0085692	-0.011364	-0.086912	-50.665	-4.7281
0.0057672	0.0087625	-0.010715	-0.09206	-54.799	-4.4562
0.0057672	0.0089557	-0.0086783	-0.092691	-73.853	-4.8906
0.0057672	0.0091489	-0.0058879	-0.089569	-103.06	-5.5232
0.0057672	0.0093422	-0.006122	-0.08828	-97.548	-5.4448
0.0057672	0.0095354	-0.004476	-0.084113	-123.25	-5.56
0.0057672	0.0097287	-0.0019733	-0.081991	-297.97	-5.8129
0.0057672	0.0099219	-0.0048555	-0.079269	-108.94	-6.2251
0.0057672	0.010115	-0.0051399	-0.080064	-105.45	-5.6165
0.0057672	0.010308	0.0032523	-0.077702	173.95	-6.068
0.0057672	0.010502	0.0064946	-0.077105	93.3	-6.8791
0.0057672	0.010695	0.0052372	-0.072114	112.28	-6.5291
0.0057672	0.010888	0.0066949	-0.070528	85.621	-6.0846
0.0057672	0.011081	0.0095247	-0.072054	61.015	-6.2125
0.0057672	0.011275	0.0099236	-0.065638	50.519	-7.6815
0.0057672	0.011468	0.0082724	-0.058597	65.105	-8.6305
0.0057672	0.011661	0.0072487	-0.062077	78.61	-7.8687
0.0057672	0.011854	0.011387	-0.062568	45.969	-7.902
0.0057672	0.012048	0.01294	-0.05536	40.399	-8.933
0.0057672	0.012241	0.0068144	-0.055329	73.902	-7.6898
0.0057672	0.012434	0.0077691	-0.057635	68.263	-8.2959
0.0057672	0.012627	0.011316	-0.055105	50.452	-8.801
0.0057672	0.012821	0.011466	-0.057507	47.324	-8.9225
0.0057672	0.013014	0.0077317	-0.050227	65.903	-9.5756
0.0057672	0.013207	0.0088243	-0.046408	54.979	-9.9276
0.0057672	0.0134	0.013226	-0.046188	38.321	-10.296
0.0057672	0.013594	0.012807	-0.045874	40.737	-10.636
0.0057672	0.013787	0.0061138	-0.046034	84.973	-10.54
0.0057672	0.01398	0.004993	-0.043823	106.66	-10.874
0.0057672	0.014173	0.010772	-0.040526	46.053	-11.033
0.0057672	0.014367	0.012821	-0.041096	37.138	-11.326
0.0057672	0.01456	0.011231	-0.044333	44.476	-11.377
0.0057672	0.014753	0.0090329	-0.039277	50.391	-11.169
0.0057672	0.014946	0.0080643	-0.036507	55.742	-13.138
0.0057672	0.01514	0.007478	-0.034862	64.422	-15.264
0.0057672	0.015333	0.0061058	-0.039023	81.38	-12.775
0.0057672	0.015526	0.0021874	-0.041396	227.79	-12.686
0.0057672	0.015719	0.0054823	-0.036042	91.503	-14.347
0.0057672	0.015913	0.0070727	-0.034534	69.647	-15.802
0.0057672	0.016106	0.0096623	-0.033877	50.658	-15.59
0.0057672	0.016299	0.012671	-0.030352	35.517	-17.226
0.0057672	0.016492	0.0087402	-0.034947	55.335	-13.209
0.0057672	0.016686	0.0045383	-0.03489	107.67	-14.695
0.0057672	0.016879	0.0044342	-0.03475	102.51	-15.229
0.0057672	0.017072	0.0026068	-0.037043	170.82	-12.522
0.0057672	0.017265	0.0025845	-0.034801	179.54	-14.809
0.0057672	0.017458	0.0035772	-0.034706	121.96	-13.516
0.0057672	0.017652	0.0059187	-0.034374	71.815	-13.272
0.0057672	0.017845	0.0013308	-0.033336	311.83	-14.103
0.0057672	0.018038	0.00070144	-0.030747	654.92	-15.8
0.0057672	0.018231	0.0014079	-0.02898	306.68	-15.526
0.0057672	0.018425	-0.00034601	-0.030005	-1161	-15.368
0.0057672	0.018618	-0.00092234	-0.029028	-461.4	-17.321
0.0057672	0.018811	-0.00020138	-0.026723	-1986.7	-17.874
0.0057672	0.019004	0.00071887	-0.023859	568.48	-18.501
0.0057672	0.019198	-0.00066156	-0.025113	-642.76	-18.199
0.0055739	0.00083941	1.3027	0.0074007	0.82186	104.45
0.0055739	0.0010327	1.071	-0.017215	0.83965	-42.754
0.0055739	0.0012259	0.80427	-0.038981	1.3238	-19.668
0.0055739	0.0014191	0.54736	-0.047549	1.7298	-15.853
0.0055739	0.0016124	0.34283	-0.057365	2.4161	-12.874
0.0055739	0.0018056	0.20443	-0.062716	3.6399	-10.49
0.0055739	0.0019989	0.11231	-0.073413	5.0646	-7.5827
0.0055739	0.0021921	0.050333	-0.078629	11.351	-6.961
0.0055739	0.0023854	-0.00036485	-0.080758	-1569.6	-8.0325
0.0055739	0.0025786	-0.030592	-0.082418	-17.347	-6.8895
0.0055739	0.0027719	-0.045294	-0.077861	-12.189	-7.3545
0.0055739	0.0029651	-0.059449	-0.07701	-8.9776	-7.2313
0.0055739	0.0031583	-0.074334	-0.075885	-7.9537	-7.5118
0.0055739	0.0033516	-0.079764	-0.082849	-7.3124	-7.2494
0.0055739	0.0035448	-0.084658	-0.088441	-7.0286	-5.8011
0.0055739	0.0037381	-0.089153	-0.087805	-6.18	-6.2063
0.0055739	0.0039313	-0.089701	-0.088171	-6.049	-5.8042
0.0055739	0.0041246	-0.0879	-0.090168	-6.32	-5.075
0.0055739	0.0043178	-0.084783	-0.094598	-6.3647	-5.3051
0.0055739	0.0045111	-0.081881	-0.093248	-6.5674	-5.3594
0.0055739	0.0047043	-0.080305	-0.091056	-6.9411	-5.6541
0.0055739	0.0048976	-0.076632	-0.095301	-7.4579	-4.8349
0.0055739	0.0050908	-0.075848	-0.099648	-6.6863	-4.7613
0.0055739	0.005284	-0.073126	-0.10217	-7.1885	-4.477
0.0055739	0.0054773	-0.071541	-0.10199	-7.6877	-4.1437
0.0055739	0.0056705	-0.067077	-0.10023	-8.4318	-4.8869
0.0055739	0.0058638	-0.063866	-0.10118	-9.3668	-4.6186
0.0055739	0.006057	-0.062009	-0.10081	-8.5661	-5.4724
0.0055739	0.0062503	-0.054247	-0.10128	-9.509	-4.9679
0.0055739	0.0064435	-0.050393	-0.10117	-9.8924	-4.8876
0.0055739	0.0066368	-0.049037	-0.10133	-10.78	-4.6733
0.0055739	0.00683	-0.043338	-0.10015	-11.251	-4.8987
0.0055739	0.0070232	-0.037603	-0.098815	-14.68	-4.439
0.0055739	0.0072165	-0.032725	-0.099554	-16.12	-4.5741
0.0055739	0.0074097	-0.029388	-0.10051	-20.325	-4.2058
0.0055739	0.007603	-0.02768	-0.095507	-23.796	-5.2292
0.0055739	0.0077962	-0.027085	-0.096327	-21.753	-5.3773
0.0055739	0.0079895	-0.018861	-0.09864	-30.722	-4.7812
0.0055739	0.0081827	-0.018231	-0.097863	-33.209	-4.7646
0.0055739	0.008376	-0.01465	-0.08936	-42.583	-5.1837
0.0055739	0.0085692	-0.010981	-0.087684	-53.159	-4.684
0.0055739	0.0087625	-0.01363	-0.091629	-42.6	-4.6601
0.0055739	0.0089557	-0.0051143	-0.09062	-128.65	-5.0224
0.0055739	0.0091489	-0.0060641	-0.089873	-97.894	-4.9853
0.0055739	0.0093422	-0.0055927	-0.089387	-91.811	-5.2483
0.0055739	0.0095354	-0.0024057	-0.083697	-236.48	-5.8682
0.0055739	0.0097287	0.00037319	-0.081864	1563.2	-5.9887
0.0055739	0.0099219	-0.00044332	-0.079784	-1197.2	-5.9654
0.0055739	0.010115	-0.00575	-0.077509	-96.536	-6.0917
0.0055739	0.010308	0.00060976	-0.076872	915.67	-6.296
0.0055739	0.010502	0.0063173	-0.07731	96.038	-6.4288
0.0055739	0.010695	0.0078821	-0.076966	75.837	-6.1504
0.0055739	0.010888	0.0078913	-0.074003	75.342	-5.8219
0.0055739	0.011081	0.011209	-0.07045	51.253	-6.2798
0.0055739	0.011275	0.013493	-0.065828	43.351	-7.5189
0.0055739	0.011468	0.009542	-0.063483	60.375	-7.8827
0.0055739	0.011661	0.0086783	-0.065798	62.918	-7.6902
0.0055739	0.011854	0.0095245	-0.06115	57.936	-8.3516
0.0055739	0.012048	0.0076172	-0.05962	72.077	-8.4199
0.0055739	0.012241	0.0066659	-0.057635	79.06	-8.8488
0.0055739	0.012434	0.011092	-0.057267	46.078	-7.8349
0.0055739	0.012627	0.012896	-0.05497	42.579	-9.321
0.0055739	0.012821	0.013072	-0.053912	41.609	-9.1993
0.0055739	0.013014	0.010233	-0.050899	54.471	-9.7962
0.0055739	0.013207	0.010531	-0.048062	51.339	-9.2162
0.0055739	0.0134	0.013054	-0.043701	42.826	-12
0.0055739	0.013594	0.015934	-0.043404	34.007	-10.716
0.0055739	0.013787	0.011663	-0.042823	47.074	-11.619
0.0055739	0.01398	0.00635	-0.040657	85.81	-13.488
0.0055739	0.014173	0.010479	-0.040711	51.866	-12.121
0.0055739	0.014367	0.011974	-0.042922	44.395	-11.911
0.0055739	0.01456	0.010784	-0.045935	48.538	-9.9127
0.0055739	0.014753	0.0079189	-0.043567	60.682	-10.442
0.0055739	0.014946	0.0127	-0.03934	39.919	-13.197
0.0055739	0.01514	0.012446	-0.035116	34.364	-13.624
0.0055739	0.015333	0.0055826	-0.036774	81.549	-13.162
0.0055739	0.015526	0.0037315	-0.03861	127.41	-12.098
0.0055739	0.015719	0.0065451	-0.036461	67.712	-12.285
0.0055739	0.015913	0.00947	-0.032985	53.558	-14.083
[truncated: 2,801 more rows]
