# Supplementary material for: Dissipated power and induced velocity fields data of a micro single dielectric barrier discharge plasma actuator for active flow control
Source: Data Brief. 2015 Aug 28;5:65–70. doi: 10.1016/j.dib.2015.08.011 (PMC4564384; doi:10.1016/j.dib.2015.08.011)
Supplement: Supplementary file 1 — Supplementary material [file mmc1.zip › supplementary_material/caseCnum.dat]

% x (m)		y (m)	Vx (m/s)	Vy (m/s)
-0.11975	0.24199	-0.0024682	-0.00022886
-0.11975	0.25	-0.0024418	-0.236
-0.1178	0.24199	-0.0024981	-0.00022896
-0.1178	0.25	-0.0024718	0
-0.11975	0.23423	-0.0025378	-0.00045094
-0.1178	0.23423	-0.0025683	-0.00045139
-0.11975	0.22673	-0.0026387	-0.0006708
-0.1178	0.22673	-0.00267	-0.00067169
-0.11975	0.21946	-0.0027619	-0.00089023
-0.1178	0.21946	-0.0027945	-0.00089162
-0.11975	0.21243	-0.0028995	-0.0011104
-0.1178	0.21243	-0.0029334	-0.0011124
-0.11975	0.20562	-0.0030455	-0.0013318
-0.1178	0.20562	-0.0030808	-0.0013343
-0.11975	0.19903	-0.003195	-0.0015545
-0.1178	0.19903	-0.0032319	-0.0015577
-0.11975	0.19265	-0.0033446	-0.0017784
-0.1178	0.19265	-0.003383	-0.0017824
-0.11975	0.18647	-0.0034915	-0.0020036
-0.1178	0.18647	-0.0035315	-0.0020083
-0.11975	0.1805	-0.0036337	-0.0022297
-0.1178	0.1805	-0.0036755	-0.0022352
-0.11975	0.17471	-0.0037698	-0.0024567
-0.1178	0.17471	-0.0038132	-0.0024631
-0.11975	0.16911	-0.0038985	-0.0026844
-0.1178	0.16911	-0.0039437	-0.0026916
-0.11975	0.16368	-0.0040189	-0.0029125
-0.1178	0.16368	-0.0040658	-0.0029207
-0.11975	0.15844	-0.0041301	-0.0031408
-0.1178	0.15844	-0.0041787	-0.00315
-0.11975	0.15336	-0.0042313	-0.003369
-0.1178	0.15336	-0.0042817	-0.0033792
-0.11975	0.14844	-0.0043219	-0.0035966
-0.1178	0.14844	-0.0043739	-0.0036079
-0.11975	0.14368	-0.0044012	-0.0038233
-0.1178	0.14368	-0.0044549	-0.0038357
-0.11975	0.13907	-0.0044687	-0.0040483
-0.1178	0.13907	-0.0045239	-0.0040619
-0.11975	0.13461	-0.0045241	-0.0042712
-0.1178	0.13461	-0.0045807	-0.0042859
-0.11975	0.13029	-0.0045669	-0.0044912
-0.1178	0.13029	-0.0046247	-0.0045071
-0.11975	0.12611	-0.004597	-0.0047077
-0.1178	0.12611	-0.0046559	-0.0047248
-0.11975	0.12206	-0.0046145	-0.0049199
-0.1178	0.12206	-0.0046742	-0.0049382
-0.11975	0.11815	-0.0046193	-0.0051272
-0.1178	0.11815	-0.0046796	-0.0051466
-0.11975	0.11435	-0.0046117	-0.0053289
-0.1178	0.11435	-0.0046725	-0.0053495
-0.11975	0.11068	-0.0045923	-0.0055246
-0.1178	0.11068	-0.0046533	-0.0055462
-0.11975	0.10713	-0.0045615	-0.0057136
-0.1178	0.10713	-0.0046224	-0.0057362
-0.11975	0.10369	-0.0045199	-0.0058955
-0.1178	0.10369	-0.0045806	-0.005919
-0.11975	0.10036	-0.0044683	-0.00607
-0.1178	0.10036	-0.0045286	-0.0060943
-0.11975	0.09714	-0.0044076	-0.0062368
-0.1178	0.09714	-0.0044672	-0.0062618
-0.11975	0.094021	-0.0043385	-0.0063957
-0.1178	0.094021	-0.0043973	-0.0064213
-0.11975	0.091001	-0.004262	-0.0065465
-0.1178	0.091001	-0.0043198	-0.0065726
-0.11975	0.088078	-0.004179	-0.0066893
-0.1178	0.088078	-0.0042356	-0.0067158
-0.11975	0.085249	-0.0040905	-0.006824
-0.1178	0.085249	-0.0041458	-0.0068508
-0.11975	0.08251	-0.0039972	-0.0069506
-0.1178	0.08251	-0.0040511	-0.0069776
-0.11975	0.079859	-0.0039002	-0.0070694
-0.1178	0.079859	-0.0039525	-0.0070965
-0.11975	0.077293	-0.0038002	-0.0071804
-0.1178	0.077293	-0.0038509	-0.0072075
-0.11975	0.074808	-0.0036981	-0.0072839
-0.1178	0.074808	-0.003747	-0.0073108
-0.11975	0.072404	-0.0035946	-0.0073799
-0.1178	0.072404	-0.0036416	-0.0074067
-0.11975	0.070076	-0.0034905	-0.0074688
-0.1178	0.070076	-0.0035356	-0.0074953
-0.11975	0.067822	-0.0033864	-0.0075508
-0.1178	0.067822	-0.0034295	-0.0075769
-0.11975	0.065641	-0.003283	-0.0076261
-0.1178	0.065641	-0.0033239	-0.0076518
-0.11975	0.06353	-0.0031808	-0.0076948
-0.1178	0.06353	-0.0032196	-0.00772
-0.11975	0.061486	-0.0030805	-0.0077574
-0.1178	0.061486	-0.0031169	-0.007782
-0.11975	0.059508	-0.0029823	-0.0078138
-0.1178	0.059508	-0.0030164	-0.0078379
-0.11975	0.057593	-0.0028869	-0.0078644
-0.1178	0.057593	-0.0029185	-0.0078879
-0.11975	0.055739	-0.0027947	-0.0079094
-0.1178	0.055739	-0.0028236	-0.0079321
-0.11975	0.053944	-0.0027059	-0.0079488
-0.1178	0.053944	-0.0027322	-0.0079709
-0.11975	0.052207	-0.002621	-0.0079829
-0.1178	0.052207	-0.0026444	-0.0080042
-0.11975	0.050526	-0.0025403	-0.0080117
-0.1178	0.050526	-0.0025605	-0.0080323
-0.11975	0.048898	-0.002464	-0.0080353
-0.1178	0.048898	-0.0024809	-0.0080552
-0.11975	0.047322	-0.0023924	-0.0080537
-0.1178	0.047322	-0.0024057	-0.008073
-0.11975	0.045797	-0.0023256	-0.008067
-0.1178	0.045797	-0.0023351	-0.0080858
-0.11975	0.044321	-0.002264	-0.0080752
-0.1178	0.044321	-0.0022693	-0.0080934
-0.11975	0.042892	-0.0022077	-0.008078
-0.1178	0.042892	-0.0022083	-0.008096
-0.11975	0.041508	-0.0021568	-0.0080756
-0.1178	0.041508	-0.0021524	-0.0080934
-0.11975	0.040169	-0.0021115	-0.0080676
-0.1178	0.040169	-0.0021014	-0.0080856
-0.11975	0.038873	-0.0020719	-0.008054
-0.1178	0.038873	-0.0020556	-0.0080724
-0.11975	0.037618	-0.0020382	-0.0080344
-0.1178	0.037618	-0.002015	-0.0080537
-0.11975	0.036403	-0.0020106	-0.0080085
-0.1178	0.036403	-0.0019795	-0.0080292
-0.11975	0.035228	-0.0019891	-0.0079761
-0.1178	0.035228	-0.0019494	-0.0079988
-0.11975	0.034089	-0.0019742	-0.0079366
-0.1178	0.034089	-0.0019248	-0.0079622
-0.11975	0.032988	-0.0019661	-0.0078898
-0.1178	0.032988	-0.0019058	-0.0079192
-0.11975	0.031921	-0.0019655	-0.007835
-0.1178	0.031921	-0.001893	-0.0078694
-0.11975	0.030889	-0.001973	-0.0077718
-0.1178	0.030889	-0.0018869	-0.0078126
-0.11975	0.02989	-0.0019899	-0.0076996
-0.1178	0.02989	-0.0018886	-0.0077485
-0.11975	0.028922	-0.0020179	-0.0076179
-0.1178	0.028922	-0.0018997	-0.0076768
-0.11975	0.027986	-0.0020592	-0.007526
-0.1178	0.027986	-0.0019222	-0.0075972
-0.11975	0.027079	-0.0021173	-0.0074234
-0.1178	0.027079	-0.0019594	-0.0075093
-0.11975	0.026202	-0.0021966	-0.0073095
-0.1178	0.026202	-0.0020156	-0.0074128
-0.11975	0.025353	-0.0023032	-0.0071835
-0.1178	0.025353	-0.0020966	-0.0073074
-0.11975	0.024531	-0.0024452	-0.007045
-0.1178	0.024531	-0.0022103	-0.0071928
-0.11975	0.023735	-0.0026331	-0.0068932
-0.1178	0.023735	-0.0023669	-0.0070685
-0.11975	0.022964	-0.0028803	-0.0067276
-0.1178	0.022964	-0.0025793	-0.006934
-0.11975	0.022219	-0.0032037	-0.0065473
-0.1178	0.022219	-0.0028642	-0.0067887
-0.11975	0.021497	-0.0036244	-0.0063517
-0.1178	0.021497	-0.0032417	-0.0066317
-0.11975	0.020798	-0.0041679	-0.0061399
-0.1178	0.020798	-0.0037369	-0.0064621
-0.11975	0.020122	-0.004865	-0.0059109
-0.1178	0.020122	-0.0043796	-0.0062785
-0.11975	0.019467	-0.0057521	-0.0056635
-0.1178	0.019467	-0.0052051	-0.0060793
-0.11975	0.018833	-0.0068715	-0.0053964
-0.1178	0.018833	-0.0062547	-0.0058625
-0.11975	0.018219	-0.0082717	-0.0051082
-0.1178	0.018219	-0.0075755	-0.0056258
-0.11975	0.017626	-0.010008	-0.004797
-0.1178	0.017626	-0.0092215	-0.0053666
-0.11975	0.017051	-0.012141	-0.0044612
-0.1178	0.017051	-0.011253	-0.0050819
-0.11975	0.016494	-0.014739	-0.0040987
-0.1178	0.016494	-0.013736	-0.0047687
-0.11975	0.015956	-0.017875	-0.0037079
-0.1178	0.015956	-0.016744	-0.0044236
-0.11975	0.015434	-0.021628	-0.0032869
-0.1178	0.015434	-0.020356	-0.0040436
-0.11975	0.014929	-0.026083	-0.0028345
-0.1178	0.014929	-0.024655	-0.003626
-0.11975	0.014441	-0.031326	-0.0023496
-0.1178	0.014441	-0.029731	-0.0031681
-0.11975	0.013968	-0.037449	-0.0018317
-0.1178	0.013968	-0.035674	-0.0026679
-0.11975	0.01351	-0.044545	-0.0012808
-0.1178	0.01351	-0.042578	-0.0021239
-0.11975	0.013067	-0.052709	-0.00069741
-0.1178	0.013067	-0.050538	-0.001535
-0.11975	0.012638	-0.062036	-0.8
-0.1178	0.012638	-0.059645	-0.00089846
-0.11975	0.012222	-0.072545	0.00056872
-0.1178	0.012222	-0.069949	-0.00021554
-0.11975	0.01182	-0.084207	0.0012352
-0.1178	0.01182	-0.081469	0.0005031
-0.11975	0.011431	-0.096996	0.0019031
-0.1178	0.011431	-0.094176	0.0012403
-0.11975	0.011055	-0.11084	0.0025618
-0.1178	0.011055	-0.10797	0.001981
-0.11975	0.01069	-0.12566	0.0032062
-0.1178	0.01069	-0.12275	0.0027177
-0.11975	0.010337	-0.14133	0.0038311
-0.1178	0.010337	-0.13842	0.003444
-0.11975	0.0099954	-0.15774	0.0044307
-0.1178	0.0099954	-0.15485	0.0041524
-0.11975	0.0096647	-0.17474	0.0049997
-0.1178	0.0096647	-0.17191	0.0048357
-0.11975	0.0093446	-0.19218	0.0055331
-0.1178	0.0093446	-0.18944	0.0054868
-0.11975	0.0090347	-0.20989	0.0060267
-0.1178	0.0090347	-0.20727	0.0060997
-0.11975	0.0087347	-0.2277	0.0064769
-0.1178	0.0087347	-0.22523	0.006669
-0.11975	0.0084443	-0.24543	0.006881
-0.1178	0.0084443	-0.24314	0.00719
-0.11975	0.0081632	-0.2629	0.0072371
-0.1178	0.0081632	-0.26081	0.0076591
-0.11975	0.0078911	-0.27992	0.0075441
-0.1178	0.0078911	-0.27806	0.0080737
-0.11975	0.0076277	-0.29634	0.0078016
-0.1178	0.0076277	-0.29472	0.0084319
-0.11975	0.0073728	-0.31199	0.00801
-0.1178	0.0073728	-0.31063	0.008733
-0.11975	0.007126	-0.32672	0.0081702
-0.1178	0.007126	-0.32564	0.008977
-0.11975	0.0068871	-0.34041	0.0082839
-0.1178	0.0068871	-0.33962	0.0091648
-0.11975	0.0066558	-0.35295	0.0083531
-0.1178	0.0066558	-0.35245	0.009298
-0.11975	0.006432	-0.36425	0.0083805
-0.1178	0.006432	-0.36404	0.0093788
-0.11975	0.0062153	-0.37424	0.0083688
-0.1178	0.0062153	-0.37432	0.0094099
-0.11975	0.0060055	-0.38288	0.0083211
-0.1178	0.0060055	-0.38324	0.0093947
-0.11975	0.0058025	-0.39013	0.0082409
-0.1178	0.0058025	-0.39077	0.0093367
-0.11975	0.0056059	-0.39599	0.0081314
-0.1178	0.0056059	-0.3969	0.0092396
-0.11975	0.0054157	-0.40047	0.0079961
-0.1178	0.0054157	-0.40164	0.0091076
-0.11975	0.0052315	-0.4036	0.0078383
-0.1178	0.0052315	-0.40502	0.0089447
-0.11975	0.0050532	-0.40542	0.0076615
-0.1178	0.0050532	-0.40708	0.0087548
-0.11975	0.0048807	-0.406	0.0074687
-0.1178	0.0048807	-0.40787	0.0085419
-0.11975	0.0047136	-0.40539	0.007263
-0.1178	0.0047136	-0.40746	0.0083098
-0.11975	0.0045519	-0.40367	0.007047
-0.1178	0.0045519	-0.40592	0.0080621
-0.11975	0.0043954	-0.40093	0.0068235
-0.1178	0.0043954	-0.40334	0.0078022
-0.11975	0.0042439	-0.39725	0.0065948
-0.1178	0.0042439	-0.3998	0.0075332
-0.11975	0.0040972	-0.3927	0.0063629
-0.1178	0.0040972	-0.39539	0.0072579
-0.11975	0.0039552	-0.3874	0.0061297
-0.1178	0.0039552	-0.3902	0.0069789
-0.11975	0.0038178	-0.38141	0.0058969
-0.1178	0.0038178	-0.3843	0.0066985
-0.11975	0.0036847	-0.37482	0.0056657
-0.1178	0.0036847	-0.3778	0.0064187
-0.11975	0.003556	-0.36772	0.0054375
-0.1178	0.003556	-0.37077	0.0061411
-0.11975	0.0034313	-0.36017	0.0052133
-0.1178	0.0034313	-0.36328	0.0058674
-0.11975	0.0033106	-0.35226	0.0049937
-0.1178	0.0033106	-0.35542	0.0055986
-0.11975	0.0031938	-0.34405	0.0047795
-0.1178	0.0031938	-0.34724	0.0053359
-0.11975	0.0030808	-0.3356	0.0045712
-0.1178	0.0030808	-0.33882	0.0050801
-0.11975	0.0029713	-0.32697	0.0043692
-0.1178	0.0029713	-0.33021	0.0048317
-0.11975	0.0028653	-0.3182	0.0041736
-0.1178	0.0028653	-0.32145	0.0045913
-0.11975	0.0027628	-0.30936	0.0039847
-0.1178	0.0027628	-0.31261	0.0043593
-0.11975	0.0026635	-0.30047	0.0038025
-0.1178	0.0026635	-0.30372	0.0041357
-0.11975	0.0025674	-0.29157	0.0036271
-0.1178	0.0025674	-0.29482	0.0039208
-0.11975	0.0024744	-0.2827	0.0034583
-0.1178	0.0024744	-0.28594	0.0037146
-0.11975	0.0023843	-0.27388	0.0032961
-0.1178	0.0023843	-0.27711	0.003517
-0.11975	0.0022972	-0.26514	0.0031404
-0.1178	0.0022972	-0.26835	0.003328
-0.11975	0.0022128	-0.2565	0.0029909
-0.1178	0.0022128	-0.2597	0.0031473
-0.11975	0.0021311	-0.24798	0.0028475
-0.1178	0.0021311	-0.25116	0.0029748
-0.11975	0.0020521	-0.23959	0.00271
-0.1178	0.0020521	-0.24275	0.0028103
-0.11975	0.0019755	-0.23135	0.0025781
-0.1178	0.0019755	-0.23449	0.0026534
-0.11975	0.0019014	-0.22326	0.0024516
-0.1178	0.0019014	-0.22638	0.002504
-0.11975	0.0018297	-0.21534	0.0023304
-0.1178	0.0018297	-0.21844	0.0023617
-0.11975	0.0017603	-0.20759	0.0022141
-0.1178	0.0017603	-0.21067	0.0022263
-0.11975	0.0016931	-0.20001	0.0021026
-0.1178	0.0016931	-0.20307	0.0020975
-0.11975	0.0016281	-0.19261	0.0019956
-0.1178	0.0016281	-0.19565	0.0019751
-0.11975	0.0015651	-0.1854	0.001893
-0.1178	0.0015651	-0.18842	0.0018586
-0.11975	0.0015041	-0.17836	0.0017945
-0.1178	0.0015041	-0.18137	0.001748
-0.11975	0.0014451	-0.17151	0.0016999
-0.1178	0.0014451	-0.1745	0.0016428
-0.11975	0.001388	-0.16485	0.0016092
-0.1178	0.001388	-0.16781	0.0015429
-0.11975	0.0013327	-0.15836	0.0015221
-0.1178	0.0013327	-0.16131	0.0014479
-0.11975	0.0012792	-0.15206	0.0014384
-0.1178	0.0012792	-0.15499	0.0013578
-0.11975	0.0012274	-0.14593	0.0013581
-0.1178	0.0012274	-0.14884	0.0012722
-0.11975	0.0011773	-0.13998	0.0012811
-0.1178	0.0011773	-0.14288	0.001191
-0.11975	0.0011287	-0.13421	0.0012071
-0.1178	0.0011287	-0.13708	0.0011139
-0.11975	0.0010817	-0.12861	0.0011361
-0.1178	0.0010817	-0.13146	0.0010408
-0.11975	0.0010363	-0.12317	0.0010681
-0.1178	0.0010363	-0.126	0.0009714
-0.11975	0.00099223	-0.1179	0.0010028
-0.1178	0.00099224	-0.12071	0.00090566
-0.11975	0.00094962	-0.11279	0.00094029
-0.1178	0.00094962	-0.11557	0.00084337
-0.11975	0.00090836	-0.10784	0.00088042
-0.1178	0.00090836	-0.11059	0.00078439
-0.11975	0.00086842	-0.10304	0.00082314
-0.1178	0.00086842	-0.10577	0.00072857
-0.11975	0.00082977	-0.098399	0.00076837
-0.1178	0.00082977	-0.10109	0.00067577
-0.11975	0.00079235	-0.0939	0.00071606
-0.1178	0.00079235	-0.096554	0.00062588
-0.11975	0.00075612	-0.089544	0.00066615
-0.1178	0.00075612	-0.092161	0.00057875
-0.11975	0.00072106	-0.085327	0.00061858
-0.1178	0.00072106	-0.087905	0.00053429
-0.11975	0.00068712	-0.081247	0.0005733
-0.1178	0.00068712	-0.083782	0.00049239
-0.11975	0.00065426	-0.077298	0.00053025
-0.1178	0.00065426	-0.079788	0.00045292
-0.11975	0.00062246	-0.073478	0.00048938
-0.1178	0.00062246	-0.07592	0.0004158
-0.11975	0.00059167	-0.069782	0.00045064
-0.1178	0.00059167	-0.072173	0.00038092
-0.11975	0.00056187	-0.066208	0.00041398
-0.1178	0.00056187	-0.068545	0.00034819
-0.11975	0.00053302	-0.062751	0.00037933
-0.1178	0.00053302	-0.065032	0.00031752
-0.11975	0.0005051	-0.059408	0.00034665
-0.1178	0.0005051	-0.061629	0.00028882
-0.11975	0.00047806	-0.056175	0.00031588
-0.1178	0.00047806	-0.058335	0.00026201
-0.11975	0.0004519	-0.05305	0.00028697
-0.1178	0.0004519	-0.055145	0.000237
-0.11975	0.00042657	-0.050029	0.00025986
-0.1178	0.00042657	-0.052057	0.00021371
-0.11975	0.00040205	-0.047108	0.00023449
-0.1178	0.00040205	-0.049067	0.00019207
-0.11975	0.00037832	-0.044285	0.0002108
-0.1178	0.00037832	-0.046172	0.00017199
-0.11975	0.00035534	-0.041556	0.00018875
-0.1178	0.00035534	-0.04337	0.00015342
-0.11975	0.0003331	-0.038918	0.00016826
-0.1178	0.0003331	-0.040657	0.00013626
-0.11975	0.00031158	-0.036369	0.00014928
-0.1178	0.00031158	-0.038031	0.00012046
-0.11975	0.00029074	-0.033905	0.00013174
-0.1178	0.00029074	-0.035488	0.00010595
-0.11975	0.00027057	-0.031523	0.00011561
-0.1178	0.00027057	-0.033027	0.927
-0.11975	0.00025104	-0.029222	0.0001008
-0.1178	0.00025104	-0.030644	0.805
-0.11975	0.00023214	-0.026997	0.0873
-0.1178	0.00023214	-0.028338	0.695
-0.11975	0.00021384	-0.024848	0.75
-0.1178	0.00021384	-0.026105	0.595
-0.11975	0.00019613	-0.02277	6.38e-005
-0.1178	0.00019613	-0.023944	0.505
-0.11975	0.00017899	-0.020763	0.537
-0.1178	0.00017899	-0.021852	0.424
-0.11975	0.00016239	-0.018822	0.447
-0.1178	0.00016239	-0.019826	0.352
-0.11975	0.00014633	-0.016947	0.367
-0.1178	0.00014633	-0.017866	0.288
-0.11975	0.00013078	-0.015134	0.297
-0.1178	0.00013078	-0.015968	0.232
-0.11975	0.00011572	-0.013383	0.235
-0.1178	0.00011572	-0.014132	0.183
-0.11975	0.00010115	-0.01169	0.181
-0.1178	0.00010115	-0.012354	0.141
-0.11975	0.87	-0.010053	0.136
-0.1178	0.87	-0.010632	0.105
-0.11975	0.734	-0.0084716	0.0977
-0.1178	0.734	-0.0089663	0.0753
-0.11975	0.602	-0.0069428	0.0665
-0.1178	0.602	-0.0073536	0.051
-0.11975	0.474	-0.005465	0.0418
-0.1178	0.474	-0.0057925	0.0319
-0.1178	3.5e-005	-0.0042912	0.0176
-0.11975	3.5e-005	-0.0040458	0.0234
-0.11588	0.24199	-0.0025579	-0.00022958
-0.11588	0.25	-0.0025314	0
-0.11588	0.23423	-0.0026289	-0.00045296
-0.11588	0.22673	-0.0027324	-0.00067444
-0.11588	0.21946	-0.0028591	-0.00089571
-0.11588	0.21243	-0.0030006	-0.001118
-0.11588	0.20562	-0.0031507	-0.0013416
-0.11588	0.19903	-0.0033046	-0.0015668
-0.11588	0.19265	-0.0034587	-0.0017934
-0.11588	0.18647	-0.0036102	-0.0020212
-0.11588	0.1805	-0.0037572	-0.0022503
-0.11588	0.17471	-0.0038981	-0.0024803
-0.11588	0.16911	-0.0040317	-0.0027111
-0.11588	0.16368	-0.0041569	-0.0029426
-0.11588	0.15844	-0.004273	-0.0031744
-0.11588	0.15336	-0.0043791	-0.0034063
-0.11588	0.14844	-0.0044743	-0.0036378
-0.11588	0.14368	-0.0045581	-0.0038685
-0.11588	0.13907	-0.0046298	-0.0040977
-0.11588	0.13461	-0.004689	-0.0043248
-0.11588	0.13029	-0.0047351	-0.0045491
-0.11588	0.12611	-0.004768	-0.0047698
-0.11588	0.12206	-0.0047876	-0.0049863
-0.11588	0.11815	-0.004794	-0.0051978
-0.11588	0.11435	-0.0047873	-0.0054035
-0.11588	0.11068	-0.0047681	-0.0056029
-0.11588	0.10713	-0.0047369	-0.0057955
-0.11588	0.10369	-0.0046943	-0.0059807
-0.11588	0.10036	-0.004641	-0.0061581
-0.11588	0.09714	-0.004578	-0.0063275
-0.11588	0.094021	-0.0045062	-0.0064886
-0.11588	0.091001	-0.0044264	-0.0066413
-0.11588	0.088078	-0.0043397	-0.0067856
-0.11588	0.085249	-0.004247	-0.0069214
-0.11588	0.08251	-0.0041493	-0.0070489
-0.11588	0.079859	-0.0040474	-0.0071681
-0.11588	0.077293	-0.0039423	-0.0072791
-0.11588	0.074808	-0.0038348	-0.0073823
-0.11588	0.072404	-0.0037257	-0.0074778
-0.11588	0.070076	-0.0036157	-0.0075658
-0.11588	0.067822	-0.0035055	-0.0076466
-0.11588	0.065641	-0.0033958	-0.0077204
-0.11588	0.06353	-0.0032871	-0.0077875
-0.11588	0.061486	-0.00318	-0.0078482
-0.11588	0.059508	-0.0030749	-0.0079025
-0.11588	0.057593	-0.0029723	-0.0079509
-0.11588	0.055739	-0.0028725	-0.0079934
-0.11588	0.053944	-0.0027759	-0.0080303
-0.11588	0.052207	-0.0026828	-0.0080618
-0.11588	0.050526	-0.0025934	-0.0080879
-0.11588	0.048898	-0.0025079	-0.0081088
-0.11588	0.047322	-0.0024265	-0.0081247
-0.11588	0.045797	-0.0023493	-0.0081355
-0.11588	0.044321	-0.0022764	-0.0081414
-0.11588	0.042892	-0.0022078	-0.0081424
-0.11588	0.041508	-0.0021436	-0.0081384
-0.11588	0.040169	-0.0020838	-0.0081296
-0.11588	0.038873	-0.0020283	-0.0081158
-0.11588	0.037618	-0.0019771	-0.008097
-0.11588	0.036403	-0.0019302	-0.0080732
-0.11588	0.035228	-0.0018876	-0.0080443
-0.11588	0.034089	-0.0018493	-0.0080102
-0.11588	0.032988	-0.0018155	-0.0079709
-0.11588	0.031921	-0.0017864	-0.0079263
-0.11588	0.030889	-0.0017628	-0.0078764
-0.11588	0.02989	-0.0017455	-0.0078211
-0.11588	0.028922	-0.001736	-0.0077604
-0.11588	0.027986	-0.0017364	-0.0076942
-0.11588	0.027079	-0.0017497	-0.0076225
-0.11588	0.026202	-0.0017801	-0.0075453
-0.11588	0.025353	-0.0018333	-0.0074625
-0.11588	0.024531	-0.0019169	-0.0073738
-0.11588	0.023735	-0.0020407	-0.007279
-0.11588	0.022964	-0.0022171	-0.0071777
-0.11588	0.022219	-0.0024618	-0.0070692
-0.11588	0.021497	-0.0027941	-0.0069526
-0.11588	0.020798	-0.0032375	-0.0068267
-0.11588	0.020122	-0.0038202	-0.0066897
-0.11588	0.019467	-0.0045754	-0.0065396
-0.11588	0.018833	-0.005542	-0.006374
-0.11588	0.018219	-0.0067647	-0.0061898
-0.11588	0.017626	-0.0082946	-0.0059836
-0.11588	0.017051	-0.010189	-0.0057517
-0.11588	0.016494	-0.012513	-0.0054902
-0.11588	0.015956	-0.015336	-0.0051948
-0.11588	0.015434	-0.018736	-0.0048615
-0.11588	0.014929	-0.022796	-0.0044863
-0.11588	0.014441	-0.027604	-0.0040654
-0.11588	0.013968	-0.033253	-0.0035954
-0.11588	0.01351	-0.039834	-0.0030736
-0.11588	0.013067	-0.047443	-0.0024973
-0.11588	0.012638	-0.056167	-0.0018641
-0.11588	0.012222	-0.066089	-0.0011733
-0.11588	0.01182	-0.07728	-0.0004289
-0.11588	0.011431	-0.089738	0.00035786
-0.11588	0.011055	-0.10335	0.0011688
-0.11588	0.01069	-0.11799	0.0019905
-0.11588	0.010337	-0.13356	0.0028145
-0.11588	0.0099954	-0.14995	0.0036317
-0.11588	0.0096647	-0.16702	0.0044328
-0.11588	0.0093446	-0.18462	0.0052084
-0.11588	0.0090347	-0.20259	0.0059502
-0.11588	0.0087347	-0.22075	0.00665
-0.11588	0.0084443	-0.2389	0.0073009
-0.11588	0.0081632	-0.25687	0.0078969
-0.11588	0.0078911	-0.27448	0.0084332
-0.11588	0.0076277	-0.29154	0.0089059
-0.11588	0.0073728	-0.30788	0.0093126
-0.11588	0.007126	-0.32336	0.0096519
-0.11588	0.0068871	-0.33782	0.0099235
-0.11588	0.0066558	-0.35117	0.010128
-0.11588	0.006432	-0.36328	0.010268
-0.11588	0.0062153	-0.37409	0.010345
-0.11588	0.0060055	-0.38353	0.010362
-0.11588	0.0058025	-0.39158	0.010324
-0.11588	0.0056059	-0.39821	0.010236
-0.11588	0.0054157	-0.40344	0.0101
-0.11588	0.0052315	-0.40727	0.0099238
-0.11588	0.0050532	-0.40976	0.0097107
-0.11588	0.0048807	-0.41095	0.0094663
-0.11588	0.0047136	-0.41092	0.0091953
-0.11588	0.0045519	-0.40972	0.0089024
-0.11588	0.0043954	-0.40744	0.0085922
-0.11588	0.0042439	-0.40417	0.0082688
-0.11588	0.0040972	-0.4	0.007936
-0.11588	0.0039552	-0.395	0.0075974
-0.11588	0.0038178	-0.38928	0.0072561
-0.11588	0.0036847	-0.38292	0.0069148
-0.11588	0.003556	-0.376	0.006576
-0.11588	0.0034313	-0.3686	0.0062418
-0.11588	0.0033106	-0.36079	0.0059139
-0.11588	0.0031938	-0.35265	0.0055938
-0.11588	0.0030808	-0.34425	0.0052827
-0.11588	0.0029713	-0.33563	0.0049814
-0.11588	0.0028653	-0.32686	0.0046909
-0.11588	0.0027628	-0.31798	0.0044114
-0.11588	0.0026635	-0.30905	0.0041435
-0.11588	0.0025674	-0.30009	0.0038873
-0.11588	0.0024744	-0.29114	0.0036428
-0.11588	0.0023843	-0.28223	0.0034101
-0.11588	0.0022972	-0.2734	0.003189
-0.11588	0.0022128	-0.26465	0.0029793
-0.11588	0.0021311	-0.25602	0.0027807
-0.11588	0.0020521	-0.24752	0.002593
-0.11588	0.0019755	-0.23915	0.0024158
-0.11588	0.0019014	-0.23094	0.0022488
-0.11588	0.0018297	-0.2229	0.0020915
-0.11588	0.0017603	-0.21502	0.0019435
-0.11588	0.0016931	-0.20731	0.0018045
-0.11588	0.0016281	-0.19979	0.001674
-0.11588	0.0015651	-0.19245	0.0015517
-0.11588	0.0015041	-0.18529	0.0014371
-0.11588	0.0014451	-0.17831	0.0013298
-0.11588	0.001388	-0.17152	0.0012295
-0.11588	0.0013327	-0.16491	0.0011357
-0.11588	0.0012792	-0.15848	0.0010482
-0.11588	0.0012274	-0.15224	0.00096649
-0.11588	0.0011773	-0.14617	0.00089034
-0.11588	0.0011287	-0.14027	0.00081941
-0.11588	0.0010817	-0.13455	0.00075339
-0.11588	0.0010363	-0.12899	0.00069198
-0.11588	0.00099224	-0.1236	0.0006349
-0.11588	0.00094962	-0.11837	0.00058189
-0.11588	0.00090836	-0.1133	0.00053269
-0.11588	0.00086842	-0.10838	0.00048707
-0.11588	0.00082977	-0.10361	0.0004448
-0.11588	0.00079235	-0.098992	0.00040566
-0.11588	0.00075612	-0.094511	0.00036946
-0.11588	0.00072106	-0.090168	0.00033599
-0.11588	0.00068712	-0.085959	0.00030509
-0.11588	0.00065426	-0.081881	0.00027658
-0.11588	0.00062246	-0.077929	0.0002503
-0.11588	0.00059167	-0.074101	0.00022611
-0.11588	0.00056187	-0.070392	0.00020385
-0.11588	0.00053302	-0.0668	0.00018339
-0.11588	0.0005051	-0.063319	0.00016462
-0.11588	0.00047806	-0.059948	0.00014742
-0.11588	0.0004519	-0.056683	0.00013166
-0.11588	0.00042657	-0.053521	0.00011727
-0.11588	0.00040205	-0.050458	0.00010412
-0.11588	0.00037832	-0.047491	0.921
-0.11588	0.00035534	-0.044618	0.813
-0.11588	0.0003331	-0.041836	0.714
-0.11588	0.00031158	-0.039142	0.624
-0.11588	0.00029074	-0.036532	0.543
-0.11588	0.00027057	-0.034005	0.47
-0.11588	0.00025104	-0.031558	0.0404
-0.11588	0.00023214	-0.029189	0.346
-0.11588	0.00021384	-0.026894	0.293
-0.11588	0.00019613	-0.024672	0.246
-0.11588	0.00017899	-0.02252	0.205
-0.11588	0.00016239	-0.020437	0.169
-0.11588	0.00014633	-0.018419	0.137
-0.11588	0.00013078	-0.016466	0.109
-0.11588	0.00011572	-0.014574	0.0855
-0.11588	0.00010115	-0.012742	0.0653
-0.11588	0.87	-0.010969	0.00483
-0.11588	0.734	-0.0092512	0.0343
-0.11588	0.602	-0.0075884	0.023
-0.11588	0.474	-0.0059783	0.0142
-0.11588	3.5e-005	-0.0044295	0.00778
-0.11399	0.24199	-0.0026149	-0.00023059
-0.11399	0.25	-0.0025883	0
-0.11399	0.23423	-0.0026868	-0.00045535
-0.11399	0.22673	-0.0027919	-0.0006785
-0.11399	0.21946	-0.0029206	-0.00090168
-0.11399	0.21243	-0.0030644	-0.0011261
-0.11399	0.20562	-0.0032171	-0.0013521
-0.11399	0.19903	-0.0033735	-0.0015797
-0.11399	0.19265	-0.0035303	-0.0018088
-0.11399	0.18647	-0.0036845	-0.0020394
-0.11399	0.1805	-0.0038342	-0.0022713
-0.11399	0.17471	-0.0039779	-0.0025042
-0.11399	0.16911	-0.0041143	-0.0027381
-0.11399	0.16368	-0.0042424	-0.0029728
-0.11399	0.15844	-0.0043613	-0.003208
-0.11399	0.15336	-0.0044701	-0.0034435
-0.11399	0.14844	-0.0045681	-0.0036787
-0.11399	0.14368	-0.0046545	-0.0039132
-0.11399	0.13907	-0.0047285	-0.0041464
-0.11399	0.13461	-0.0047897	-0.0043776
-0.11399	0.13029	-0.0048376	-0.0046061
-0.11399	0.12611	-0.004872	-0.004831
-0.11399	0.12206	-0.0048926	-0.0050515
-0.11399	0.11815	-0.0048996	-0.005267
-0.11399	0.11435	-0.0048932	-0.0054767
-0.11399	0.11068	-0.0048738	-0.0056798
-0.11399	0.10713	-0.004842	-0.0058758
-0.11399	0.10369	-0.0047983	-0.0060643
-0.11399	0.10036	-0.0047437	-0.0062447
-0.11399	0.09714	-0.004679	-0.0064167
-0.11399	0.094021	-0.004605	-0.0065802
-0.11399	0.091001	-0.0045229	-0.006735
-0.11399	0.088078	-0.0044335	-0.0068809
-0.11399	0.085249	-0.0043379	-0.0070181
-0.11399	0.08251	-0.0042371	-0.0071466
-0.11399	0.079859	-0.0041319	-0.0072665
-0.11399	0.077293	-0.0040233	-0.0073779
-0.11399	0.074808	-0.0039121	-0.0074812
-0.11399	0.072404	-0.0037993	-0.0075764
-0.11399	0.070076	-0.0036854	-0.0076639
-0.11399	0.067822	-0.0035712	-0.0077439
-0.11399	0.065641	-0.0034574	-0.0078166
-0.11399	0.06353	-0.0033445	-0.0078824
-0.11399	0.061486	-0.0032331	-0.0079414
-0.11399	0.059508	-0.0031237	-0.007994
-0.11399	0.057593	-0.0030166	-0.0080404
-0.11399	0.055739	-0.0029122	-0.0080807
-0.11399	0.053944	-0.0028109	-0.0081153
-0.11399	0.052207	-0.0027129	-0.0081443
-0.11399	0.050526	-0.0026184	-0.0081679
-0.11399	0.048898	-0.0025277	-0.0081861
-0.11399	0.047322	-0.0024408	-0.0081993
-0.11399	0.045797	-0.0023579	-0.0082074
-0.11399	0.044321	-0.002279	-0.0082106
-0.11399	0.042892	-0.0022041	-0.008209
-0.11399	0.041508	-0.0021333	-0.0082026
-0.11399	0.040169	-0.0020665	-0.0081915
-0.11399	0.038873	-0.0020036	-0.0081758
-0.11399	0.037618	-0.0019446	-0.0081554
-0.11399	0.036403	-0.0018895	-0.0081304
-0.11399	0.035228	-0.0018382	-0.0081008
-0.11399	0.034089	-0.0017908	-0.0080668
-0.11399	0.032988	-0.0017473	-0.0080282
-0.11399	0.031921	-0.0017083	-0.0079852
-0.11399	0.030889	-0.0016742	-0.0079379
-0.11399	0.02989	-0.001646	-0.0078861
-0.11399	0.028922	-0.0016251	-0.0078301
-0.11399	0.027986	-0.0016137	-0.0077698
-0.11399	0.027079	-0.0016147	-0.0077052
-0.11399	0.026202	-0.0016321	-0.0076362
-0.11399	0.025353	-0.0016715	-0.0075627
-0.11399	0.024531	-0.0017401	-0.0074843
-0.11399	0.023735	-0.0018472	-0.0074008
-0.11399	0.022964	-0.0020046	-0.0073113
-0.11399	0.022219	-0.0022272	-0.0072151
-0.11399	0.021497	-0.0025332	-0.0071109
-0.11399	0.020798	-0.0029446	-0.0069972
-0.11399	0.020122	-0.0034881	-0.0068721
-0.11399	0.019467	-0.004195	-0.0067333
-0.11399	0.018833	-0.0051022	-0.0065782
-0.11399	0.018219	-0.0062521	-0.0064038
-0.11399	0.017626	-0.0076937	-0.0062067
-0.11399	0.017051	-0.0094823	-0.0059834
-0.11399	0.016494	-0.01168	-0.0057303
-0.11399	0.015956	-0.014356	-0.0054435
-0.11399	0.015434	-0.017585	-0.0051192
-0.11399	0.014929	-0.02145	-0.0047539
-0.11399	0.014441	-0.026037	-0.004344
-0.11399	0.013968	-0.031437	-0.0038864
-0.11399	0.01351	-0.037745	-0.0033785
-0.11399	0.013067	-0.045055	-0.0028181
-0.11399	0.012638	-0.053456	-0.0022037
-0.11399	0.012222	-0.063035	-0.0015349
-0.11399	0.01182	-0.073866	-0.00081195
-0.11399	0.011431	-0.086	-0.377
-0.11399	0.011055	-0.099357	0.00077399
-0.11399	0.01069	-0.11379	0.001605
-0.11399	0.010337	-0.1292	0.0024449
-0.11399	0.0099954	-0.14547	0.0032847
-0.11399	0.0096647	-0.16249	0.0041145
-0.11399	0.0093446	-0.18008	0.0049243
-0.11399	0.0090347	-0.19811	0.0057047
-0.11399	0.0087347	-0.21637	0.0064468
-0.11399	0.0084443	-0.2347	0.0071426
-0.11399	0.0081632	-0.25291	0.0077849
-0.11399	0.0078911	-0.2708	0.0083677
-0.11399	0.0076277	-0.2882	0.0088864
-0.11399	0.0073728	-0.30493	0.0093373
-0.11399	0.007126	-0.32084	0.0097183
-0.11399	0.0068871	-0.33577	0.010028
-0.11399	0.0066558	-0.34959	0.010268
-0.11399	0.006432	-0.36222	0.010438
-0.11399	0.0062153	-0.37354	0.01054
-0.11399	0.0060055	-0.38351	0.010579
-0.11399	0.0058025	-0.39207	0.010558
-0.11399	0.0056059	-0.39922	0.010481
-0.11399	0.0054157	-0.40493	0.010353
-0.11399	0.0052315	-0.40924	0.010179
-0.11399	0.0050532	-0.41217	0.0099654
-0.11399	0.0048807	-0.41378	0.0097167
-0.11399	0.0047136	-0.41413	0.0094386
-0.11399	0.0045519	-0.41328	0.009136
-0.11399	0.0043954	-0.41132	0.0088138
-0.11399	0.0042439	-0.40833	0.0084768
-0.11399	0.0040972	-0.40439	0.0081291
-0.11399	0.0039552	-0.3996	0.0077747
-0.11399	0.0038178	-0.39405	0.0074169
-0.11399	0.0036847	-0.38783	0.0070589
-0.11399	0.003556	-0.38101	0.0067035
-0.11399	0.0034313	-0.37369	0.0063528
-0.11399	0.0033106	-0.36593	0.006009
-0.11399	0.0031938	-0.35782	0.0056735
-0.11399	0.0030808	-0.34941	0.0053478
-0.11399	0.0029713	-0.34078	0.0050328
-0.11399	0.0028653	-0.33197	0.0047294
-0.11399	0.0027628	-0.32304	0.0044381
-0.11399	0.0026635	-0.31403	0.0041593
-0.11399	0.0025674	-0.30499	0.0038932
-0.11399	0.0024744	-0.29595	0.0036398
-0.11399	0.0023843	-0.28694	0.0033992
-0.11399	0.0022972	-0.278	0.0031712
-0.11399	0.0022128	-0.26914	0.0029554
-0.11399	0.0021311	-0.26038	0.0027517
-0.11399	0.0020521	-0.25175	0.0025596
-0.11399	0.0019755	-0.24326	0.0023788
-0.11399	0.0019014	-0.23492	0.0022088
-0.11399	0.0018297	-0.22674	0.0020492
-0.11399	0.0017603	-0.21872	0.0018995
-0.11399	0.0016931	-0.21088	0.0017593
-0.11399	0.0016281	-0.20323	0.0016281
-0.11399	0.0015651	-0.19575	0.0015055
-0.11399	0.0015041	-0.18846	0.001391
-0.11399	0.0014451	-0.18135	0.0012841
-0.11399	0.001388	-0.17443	0.0011845
-0.11399	0.0013327	-0.1677	0.0010917
-0.11399	0.0012792	-0.16114	0.0010053
-0.11399	0.0012274	-0.15478	0.00092493
-0.11399	0.0011773	-0.14859	0.00085024
-0.11399	0.0011287	-0.14258	0.00078087
-0.11399	0.0010817	-0.13674	0.00071648
-0.11399	0.0010363	-0.13107	0.00065677
-0.11399	0.00099224	-0.12558	0.00060142
-0.11399	0.00094962	-0.12024	0.00055016
-0.11399	0.00090836	-0.11507	0.00050272
-0.11399	0.00086842	-0.11005	0.00045884
-0.11399	0.00082977	-0.10519	0.00041829
-0.11399	0.00079235	-0.10048	0.00038085
-0.11399	0.00075612	-0.095909	0.00034629
-0.11399	0.00072106	-0.091483	0.00031443
-0.11399	0.00068712	-0.087194	0.00028507
-0.11399	0.00065426	-0.083039	0.00025805
-0.11399	0.00062246	-0.079014	0.00023319
-0.11399	0.00059167	-0.075116	0.00021036
-0.11399	0.00056187	-0.07134	0.00018939
-0.11399	0.00053302	-0.067684	0.00017017
-0.11399	0.0005051	-0.064143	0.00015256
-0.11399	0.00047806	-0.060714	0.00013645
-0.11399	0.0004519	-0.057394	0.00012173
-0.11399	0.00042657	-0.054179	0.0001083
-0.11399	0.00040205	-0.051067	0.961
-0.11399	0.00037832	-0.048053	0.849
-0.11399	0.00035534	-0.045136	0.748
-0.11399	0.0003331	-0.042312	0.656
-0.11399	0.00031158	-0.039578	0.573
-0.11399	0.00029074	-0.036931	0.499
-0.11399	0.00027057	-0.034369	0.431
-0.11399	0.00025104	-0.031889	0.371
-0.11399	0.00023214	-0.029489	0.317
-0.11399	0.00021384	-0.027165	0.268
-0.11399	0.00019613	-0.024915	0.0226
-0.11399	0.00017899	-0.022738	0.188
-0.11399	0.00016239	-0.02063	0.154
-0.11399	0.00014633	-0.01859	0.125
-0.11399	0.00013078	-0.016615	0.0999
-0.11399	0.00011572	-0.014703	0.0781
-0.11399	0.00010115	-0.012853	0.00597
-0.11399	0.87	-0.011062	0.0442
-0.11399	0.734	-0.0093285	0.0314
-0.11399	0.602	-0.0076504	0.0211
-0.11399	0.474	-0.0060262	0.00131
-0.11399	3.5e-005	-0.0044643	0.00072
-0.11212	0.24199	-0.0026689	-0.0002319
-0.11212	0.25	-0.0026421	0
-0.11212	0.23423	-0.0027417	-0.00045836
-0.11212	0.22673	-0.0028484	-0.00068352
-0.11212	0.21946	-0.0029792	-0.00090898
-0.11212	0.21243	-0.0031253	-0.0011359
-0.11212	0.20562	-0.0032804	-0.0013646
-0.11212	0.19903	-0.0034395	-0.0015951
-0.11212	0.19265	-0.0035988	-0.0018272
-0.11212	0.18647	-0.0037557	-0.0020609
-0.11212	0.1805	-0.0039082	-0.0022959
-0.11212	0.17471	-0.0040546	-0.0025322
-0.11212	0.16911	-0.0041939	-0.0027696
-0.11212	0.16368	-0.0043249	-0.0030079
-0.11212	0.15844	-0.0044467	-0.003247
-0.11212	0.15336	-0.0045584	-0.0034864
-0.11212	0.14844	-0.0046591	-0.0037258
-0.11212	0.14368	-0.0047481	-0.0039647
-0.11212	0.13907	-0.0048246	-0.0042024
-0.11212	0.13461	-0.0048879	-0.0044382
-0.11212	0.13029	-0.0049377	-0.0046713
-0.11212	0.12611	-0.0049736	-0.0049009
-0.11212	0.12206	-0.0049954	-0.0051262
-0.11212	0.11815	-0.0050031	-0.0053462
-0.11212	0.11435	-0.004997	-0.0055603
-0.11212	0.11068	-0.0049775	-0.0057677
-0.11212	0.10713	-0.0049451	-0.0059678
-0.11212	0.10369	-0.0049005	-0.00616
-0.11212	0.10036	-0.0048445	-0.0063439
-0.11212	0.09714	-0.004778	-0.0065191
-0.11212	0.094021	-0.004702	-0.0066854
-0.11212	0.091001	-0.0046175	-0.0068427
-0.11212	0.088078	-0.0045255	-0.0069907
-0.11212	0.085249	-0.0044269	-0.0071297
-0.11212	0.08251	-0.0043229	-0.0072595
-0.11212	0.079859	-0.0042144	-0.0073804
-0.11212	0.077293	-0.0041023	-0.0074926
-0.11212	0.074808	-0.0039875	-0.0075962
-0.11212	0.072404	-0.0038708	-0.0076914
-0.11212	0.070076	-0.003753	-0.0077786
-0.11212	0.067822	-0.0036348	-0.0078579
-0.11212	0.065641	-0.0035168	-0.0079298
-0.11212	0.06353	-0.0033997	-0.0079943
-0.11212	0.061486	-0.0032839	-0.0080519
-0.11212	0.059508	-0.00317	-0.0081028
-0.11212	0.057593	-0.0030583	-0.0081472
-0.11212	0.055739	-0.0029492	-0.0081855
-0.11212	0.053944	-0.002843	-0.0082177
-0.11212	0.052207	-0.00274	-0.0082442
-0.11212	0.050526	-0.0026404	-0.0082652
-0.11212	0.048898	-0.0025443	-0.0082807
-0.11212	0.047322	-0.0024519	-0.0082911
-0.11212	0.045797	-0.0023631	-0.0082965
-0.11212	0.044321	-0.0022782	-0.0082969
-0.11212	0.042892	-0.002197	-0.0082926
-0.11212	0.041508	-0.0021195	-0.0082837
-0.11212	0.040169	-0.0020457	-0.0082702
-0.11212	0.038873	-0.0019755	-0.0082524
-0.11212	0.037618	-0.0019089	-0.0082303
-0.11212	0.036403	-0.0018457	-0.008204
-0.11212	0.035228	-0.0017859	-0.0081736
-0.11212	0.034089	-0.0017296	-0.0081394
-0.11212	0.032988	-0.0016769	-0.0081013
-0.11212	0.031921	-0.0016281	-0.0080596
-0.11212	0.030889	-0.0015839	-0.0080144
-0.11212	0.02989	-0.001545	-0.0079657
-0.11212	0.028922	-0.0015128	-0.0079137
-0.11212	0.027986	-0.0014895	-0.0078585
-0.11212	0.027079	-0.0014776	-0.0078
-0.11212	0.026202	-0.001481	-0.0077382
-0.11212	0.025353	-0.001505	-0.0076727
-0.11212	0.024531	-0.0015561	-0.0076034
-0.11212	0.023735	-0.0016431	-0.0075296
-0.11212	0.022964	-0.0017769	-0.0074506
-0.11212	0.022219	-0.0019714	-0.0073652
-0.11212	0.021497	-0.0022435	-0.0072722
-0.11212	0.020798	-0.002614	-0.0071698
-0.11212	0.020122	-0.0031077	-0.0070561
-0.11212	0.019467	-0.0037545	-0.0069286
-0.11212	0.018833	-0.0045891	-0.0067846
-0.11212	0.018219	-0.0056524	-0.0066211
-0.11212	0.017626	-0.0069913	-0.0064349
-0.11212	0.017051	-0.0086594	-0.0062224
-0.11212	0.016494	-0.010717	-0.0059799
-0.11212	0.015956	-0.013232	-0.0057037
-0.11212	0.015434	-0.016277	-0.0053899
-0.11212	0.014929	-0.019935	-0.0050349
-0.11212	0.014441	-0.02429	-0.0046351
-0.11212	0.013968	-0.029435	-0.0041872
-0.11212	0.01351	-0.035463	-0.0036884
-0.11212	0.013067	-0.04247	-0.0031363
-0.11212	0.012638	-0.050548	-0.0025293
-0.11212	0.012222	-0.059786	-0.0018667
-0.11212	0.01182	-0.070264	-0.001149
-0.11212	0.011431	-0.082049	-0.00037668
-0.11212	0.011055	-0.095119	0.00044167
-0.11212	0.01069	-0.10933	0.0012875
-0.11212	0.010337	-0.12456	0.0021476
-0.11212	0.0099954	-0.14071	0.0030131
-0.11212	0.0096647	-0.15764	0.0038735
-0.11212	0.0093446	-0.17522	0.0047184
-0.11212	0.0090347	-0.19329	0.0055377
-0.11212	0.0087347	-0.21166	0.0063217
-0.11212	0.0084443	-0.23017	0.0070617
-0.11212	0.0081632	-0.24861	0.0077496
-0.11212	0.0078911	-0.2668	0.0083788
-0.11212	0.0076277	-0.28455	0.0089437
-0.11212	0.0073728	-0.30168	0.00944
-0.11212	0.007126	-0.31803	0.0098648
-0.11212	0.0068871	-0.33345	0.010216
-0.11212	0.0066558	-0.34779	0.010495
-0.11212	0.006432	-0.36095	0.0107
-0.11212	0.0062153	-0.37283	0.010835
-0.11212	0.0060055	-0.38335	0.010902
-0.11212	0.0058025	-0.39247	0.010906
-0.11212	0.0056059	-0.40016	0.01085
-0.11212	0.0054157	-0.40641	0.010739
-0.11212	0.0052315	-0.41123	0.010578
-0.11212	0.0050532	-0.41465	0.010374
-0.11212	0.0048807	-0.41672	0.010132
-0.11212	0.0047136	-0.41748	0.009857
-0.11212	0.0045519	-0.41702	0.0095548
-0.11212	0.0043954	-0.4154	0.0092305
-0.11212	0.0042439	-0.41272	0.008889
-0.11212	0.0040972	-0.40905	0.0085349
-0.11212	0.0039552	-0.40449	0.0081724
-0.11212	0.0038178	-0.39914	0.0078052
-0.11212	0.0036847	-0.39307	0.0074366
-0.11212	0.003556	-0.38638	0.0070697
-0.11212	0.0034313	-0.37915	0.0067069
-0.11212	0.0033106	-0.37145	0.0063503
-0.11212	0.0031938	-0.36337	0.0060019
-0.11212	0.0030808	-0.35498	0.005663
-0.11212	0.0029713	-0.34633	0.0053349
-0.11212	0.0028653	-0.33749	0.0050184
-0.11212	0.0027628	-0.32852	0.0047142
-0.11212	0.0026635	-0.31945	0.0044227
-0.11212	0.0025674	-0.31033	0.0041442
-0.11212	0.0024744	-0.3012	0.0038788
-0.11212	0.0023843	-0.2921	0.0036265
-0.11212	0.0022972	-0.28305	0.0033872
-0.11212	0.0022128	-0.27408	0.0031606
-0.11212	0.0021311	-0.26521	0.0029464
-0.11212	0.0020521	-0.25646	0.0027443
-0.11212	0.0019755	-0.24784	0.0025539
-0.11212	0.0019014	-0.23938	0.0023747
-0.11212	0.0018297	-0.23107	0.0022063
-0.11212	0.0017603	-0.22293	0.0020483
-0.11212	0.0016931	-0.21497	0.0019001
-0.11212	0.0016281	-0.20719	0.0017612
-0.11212	0.0015651	-0.19959	0.0016313
-0.11212	0.0015041	-0.19217	0.0015098
-0.11212	0.0014451	-0.18495	0.0013963
-0.11212	0.001388	-0.17791	0.0012903
-0.11212	0.0013327	-0.17106	0.0011914
-0.11212	0.0012792	-0.16439	0.0010993
-0.11212	0.0012274	-0.15791	0.0010134
-0.11212	0.0011773	-0.15162	0.00093344
-0.11212	0.0011287	-0.1455	0.00085905
-0.11212	0.0010817	-0.13956	0.00078987
-0.11212	0.0010363	-0.13379	0.00072558
-0.11212	0.00099224	-0.12819	0.00066587
-0.11212	0.00094962	-0.12276	0.00061045
-0.11212	0.00090836	-0.1175	0.00055904
-0.11212	0.00086842	-0.11239	0.00051139
-0.11212	0.00082977	-0.10744	0.00046724
-0.11212	0.00079235	-0.10264	0.00042637
-0.11212	0.00075612	-0.097984	0.00038856
-0.11212	0.00072106	-0.093474	0.00035361
-0.11212	0.00068712	-0.089104	0.00032132
-0.11212	0.00065426	-0.08487	0.00029152
-0.11212	0.00062246	-0.080768	0.00026404
-0.11212	0.00059167	-0.076794	0.00023871
-0.11212	0.00056187	-0.072944	0.0002154
-0.11212	0.00053302	-0.069216	0.00019397
-0.11212	0.0005051	-0.065604	0.00017428
-0.11212	0.00047806	-0.062106	0.00015621
-0.11212	0.0004519	-0.058718	0.00013966
-0.11212	0.00042657	-0.055437	0.00012451
-0.11212	0.00040205	-0.05226	0.00011067
-0.11212	0.00037832	-0.049184	0.98
-0.11212	0.00035534	-0.046204	0.865
-0.11212	0.0003331	-0.043319	0.761
-0.11212	0.00031158	-0.040526	0.666
-0.11212	0.00029074	-0.037821	0.58
-0.11212	0.00027057	-0.035202	0.503
-0.11212	0.00025104	-0.032666	0.433
-0.11212	0.00023214	-0.030211	0.37
-0.11212	0.00021384	-0.027834	0.314
-0.11212	0.00019613	-0.025532	0.265
-0.11212	0.00017899	-0.023304	0.22
-0.11212	0.00016239	-0.021146	0.182
-0.11212	0.00014633	-0.019057	0.147
-0.11212	0.00013078	-0.017035	0.118
-0.11212	0.00011572	-0.015076	0.0923
-0.11212	0.00010115	-0.013181	0.0705
-0.11212	0.87	-0.011345	0.0523
-0.11212	0.734	-0.0095684	0.0372
-0.11212	0.602	-0.007848	0.025
-0.11212	0.474	-0.0061825	0.0155
-0.11212	3.5e-005	-0.0045805	0.00849
-0.11029	0.24199	-0.0027222	-0.00023345
-0.11029	0.25	-0.0026951	0
-0.11029	0.23423	-0.002796	-0.00046182
-0.11029	0.22673	-0.0029045	-0.00068922
-0.11029	0.21946	-0.0030374	-0.0009172
-0.11029	0.21243	-0.0031859	-0.0011469
-0.11029	0.20562	-0.0033435	-0.0013785
-0.11029	0.19903	-0.0035052	-0.001612
-0.11029	0.19265	-0.0036672	-0.0018473
-0.11029	0.18647	-0.0038268	-0.0020843
-0.11029	0.1805	-0.003982	-0.0023227
-0.11029	0.17471	-0.0041313	-0.0025625
-0.11029	0.16911	-0.0042735	-0.0028035
-0.11029	0.16368	-0.0044074	-0.0030457
-0.11029	0.15844	-0.0045322	-0.0032887
-0.11029	0.15336	-0.0046468	-0.0035324
-0.11029	0.14844	-0.0047504	-0.0037762
-0.11029	0.14368	-0.0048421	-0.0040197
-0.11029	0.13907	-0.0049211	-0.0042621
-0.11029	0.13461	-0.0049867	-0.0045028
-0.11029	0.13029	-0.0050384	-0.0047408
-0.11029	0.12611	-0.0050758	-0.0049754
-0.11029	0.12206	-0.0050988	-0.0052056
-0.11029	0.11815	-0.0051073	-0.0054305
-0.11029	0.11435	-0.0051015	-0.0056494
-0.11029	0.11068	-0.0050818	-0.0058613
-0.11029	0.10713	-0.0050488	-0.0060657
-0.11029	0.10369	-0.0050032	-0.006262
-0.11029	0.10036	-0.0049457	-0.0064497
-0.11029	0.09714	-0.0048774	-0.0066284
-0.11029	0.094021	-0.0047993	-0.0067978
-0.11029	0.091001	-0.0047122	-0.0069578
-0.11029	0.088078	-0.0046174	-0.0071082
-0.11029	0.085249	-0.0045158	-0.0072492
-0.11029	0.08251	-0.0044085	-0.0073808
-0.11029	0.079859	-0.0042965	-0.007503
-0.11029	0.077293	-0.0041807	-0.0076161
-0.11029	0.074808	-0.004062	-0.0077203
-0.11029	0.072404	-0.0039413	-0.0078158
-0.11029	0.070076	-0.0038193	-0.0079029
-0.11029	0.067822	-0.0036969	-0.0079819
-0.11029	0.065641	-0.0035745	-0.0080531
-0.11029	0.06353	-0.0034529	-0.0081167
-0.11029	0.061486	-0.0033326	-0.0081731
-0.11029	0.059508	-0.0032139	-0.0082225
-0.11029	0.057593	-0.0030974	-0.0082652
-0.11029	0.055739	-0.0029834	-0.0083015
-0.11029	0.053944	-0.0028722	-0.0083317
-0.11029	0.052207	-0.002764	-0.0083559
-0.11029	0.050526	-0.0026591	-0.0083744
-0.11029	0.048898	-0.0025575	-0.0083875
-0.11029	0.047322	-0.0024594	-0.0083953
-0.11029	0.045797	-0.0023649	-0.008398
-0.11029	0.044321	-0.0022739	-0.0083959
-0.11029	0.042892	-0.0021865	-0.008389
-0.11029	0.041508	-0.0021027	-0.0083776
-0.11029	0.040169	-0.0020223	-0.0083618
-0.11029	0.038873	-0.0019453	-0.0083419
-0.11029	0.037618	-0.0018717	-0.0083178
-0.11029	0.036403	-0.0018013	-0.00829
-0.11029	0.035228	-0.0017342	-0.0082584
-0.11029	0.034089	-0.0016704	-0.0082233
-0.11029	0.032988	-0.00161	-0.0081849
-0.11029	0.031921	-0.0015535	-0.0081432
-0.11029	0.030889	-0.0015012	-0.0080985
-0.11029	0.02989	-0.0014542	-0.0080509
-0.11029	0.028922	-0.0014136	-0.0080004
-0.11029	0.027986	-0.0013815	-0.0079472
-0.11029	0.027079	-0.0013603	-0.0078911
-0.11029	0.026202	-0.0013537	-0.007832
-0.11029	0.025353	-0.0013664	-0.0077697
-0.11029	0.024531	-0.0014047	-0.0077038
-0.11029	0.023735	-0.0014766	-0.0076335
-0.11029	0.022964	-0.0015923	-0.0075581
-0.11029	0.022219	-0.0017647	-0.0074766
-0.11029	0.021497	-0.0020097	-0.0073875
-0.11029	0.020798	-0.0023466	-0.0072892
-0.11029	0.020122	-0.0027989	-0.0071798
-0.11029	0.019467	-0.0033948	-0.007057
-0.11029	0.018833	-0.0041673	-0.0069183
-0.11029	0.018219	-0.0051554	-0.0067607
-0.11029	0.017626	-0.006404	-0.0065812
-0.11029	0.017051	-0.0079647	-0.0063765
-0.11029	0.016494	-0.0098959	-0.0061428
-0.11029	0.015956	-0.012263	-0.0058767
-0.11029	0.015434	-0.015139	-0.0055741
-0.11029	0.014929	-0.018601	-0.0052315
-0.11029	0.014441	-0.022737	-0.004845
-0.11029	0.013968	-0.027636	-0.0044111
-0.11029	0.01351	-0.033391	-0.0039267
-0.11029	0.013067	-0.040099	-0.0033891
-0.11029	0.012638	-0.047855	-0.0027964
-0.11029	0.012222	-0.05675	-0.0021474
-0.11029	0.01182	-0.066868	-0.001442
-0.11029	0.011431	-0.078282	-0.00068073
-0.11029	0.011055	-0.091026	0.00013217
-0.11029	0.01069	-0.10498	0.00098109
-0.11029	0.010337	-0.12	0.0018498
-0.11029	0.0099954	-0.13597	0.0027284
-0.11029	0.0096647	-0.15279	0.0036065
-0.11029	0.0093446	-0.17032	0.0044732
-0.11029	0.0090347	-0.18839	0.0053182
-0.11029	0.0087347	-0.20684	0.0061313
-0.11029	0.0084443	-0.22548	0.0069029
-0.11029	0.0081632	-0.24413	0.0076247
-0.11029	0.0078911	-0.26259	0.008289
-0.11029	0.0076277	-0.28067	0.0088897
-0.11029	0.0073728	-0.29818	0.0094218
-0.11029	0.007126	-0.31497	0.0098818
-0.11029	0.0068871	-0.33086	0.010268
-0.11029	0.0066558	-0.34571	0.010578
-0.11029	0.006432	-0.35941	0.010814
-0.11029	0.0062153	-0.37184	0.010977
-0.11029	0.0060055	-0.38293	0.011069
-0.11029	0.0058025	-0.39262	0.011094
-0.11029	0.0056059	-0.40087	0.011057
-0.11029	0.0054157	-0.40766	0.010962
-0.11029	0.0052315	-0.41301	0.010814
-0.11029	0.0050532	-0.41693	0.010619
-0.11029	0.0048807	-0.41946	0.010384
-0.11029	0.0047136	-0.42067	0.010113
-0.11029	0.0045519	-0.42061	0.0098118
-0.11029	0.0043954	-0.41935	0.0094866
-0.11029	0.0042439	-0.41699	0.0091422
-0.11029	0.0040972	-0.41361	0.0087834
-0.11029	0.0039552	-0.4093	0.0084146
-0.11029	0.0038178	-0.40415	0.0080399
-0.11029	0.0036847	-0.39825	0.0076627
-0.11029	0.003556	-0.39169	0.0072864
-0.11029	0.0034313	-0.38456	0.0069135
-0.11029	0.0033106	-0.37693	0.0065465
-0.11029	0.0031938	-0.3689	0.0061872
-0.11029	0.0030808	-0.36052	0.0058374
-0.11029	0.0029713	-0.35186	0.0054983
-0.11029	0.0028653	-0.34299	0.005171
-0.11029	0.0027628	-0.33396	0.0048561
-0.11029	0.0026635	-0.32483	0.0045542
-0.11029	0.0025674	-0.31563	0.0042656
-0.11029	0.0024744	-0.30641	0.0039905
-0.11029	0.0023843	-0.29721	0.0037289
-0.11029	0.0022972	-0.28805	0.0034806
-0.11029	0.0022128	-0.27896	0.0032456
-0.11029	0.0021311	-0.26996	0.0030234
-0.11029	0.0020521	-0.26108	0.0028138
-0.11029	0.0019755	-0.25234	0.0026163
-0.11029	0.0019014	-0.24374	0.0024306
-0.11029	0.0018297	-0.23529	0.0022561
-0.11029	0.0017603	-0.22702	0.0020924
-0.11029	0.0016931	-0.21891	0.0019389
-0.11029	0.0016281	-0.21099	0.0017952
-0.11029	0.0015651	-0.20325	0.0016609
-0.11029	0.0015041	-0.1957	0.0015353
-0.11029	0.0014451	-0.18834	0.0014181
-0.11029	0.001388	-0.18117	0.0013088
-0.11029	0.0013327	-0.17419	0.0012068
-0.11029	0.0012792	-0.1674	0.0011119
-0.11029	0.0012274	-0.16079	0.0010236
-0.11029	0.0011773	-0.15437	0.00094149
-0.11029	0.0011287	-0.14813	0.00086517
-0.11029	0.0010817	-0.14208	0.00079429
-0.11029	0.0010363	-0.1362	0.00072852
-0.11029	0.00099224	-0.13049	0.00066752
-0.11029	0.00094962	-0.12495	0.00061099
-0.11029	0.00090836	-0.11958	0.00055864
-0.11029	0.00086842	-0.11437	0.0005102
-0.11029	0.00082977	-0.10933	0.0004654
-0.11029	0.00079235	-0.10443	0.00042399
-0.11029	0.00075612	-0.099686	0.00038576
-0.11029	0.00072106	-0.095089	0.00035049
-0.11029	0.00068712	-0.090634	0.00031796
-0.11029	0.00065426	-0.086318	0.000288
-0.11029	0.00062246	-0.082137	0.00026042
-0.11029	0.00059167	-0.078087	0.00023507
-0.11029	0.00056187	-0.074164	0.00021177
-0.11029	0.00053302	-0.070365	0.0001904
-0.11029	0.0005051	-0.066686	0.0001708
-0.11029	0.00047806	-0.063123	0.00015286
-0.11029	0.0004519	-0.059673	0.00013645
-0.11029	0.00042657	-0.056333	0.00012146
-0.11029	0.00040205	-0.053098	0.0001078
-0.11029	0.00037832	-0.049967	0.954
-0.11029	0.00035534	-0.046935	0.0841
-0.11029	0.0003331	-0.043999	0.738
-0.11029	0.00031158	-0.041158	0.645
-0.11029	0.00029074	-0.038407	0.561
-0.11029	0.00027057	-0.035743	0.486
-0.11029	0.00025104	-0.033165	0.418
-0.11029	0.00023214	-0.030669	0.0357
-0.11029	0.00021384	-0.028253	0.303
-0.11029	0.00019613	-0.025914	0.0254
-0.11029	0.00017899	-0.02365	0.212
-0.11029	0.00016239	-0.021458	0.174
-0.11029	0.00014633	-0.019336	0.141
-0.11029	0.00013078	-0.017283	0.113
-0.11029	0.00011572	-0.015295	0.0883
-0.11029	0.00010115	-0.01337	0.0675
-0.11029	0.87	-0.011508	0.0499
-0.11029	0.734	-0.0097044	0.0355
-0.11029	0.602	-0.007959	0.0239
-0.11029	0.474	-0.0062694	0.0148
-0.11029	3.5e-005	-0.0046445	0.00813
-0.10849	0.24199	-0.0027753	-0.00023517
-0.10849	0.25	-0.0027479	0
-0.10849	0.23423	-0.0028502	-0.00046561
-0.10849	0.22673	-0.0029604	-0.00069539
-0.10849	0.21946	-0.0030955	-0.00092603
-0.10849	0.21243	-0.0032464	-0.0011586
-0.10849	0.20562	-0.0034066	-0.0013932
-0.10849	0.19903	-0.0035708	-0.0016299
-0.10849	0.19265	-0.0037355	-0.0018685
-0.10849	0.18647	-0.0038978	-0.0021088
-0.10849	0.1805	-0.0040559	-0.0023506
-0.10849	0.17471	-0.0042081	-0.002594
-0.10849	0.16911	-0.0043532	-0.0028387
-0.10849	0.16368	-0.0044901	-0.0030847
-0.10849	0.15844	-0.0046179	-0.0033318
-0.10849	0.15336	-0.0047356	-0.0035798
-0.10849	0.14844	-0.0048421	-0.0038281
-0.10849	0.14368	-0.0049365	-0.0040762
-0.10849	0.13907	-0.0050181	-0.0043234
-0.10849	0.13461	-0.0050861	-0.0045691
-0.10849	0.13029	-0.0051398	-0.0048122
-0.10849	0.12611	-0.0051788	-0.0050518
-0.10849	0.12206	-0.005203	-0.0052871
-0.10849	0.11815	-0.0052122	-0.005517
-0.10849	0.11435	-0.0052067	-0.0057407
-0.10849	0.11068	-0.0051869	-0.0059574
-0.10849	0.10713	-0.0051532	-0.0061663
-0.10849	0.10369	-0.0051065	-0.0063668
-0.10849	0.10036	-0.0050476	-0.0065584
-0.10849	0.09714	-0.0049773	-0.0067407
-0.10849	0.094021	-0.0048969	-0.0069134
-0.10849	0.091001	-0.0048072	-0.0070763
-0.10849	0.088078	-0.0047094	-0.0072293
-0.10849	0.085249	-0.0046046	-0.0073725
-0.10849	0.08251	-0.0044939	-0.0075059
-0.10849	0.079859	-0.0043782	-0.0076297
-0.10849	0.077293	-0.0042585	-0.0077439
-0.10849	0.074808	-0.0041358	-0.007849
-0.10849	0.072404	-0.0040109	-0.007945
-0.10849	0.070076	-0.0038846	-0.0080323
-0.10849	0.067822	-0.0037577	-0.0081112
-0.10849	0.065641	-0.0036308	-0.0081819
-0.10849	0.06353	-0.0035045	-0.0082449
-0.10849	0.061486	-0.0033794	-0.0083003
-0.10849	0.059508	-0.0032558	-0.0083486
-0.10849	0.057593	-0.0031344	-0.0083899
-0.10849	0.055739	-0.0030153	-0.0084246
-0.10849	0.053944	-0.0028988	-0.0084529
-0.10849	0.052207	-0.0027853	-0.0084752
-0.10849	0.050526	-0.0026749	-0.0084917
-0.10849	0.048898	-0.0025678	-0.0085025
-0.10849	0.047322	-0.002464	-0.0085081
-0.10849	0.045797	-0.0023636	-0.0085085
-0.10849	0.044321	-0.0022667	-0.008504
-0.10849	0.042892	-0.0021732	-0.0084949
-0.10849	0.041508	-0.0020831	-0.0084813
-0.10849	0.040169	-0.0019963	-0.0084635
-0.10849	0.038873	-0.0019128	-0.0084416
-0.10849	0.037618	-0.0018324	-0.0084159
-0.10849	0.036403	-0.0017553	-0.0083866
-0.10849	0.035228	-0.0016812	-0.0083538
-0.10849	0.034089	-0.0016104	-0.0083179
-0.10849	0.032988	-0.0015429	-0.0082789
-0.10849	0.031921	-0.001479	-0.0082371
-0.10849	0.030889	-0.0014193	-0.0081927
-0.10849	0.02989	-0.0013646	-0.0081457
-0.10849	0.028922	-0.001316	-0.0080963
-0.10849	0.027986	-0.0012753	-0.0080445
-0.10849	0.027079	-0.0012449	-0.0079902
-0.10849	0.026202	-0.001228	-0.0079333
-0.10849	0.025353	-0.001229	-0.0078735
-0.10849	0.024531	-0.0012537	-0.0078103
-0.10849	0.023735	-0.0013094	-0.0077431
-0.10849	0.022964	-0.0014057	-0.0076711
-0.10849	0.022219	-0.0015546	-0.0075931
-0.10849	0.021497	-0.0017707	-0.0075079
-0.10849	0.020798	-0.0020724	-0.0074139
-0.10849	0.020122	-0.0024818	-0.0073091
-0.10849	0.019467	-0.0030255	-0.0071913
-0.10849	0.018833	-0.0037351	-0.0070581
-0.10849	0.018219	-0.0046478	-0.0069067
-0.10849	0.017626	-0.0058067	-0.0067341
-0.10849	0.017051	-0.0072616	-0.0065369
-0.10849	0.016494	-0.0090689	-0.0063115
-0.10849	0.015956	-0.011292	-0.0060544
-0.10849	0.015434	-0.014002	-0.0057617
-0.10849	0.014929	-0.017276	-0.0054295
-0.10849	0.014441	-0.021198	-0.005054
-0.10849	0.013968	-0.025858	-0.0046316
-0.10849	0.01351	-0.031348	-0.004159
-0.10849	0.013067	-0.037765	-0.0036331
-0.10849	0.012638	-0.045206	-0.0030518
-0.10849	0.012222	-0.053765	-0.0024135
-0.10849	0.01182	-0.06353	-0.0017178
-0.10849	0.011431	-0.074577	-0.00096566
-0.10849	0.011055	-0.086971	-0.00015812
-0.10849	0.01069	-0.10064	0.00069376
-0.10849	0.010337	-0.11542	0.0015713
-0.10849	0.0099954	-0.13121	0.0024623
-0.10849	0.0096647	-0.1479	0.003357
-0.10849	0.0093446	-0.16535	0.0042445
-0.10849	0.0090347	-0.18341	0.005114
-0.10849	0.0087347	-0.20191	0.0059549
-0.10849	0.0084443	-0.22068	0.0067573
-0.10849	0.0081632	-0.23951	0.0075121
-0.10849	0.0078911	-0.25822	0.0082113
-0.10849	0.0076277	-0.27661	0.008848
-0.10849	0.0073728	-0.2945	0.0094166
-0.10849	0.007126	-0.31171	0.009913
-0.10849	0.0068871	-0.32807	0.010334
-0.10849	0.0066558	-0.34343	0.01068
-0.10849	0.006432	-0.35767	0.010948
-0.10849	0.0062153	-0.37066	0.011142
-0.10849	0.0060055	-0.38232	0.011262
-0.10849	0.0058025	-0.39259	0.011313
-0.10849	0.0056059	-0.40141	0.011299
-0.10849	0.0054157	-0.40877	0.011224
-0.10849	0.0052315	-0.41466	0.011093
-0.10849	0.0050532	-0.4191	0.010913
-0.10849	0.0048807	-0.42213	0.010688
-0.10849	0.0047136	-0.42379	0.010425
-0.10849	0.0045519	-0.42415	0.01013
-0.10849	0.0043954	-0.42329	0.0098083
-0.10849	0.0042439	-0.42127	0.0094649
-0.10849	0.0040972	-0.41819	0.0091052
-0.10849	0.0039552	-0.41414	0.0087336
-0.10849	0.0038178	-0.40922	0.0083545
-0.10849	0.0036847	-0.40351	0.0079716
-0.10849	0.003556	-0.3971	0.0075883
-0.10849	0.0034313	-0.39008	0.0072076
-0.10849	0.0033106	-0.38254	0.006832
-0.10849	0.0031938	-0.37456	0.0064636
-0.10849	0.0030808	-0.3662	0.0061041
-0.10849	0.0029713	-0.35755	0.0057551
-0.10849	0.0028653	-0.34866	0.0054176
-0.10849	0.0027628	-0.3396	0.0050924
-0.10849	0.0026635	-0.3304	0.0047803
-0.10849	0.0025674	-0.32114	0.0044815
-0.10849	0.0024744	-0.31183	0.0041964
-0.10849	0.0023843	-0.30253	0.003925
-0.10849	0.0022972	-0.29326	0.0036671
-0.10849	0.0022128	-0.28406	0.0034227
-0.10849	0.0021311	-0.27495	0.0031915
-0.10849	0.0020521	-0.26594	0.0029731
-0.10849	0.0019755	-0.25707	0.0027672
-0.10849	0.0019014	-0.24834	0.0025733
-0.10849	0.0018297	-0.23976	0.002391
-0.10849	0.0017603	-0.23135	0.0022198
-0.10849	0.0016931	-0.22312	0.0020592
-0.10849	0.0016281	-0.21506	0.0019087
-0.10849	0.0015651	-0.20719	0.0017677
-0.10849	0.0015041	-0.19951	0.0016359
-0.10849	0.0014451	-0.19202	0.0015128
-0.10849	0.001388	-0.18472	0.0013978
-0.10849	0.0013327	-0.17761	0.0012904
-0.10849	0.0012792	-0.1707	0.0011904
-0.10849	0.0012274	-0.16397	0.0010972
-0.10849	0.0011773	-0.15743	0.0010104
-0.10849	0.0011287	-0.15108	0.00092964
-0.10849	0.0010817	-0.14491	0.00085456
-0.10849	0.0010363	-0.13892	0.0007848
-0.10849	0.00099224	-0.13311	0.00072002
-0.10849	0.00094962	-0.12747	0.0006599
-0.10849	0.00090836	-0.122	0.00060415
-0.10849	0.00086842	-0.11669	0.00055248
-0.10849	0.00082977	-0.11154	0.00050463
-0.10849	0.00079235	-0.10655	0.00046034
-0.10849	0.00075612	-0.10172	0.00041938
-0.10849	0.00072106	-0.097033	0.00038153
-0.10849	0.00068712	-0.092493	0.00034658
-0.10849	0.00065426	-0.088093	0.00031433
-0.10849	0.00062246	-0.083831	0.0002846
-0.10849	0.00059167	-0.079702	0.00025722
-0.10849	0.00056187	-0.075702	0.00023202
-0.10849	0.00053302	-0.071829	0.00020886
-0.10849	0.0005051	-0.068077	0.0001876
-0.10849	0.00047806	-0.064444	0.0001681
-0.10849	0.0004519	-0.060925	0.00015024
-0.10849	0.00042657	-0.057518	0.0001339
-0.10849	0.00040205	-0.054218	0.00011897
-0.10849	0.00037832	-0.051024	0.00010536
-0.10849	0.00035534	-0.04793	0.93
-0.10849	0.0003331	-0.044935	0.817
-0.10849	0.00031158	-0.042035	0.715
-0.10849	0.00029074	-0.039228	0.623
-0.10849	0.00027057	-0.036509	0.539
-0.10849	0.00025104	-0.033878	0.464
-0.10849	0.00023214	-0.03133	0.397
-0.10849	0.00021384	-0.028863	0.337
-0.10849	0.00019613	-0.026475	0.284
-0.10849	0.00017899	-0.024163	0.0236
-0.10849	0.00016239	-0.021925	0.195
-0.10849	0.00014633	-0.019758	1.58e-005
-0.10849	0.00013078	-0.01766	0.126
-0.10849	0.00011572	-0.01563	0.0989
-0.10849	0.00010115	-0.013664	0.0756
-0.10849	0.87	-0.011761	0.056
-0.10849	0.734	-0.0099181	0.0398
-0.10849	0.602	-0.0081346	0.0268
-0.10849	0.474	-0.006408	0.0166
-0.10849	3.5e-005	-0.0047474	0.0091
-0.10671	0.24199	-0.002828	-0.00023702
-0.10671	0.25	-0.0028002	0
-0.10671	0.23423	-0.002904	-0.00046963
-0.10671	0.22673	-0.0030161	-0.0007019
-0.10671	0.21946	-0.0031534	-0.00093527
-0.10671	0.21243	-0.0033067	-0.0011708
-0.10671	0.20562	-0.0034695	-0.0014085
-0.10671	0.19903	-0.0036363	-0.0016484
-0.10671	0.19265	-0.0038037	-0.0018902
-0.10671	0.18647	-0.0039688	-0.0021338
-0.10671	0.1805	-0.0041296	-0.002379
-0.10671	0.17471	-0.0042847	-0.0026259
-0.10671	0.16911	-0.0044329	-0.0028743
-0.10671	0.16368	-0.0045729	-0.0031242
-0.10671	0.15844	-0.0047038	-0.0033753
-0.10671	0.15336	-0.0048245	-0.0036275
-0.10671	0.14844	-0.004934	-0.0038802
-0.10671	0.14368	-0.0050313	-0.004133
-0.10671	0.13907	-0.0051156	-0.0043851
-0.10671	0.13461	-0.0051859	-0.0046357
-0.10671	0.13029	-0.0052417	-0.0048839
-0.10671	0.12611	-0.0052824	-0.0051287
-0.10671	0.12206	-0.0053078	-0.005369
-0.10671	0.11815	-0.0053178	-0.005604
-0.10671	0.11435	-0.0053126	-0.0058326
-0.10671	0.11068	-0.0052926	-0.006054
-0.10671	0.10713	-0.0052582	-0.0062674
-0.10671	0.10369	-0.0052104	-0.0064722
-0.10671	0.10036	-0.0051498	-0.0066678
-0.10671	0.09714	-0.0050776	-0.0068537
-0.10671	0.094021	-0.0049948	-0.0070298
-0.10671	0.091001	-0.0049024	-0.0071957
-0.10671	0.088078	-0.0048016	-0.0073515
-0.10671	0.085249	-0.0046934	-0.007497
-0.10671	0.08251	-0.0045791	-0.0076324
-0.10671	0.079859	-0.0044596	-0.0077578
-0.10671	0.077293	-0.0043359	-0.0078734
-0.10671	0.074808	-0.004209	-0.0079794
-0.10671	0.072404	-0.0040797	-0.0080761
-0.10671	0.070076	-0.003949	-0.0081638
-0.10671	0.067822	-0.0038174	-0.0082428
-0.10671	0.065641	-0.0036858	-0.0083134
-0.10671	0.06353	-0.0035547	-0.0083759
-0.10671	0.061486	-0.0034246	-0.0084307
-0.10671	0.059508	-0.0032961	-0.008478
-0.10671	0.057593	-0.0031694	-0.0085182
-0.10671	0.055739	-0.0030451	-0.0085516
-0.10671	0.053944	-0.0029233	-0.0085785
-0.10671	0.052207	-0.0028044	-0.0085992
-0.10671	0.050526	-0.0026885	-0.0086139
-0.10671	0.048898	-0.0025757	-0.0086229
-0.10671	0.047322	-0.0024661	-0.0086266
-0.10671	0.045797	-0.0023599	-0.0086251
-0.10671	0.044321	-0.002257	-0.0086187
-0.10671	0.042892	-0.0021575	-0.0086076
-0.10671	0.041508	-0.0020612	-0.0085922
-0.10671	0.040169	-0.0019682	-0.0085725
-0.10671	0.038873	-0.0018784	-0.008549
-0.10671	0.037618	-0.0017917	-0.0085218
-0.10671	0.036403	-0.0017081	-0.0084911
-0.10671	0.035228	-0.0016277	-0.0084572
-0.10671	0.034089	-0.0015503	-0.0084204
-0.10671	0.032988	-0.0014763	-0.0083807
-0.10671	0.031921	-0.0014059	-0.0083385
-0.10671	0.030889	-0.0013396	-0.0082938
-0.10671	0.02989	-0.0012781	-0.0082469
-0.10671	0.028922	-0.0012224	-0.0081977
-0.10671	0.027986	-0.0011743	-0.0081463
-0.10671	0.027079	-0.0011358	-0.0080927
-0.10671	0.026202	-0.00111	-0.0080367
-0.10671	0.025353	-0.0011009	-0.0079779
-0.10671	0.024531	-0.0011138	-0.007916
-0.10671	0.023735	-0.0011554	-0.0078503
-0.10671	0.022964	-0.0012347	-0.0077801
-0.10671	0.022219	-0.0013627	-0.0077042
-0.10671	0.021497	-0.0015533	-0.0076215
-0.10671	0.020798	-0.0018235	-0.0075304
-0.10671	0.020122	-0.0021943	-0.0074291
-0.10671	0.019467	-0.0026907	-0.0073156
-0.10671	0.018833	-0.0033429	-0.0071874
-0.10671	0.018219	-0.0041861	-0.0070418
-0.10671	0.017626	-0.0052618	-0.0068759
-0.10671	0.017051	-0.0066177	-0.0066864
-0.10671	0.016494	-0.0083082	-0.0064698
-0.10671	0.015956	-0.010395	-0.0062225
-0.10671	0.015434	-0.012947	-0.0059405
-0.10671	0.014929	-0.016039	-0.0056199
-0.10671	0.014441	-0.019754	-0.0052567
-0.10671	0.013968	-0.02418	-0.0048472
-0.10671	0.01351	-0.02941	-0.0043879
-0.10671	0.013067	-0.035541	-0.0038754
-0.10671	0.012638	-0.04267	-0.0033073
-0.10671	0.012222	-0.050894	-0.0026816
-0.10671	0.01182	-0.060304	-0.0019976
-0.10671	0.011431	-0.070983	-0.0012556
-0.10671	0.011055	-0.083002	-0.00045582
-0.10671	0.01069	-0.096349	0.00039448
-0.10671	0.010337	-0.11088	0.0012769
-0.10671	0.0099954	-0.12647	0.0021768
-0.10671	0.0096647	-0.143	0.0030848
-0.10671	0.0093446	-0.16035	0.0039896
-0.10671	0.0090347	-0.17837	0.0048802
-0.10671	0.0087347	-0.19689	0.0057457
-0.10671	0.0084443	-0.21575	0.0065757
-0.10671	0.0081632	-0.23474	0.0073606
-0.10671	0.0078911	-0.25368	0.0080919
-0.10671	0.0076277	-0.27237	0.008762
-0.10671	0.0073728	-0.29061	0.0093648
-0.10671	0.007126	-0.30823	0.0098955
-0.10671	0.0068871	-0.32505	0.010351
-0.10671	0.0066558	-0.34092	0.010729
-0.10671	0.006432	-0.35569	0.011029
-0.10671	0.0062153	-0.36924	0.011253
-0.10671	0.0060055	-0.38148	0.011401
-0.10671	0.0058025	-0.39232	0.011477
-0.10671	0.0056059	-0.40173	0.011485
-0.10671	0.0054157	-0.40966	0.011429
-0.10671	0.0052315	-0.41611	0.011315
-0.10671	0.0050532	-0.42109	0.011148
-0.10671	0.0048807	-0.42463	0.010935
-0.10671	0.0047136	-0.42677	0.01068
-0.10671	0.0045519	-0.42757	0.010391
-0.10671	0.0043954	-0.42711	0.010072
-0.10671	0.0042439	-0.42545	0.0097293
-0.10671	0.0040972	-0.4227	0.0093683
-0.10671	0.0039552	-0.41893	0.0089937
-0.10671	0.0038178	-0.41424	0.00861
-0.10671	0.0036847	-0.40873	0.0082213
-0.10671	0.003556	-0.40249	0.007831
-0.10671	0.0034313	-0.3956	0.0074423
-0.10671	0.0033106	-0.38816	0.007058
-0.10671	0.0031938	-0.38024	0.0066803
-0.10671	0.0030808	-0.37192	0.0063112
-0.10671	0.0029713	-0.36327	0.0059522
-0.10671	0.0028653	-0.35437	0.0056046
-0.10671	0.0027628	-0.34527	0.0052694
-0.10671	0.0026635	-0.33602	0.0049472
-0.10671	0.0025674	-0.32668	0.0046386
-0.10671	0.0024744	-0.31729	0.0043438
-0.10671	0.0023843	-0.3079	0.0040629
-0.10671	0.0022972	-0.29852	0.0037959
-0.10671	0.0022128	-0.28921	0.0035428
-0.10671	0.0021311	-0.27997	0.0033031
-0.10671	0.0020521	-0.27084	0.0030767
-0.10671	0.0019755	-0.26183	0.0028632
-0.10671	0.0019014	-0.25297	0.002662
-0.10671	0.0018297	-0.24425	0.0024728
-0.10671	0.0017603	-0.2357	0.0022951
-0.10671	0.0016931	-0.22733	0.0021284
-0.10671	0.0016281	-0.21914	0.0019722
-0.10671	0.0015651	-0.21113	0.0018259
-0.10671	0.0015041	-0.20331	0.0016891
-0.10671	0.0014451	-0.19568	0.0015613
-0.10671	0.001388	-0.18825	0.001442
-0.10671	0.0013327	-0.18101	0.0013306
-0.10671	0.0012792	-0.17396	0.0012269
-0.10671	0.0012274	-0.16711	0.0011302
-0.10671	0.0011773	-0.16045	0.0010403
-0.10671	0.0011287	-0.15397	0.0009566
-0.10671	0.0010817	-0.14768	0.00087885
-0.10671	0.0010363	-0.14157	0.00080663
-0.10671	0.00099224	-0.13565	0.0007396
-0.10671	0.00094962	-0.1299	0.00067744
-0.10671	0.00090836	-0.12432	0.00061982
-0.10671	0.00086842	-0.1189	0.00056645
-0.10671	0.00082977	-0.11366	0.00051706
-0.10671	0.00079235	-0.10857	0.00047137
-0.10671	0.00075612	-0.10364	0.00042915
-0.10671	0.00072106	-0.098863	0.00039016
-0.10671	0.00068712	-0.094233	0.00035419
-0.10671	0.00065426	-0.089747	0.00032102
-0.10671	0.00062246	-0.085401	0.00029047
-0.10671	0.00059167	-0.081191	0.00026235
-0.10671	0.00056187	-0.077114	0.0002365
-0.10671	0.00053302	-0.073165	0.00021275
-0.10671	0.0005051	-0.06934	0.00019097
-0.10671	0.00047806	-0.065636	0.00017101
-0.10671	0.0004519	-0.06205	0.00015274
-0.10671	0.00042657	-0.058577	0.00013604
-0.10671	0.00040205	-0.055214	0.00012081
-0.10671	0.00037832	-0.051958	0.00010692
-0.10671	0.00035534	-0.048806	0.943
-0.10671	0.0003331	-0.045754	0.828
-0.10671	0.00031158	-0.0428	0.724
-0.10671	0.00029074	-0.039939	0.631
-0.10671	0.00027057	-0.03717	0.546
-0.10671	0.00025104	-0.034489	0.47
-0.10671	0.00023214	-0.031894	0.402
-0.10671	0.00021384	-0.029381	0.341
-0.10671	0.00019613	-0.026949	0.286
-0.10671	0.00017899	-0.024595	0.239
-0.10671	0.00016239	-0.022316	0.0196
-0.10671	0.00014633	-0.02011	0.159
-0.10671	0.00013078	-0.017974	0.127
-0.10671	0.00011572	-0.015907	0.0996
-0.10671	0.00010115	-0.013905	0.0761
-0.10671	0.87	-0.011968	0.0564
-0.10671	0.734	-0.010093	0.0401
-0.10671	0.602	-0.0082776	0.027
-0.10671	0.474	-0.0065204	0.0167
-0.10671	3.5e-005	-0.0048305	0.00918
-0.10497	0.24199	-0.0028803	-0.00023897
-0.10497	0.25	-0.0028521	0
-0.10497	0.23423	-0.0029575	-0.00047382
-0.10497	0.22673	-0.0030715	-0.00070862
-0.10497	0.21946	-0.003211	-0.00094475
-0.10497	0.21243	-0.0033669	-0.0011832
-0.10497	0.20562	-0.0035322	-0.001424
-0.10497	0.19903	-0.0037017	-0.001667
-0.10497	0.19265	-0.0038717	-0.001912
-0.10497	0.18647	-0.0040396	-0.0021589
-0.10497	0.1805	-0.0042033	-0.0024075
-0.10497	0.17471	-0.0043613	-0.0026578
-0.10497	0.16911	-0.0045125	-0.0029098
-0.10497	0.16368	-0.0046556	-0.0031634
-0.10497	0.15844	-0.0047896	-0.0034186
-0.10497	0.15336	-0.0049135	-0.0036749
-0.10497	0.14844	-0.0050261	-0.0039321
-0.10497	0.14368	-0.0051264	-0.0041894
-0.10497	0.13907	-0.0052134	-0.0044463
-0.10497	0.13461	-0.0052862	-0.0047019
-0.10497	0.13029	-0.0053441	-0.0049551
-0.10497	0.12611	-0.0053866	-0.0052049
-0.10497	0.12206	-0.0054132	-0.0054504
-0.10497	0.11815	-0.005424	-0.0056904
-0.10497	0.11435	-0.0054191	-0.0059239
-0.10497	0.11068	-0.0053988	-0.00615
-0.10497	0.10713	-0.0053638	-0.0063679
-0.10497	0.10369	-0.0053147	-0.006577
-0.10497	0.10036	-0.0052526	-0.0067765
-0.10497	0.09714	-0.0051783	-0.0069662
-0.10497	0.094021	-0.0050929	-0.0071456
-0.10497	0.091001	-0.0049977	-0.0073146
-0.10497	0.088078	-0.0048938	-0.007473
-0.10497	0.085249	-0.0047822	-0.007621
-0.10497	0.08251	-0.0046641	-0.0077584
-0.10497	0.079859	-0.0045407	-0.0078856
-0.10497	0.077293	-0.0044129	-0.0080026
-0.10497	0.074808	-0.0042817	-0.0081097
-0.10497	0.072404	-0.004148	-0.0082073
-0.10497	0.070076	-0.0040126	-0.0082955
-0.10497	0.067822	-0.0038763	-0.0083748
-0.10497	0.065641	-0.0037398	-0.0084454
-0.10497	0.06353	-0.0036037	-0.0085078
-0.10497	0.061486	-0.0034686	-0.0085621
-0.10497	0.059508	-0.0033348	-0.0086088
-0.10497	0.057593	-0.003203	-0.0086482
-0.10497	0.055739	-0.0030733	-0.0086806
-0.10497	0.053944	-0.0029461	-0.0087063
-0.10497	0.052207	-0.0028216	-0.0087257
-0.10497	0.050526	-0.0027001	-0.008739
-0.10497	0.048898	-0.0025816	-0.0087466
-0.10497	0.047322	-0.0024663	-0.0087487
-0.10497	0.045797	-0.0023542	-0.0087456
-0.10497	0.044321	-0.0022454	-0.0087376
-0.10497	0.042892	-0.0021398	-0.008725
-0.10497	0.041508	-0.0020375	-0.008708
-0.10497	0.040169	-0.0019384	-0.0086869
-0.10497	0.038873	-0.0018425	-0.008662
-0.10497	0.037618	-0.0017497	-0.0086336
-0.10497	0.036403	-0.00166	-0.0086018
-0.10497	0.035228	-0.0015734	-0.0085669
-0.10497	0.034089	-0.0014899	-0.0085292
-0.10497	0.032988	-0.0014098	-0.0084889
-0.10497	0.031921	-0.0013331	-0.0084462
-0.10497	0.030889	-0.0012605	-0.0084013
-0.10497	0.02989	-0.0011925	-0.0083542
-0.10497	0.028922	-0.0011302	-0.0083051
-0.10497	0.027986	-0.0010749	-0.0082541
-0.10497	0.027079	-0.0010287	-0.0082009
-0.10497	0.026202	-0.00099425	-0.0081455
-0.10497	0.025353	-0.00097527	-0.0080876
-0.10497	0.024531	-0.0009766	-0.0080268
-0.10497	0.023735	-0.0010046	-0.0079625
-0.10497	0.022964	-0.0010673	-0.0078939
-0.10497	0.022219	-0.0011751	-0.0078201
-0.10497	0.021497	-0.0013409	-0.0077398
-0.10497	0.020798	-0.0015809	-0.0076516
-0.10497	0.020122	-0.0019145	-0.0075538
-0.10497	0.019467	-0.0023657	-0.0074443
-0.10497	0.018833	-0.002963	-0.0073208
-0.10497	0.018219	-0.0037399	-0.0071807
-0.10497	0.017626	-0.0047362	-0.007021
-0.10497	0.017051	-0.0059975	-0.0068387
-0.10497	0.016494	-0.0075765	-0.0066302
-0.10497	0.015956	-0.0095325	-0.0063917
-0.10497	0.015434	-0.011932	-0.0061195
-0.10497	0.014929	-0.014849	-0.0058096
-0.10497	0.014441	-0.018365	-0.0054579
-0.10497	0.013968	-0.022565	-0.0050604
-0.10497	0.01351	-0.027544	-0.0046135
-0.10497	0.013067	-0.033395	-0.0041139
-0.10497	0.012638	-0.040219	-0.0035585
-0.10497	0.012222	-0.048113	-0.0029452
-0.10497	0.01182	-0.057171	-0.0022728
-0.10497	0.011431	-0.067481	-0.001541
-0.10497	0.011055	-0.079119	-0.00075033
-0.10497	0.01069	-0.092125	0.955
-0.10497	0.010337	-0.10639	0.00098112
-0.10497	0.0099954	-0.12174	0.0018893
-0.10497	0.0096647	-0.13809	0.0028093
-0.10497	0.0093446	-0.15532	0.0037302
-0.10497	0.0090347	-0.17327	0.0046408
-0.10497	0.0087347	-0.1918	0.00553
-0.10497	0.0084443	-0.21073	0.0063868
-0.10497	0.0081632	-0.22986	0.0072014
-0.10497	0.0078911	-0.24901	0.0079645
-0.10497	0.0076277	-0.26797	0.0086681
-0.10497	0.0073728	-0.28656	0.0093055
-0.10497	0.007126	-0.30457	0.0098714
-0.10497	0.0068871	-0.32184	0.010362
-0.10497	0.0066558	-0.3382	0.010774
-0.10497	0.006432	-0.3535	0.011108
-0.10497	0.0062153	-0.36761	0.011363
-0.10497	0.0060055	-0.38042	0.01154
-0.10497	0.0058025	-0.39186	0.011644
-0.10497	0.0056059	-0.40186	0.011676
-0.10497	0.0054157	-0.41038	0.011643
-0.10497	0.0052315	-0.4174	0.011548
-0.10497	0.0050532	-0.42293	0.011397
-0.10497	0.0048807	-0.42699	0.011197
-0.10497	0.0047136	-0.42963	0.010952
-0.10497	0.0045519	-0.43089	0.010671
-0.10497	0.0043954	-0.43085	0.010357
-0.10497	0.0042439	-0.42958	0.010017
-0.10497	0.0040972	-0.42716	0.0096569
-0.10497	0.0039552	-0.4237	0.0092811
-0.10497	0.0038178	-0.41927	0.0088945
-0.10497	0.0036847	-0.41398	0.0085012
-0.10497	0.003556	-0.40791	0.0081052
-0.10497	0.0034313	-0.40117	0.0077096
-0.10497	0.0033106	-0.39383	0.0073176
-0.10497	0.0031938	-0.38599	0.0069315
-0.10497	0.0030808	-0.37771	0.0065534
-0.10497	0.0029713	-0.36909	0.006185
-0.10497	0.0028653	-0.36018	0.0058278
-0.10497	0.0027628	-0.35105	0.0054828
-0.10497	0.0026635	-0.34176	0.0051508
-0.10497	0.0025674	-0.33236	0.0048324
-0.10497	0.0024744	-0.32289	0.0045279
-0.10497	0.0023843	-0.3134	0.0042376
-0.10497	0.0022972	-0.30392	0.0039613
-0.10497	0.0022128	-0.2945	0.0036991
-0.10497	0.0021311	-0.28514	0.0034507
-0.10497	0.0020521	-0.27589	0.0032159
-0.10497	0.0019755	-0.26675	0.0029942
-0.10497	0.0019014	-0.25775	0.0027853
-0.10497	0.0018297	-0.2489	0.0025887
-0.10497	0.0017603	-0.24021	0.0024039
-0.10497	0.0016931	-0.2317	0.0022304
-0.10497	0.0016281	-0.22337	0.0020677
-0.10497	0.0015651	-0.21522	0.0019153
-0.10497	0.0015041	-0.20727	0.0017727
-0.10497	0.0014451	-0.1995	0.0016394
-0.10497	0.001388	-0.19194	0.0015149
-0.10497	0.0013327	-0.18456	0.0013986
-0.10497	0.0012792	-0.17739	0.0012902
-0.10497	0.0012274	-0.17041	0.0011892
-0.10497	0.0011773	-0.16362	0.0010952
-0.10497	0.0011287	-0.15702	0.0010076
-0.10497	0.0010817	-0.15061	0.00092619
-0.10497	0.0010363	-0.14439	0.00085054
-0.10497	0.00099224	-0.13835	0.00078028
-0.10497	0.00094962	-0.13249	0.00071508
-0.10497	0.00090836	-0.1268	0.00065461
-0.10497	0.00086842	-0.12128	0.00059857
-0.10497	0.00082977	-0.11593	0.00054666
-0.10497	0.00079235	-0.11075	0.00049863
-0.10497	0.00075612	-0.10572	0.00045421
-0.10497	0.00072106	-0.10085	0.00041317
-0.10497	0.00068712	-0.09613	0.00037527
-0.10497	0.00065426	-0.091556	0.0003403
-0.10497	0.00062246	-0.087124	0.00030808
-0.10497	0.00059167	-0.082832	0.0002784
-0.10497	0.00056187	-0.078673	0.00025109
-0.10497	0.00053302	-0.074646	0.000226
-0.10497	0.0005051	-0.070745	0.00020296
-0.10497	0.00047806	-0.066968	0.00018183
-0.10497	0.0004519	-0.06331	0.00016249
-0.10497	0.00042657	-0.059768	0.00014479
-0.10497	0.00040205	-0.056338	0.00012864
-0.10497	0.00037832	-0.053017	0.00011391
-0.10497	0.00035534	-0.049802	0.0001005
-0.10497	0.0003331	-0.046688	0.883
-0.10497	0.00031158	-0.043674	0.773
-0.10497	0.00029074	-0.040756	0.673
-0.10497	0.00027057	-0.037931	0.583
-0.10497	0.00025104	-0.035196	0.502
-0.10497	0.00023214	-0.032548	0.429
-0.10497	0.00021384	-0.029985	0.364
-0.10497	0.00019613	-0.027503	0.306
-0.10497	0.00017899	-0.025101	0.255
-0.10497	0.00016239	-0.022775	0.21
-0.10497	0.00014633	-0.020524	0.171
-0.10497	0.00013078	-0.018345	0.136
-0.10497	0.00011572	-0.016235	0.0107
-0.10497	0.00010115	-0.014193	0.0815
-0.10497	0.87	-0.012216	0.0604
-0.10497	0.734	-0.010302	0.043
-0.10497	0.602	-0.008449	0.0289
-0.10497	0.474	-0.0066555	0.0179
-0.10497	3.5e-005	-0.0049307	0.000983
-0.10325	0.24199	-0.0029322	-0.00024099
-0.10325	0.25	-0.0029036	0
-0.10325	0.23423	-0.0030107	-0.00047813
-0.10325	0.22673	-0.0031266	-0.00071547
-0.10325	0.21946	-0.0032685	-0.00095437
-0.10325	0.21243	-0.0034268	-0.0011958
-0.10325	0.20562	-0.0035947	-0.0014396
-0.10325	0.19903	-0.0037669	-0.0016857
-0.10325	0.19265	-0.0039396	-0.0019338
-0.10325	0.18647	-0.0041102	-0.0021839
-0.10325	0.1805	-0.0042767	-0.0024357
-0.10325	0.17471	-0.0044377	-0.0026894
-0.10325	0.16911	-0.0045919	-0.0029449
-0.10325	0.16368	-0.0047382	-0.0032022
-0.10325	0.15844	-0.0048755	-0.0034612
-0.10325	0.15336	-0.0050026	-0.0037216
-0.10325	0.14844	-0.0051183	-0.0039831
-0.10325	0.14368	-0.0052217	-0.004245
-0.10325	0.13907	-0.0053115	-0.0045066
-0.10325	0.13461	-0.0053868	-0.004767
-0.10325	0.13029	-0.0054469	-0.0050252
-0.10325	0.12611	-0.0054912	-0.0052801
-0.10325	0.12206	-0.0055191	-0.0055306
-0.10325	0.11815	-0.0055307	-0.0057755
-0.10325	0.11435	-0.0055261	-0.0060139
-0.10325	0.11068	-0.0055056	-0.0062447
-0.10325	0.10713	-0.0054698	-0.0064671
-0.10325	0.10369	-0.0054196	-0.0066803
-0.10325	0.10036	-0.0053557	-0.0068838
-0.10325	0.09714	-0.0052792	-0.0070771
-0.10325	0.094021	-0.0051914	-0.0072599
-0.10325	0.091001	-0.0050932	-0.0074319
-0.10325	0.088078	-0.004986	-0.0075931
-0.10325	0.085249	-0.0048709	-0.0077434
-0.10325	0.08251	-0.0047491	-0.007883
-0.10325	0.079859	-0.0046216	-0.0080119
-0.10325	0.077293	-0.0044896	-0.0081304
-0.10325	0.074808	-0.0043539	-0.0082388
-0.10325	0.072404	-0.0042156	-0.0083373
-0.10325	0.070076	-0.0040756	-0.0084262
-0.10325	0.067822	-0.0039344	-0.0085059
-0.10325	0.065641	-0.003793	-0.0085768
-0.10325	0.06353	-0.0036518	-0.0086391
-0.10325	0.061486	-0.0035115	-0.0086932
-0.10325	0.059508	-0.0033725	-0.0087395
-0.10325	0.057593	-0.0032353	-0.0087783
-0.10325	0.055739	-0.0031001	-0.00881
-0.10325	0.053944	-0.0029674	-0.0088349
-0.10325	0.052207	-0.0028374	-0.0088533
-0.10325	0.050526	-0.0027102	-0.0088655
-0.10325	0.048898	-0.002586	-0.0088719
-0.10325	0.047322	-0.0024649	-0.0088728
-0.10325	0.045797	-0.0023469	-0.0088685
-0.10325	0.044321	-0.0022323	-0.0088593
-0.10325	0.042892	-0.0021208	-0.0088454
-0.10325	0.041508	-0.0020126	-0.0088273
-0.10325	0.040169	-0.0019075	-0.008805
-0.10325	0.038873	-0.0018056	-0.008779
-0.10325	0.037618	-0.0017069	-0.0087495
-0.10325	0.036403	-0.0016113	-0.0087168
-0.10325	0.035228	-0.0015188	-0.0086811
-0.10325	0.034089	-0.0014294	-0.0086427
-0.10325	0.032988	-0.0013434	-0.0086018
-0.10325	0.031921	-0.0012609	-0.0085587
-0.10325	0.030889	-0.0011823	-0.0085134
-0.10325	0.02989	-0.0011083	-0.0084661
-0.10325	0.028922	-0.0010397	-0.0084169
-0.10325	0.027986	-0.00097781	-0.0083659
-0.10325	0.027079	-0.00092443	-0.0083129
-0.10325	0.026202	-0.00088206	-0.0082579
-0.10325	0.025353	-0.00085404	-0.0082005
-0.10325	0.024531	-0.00084482	-0.0081405
-0.10325	0.023735	-0.00086023	-0.0080771
-0.10325	0.022964	-0.00090781	-0.0080098
-0.10325	0.022219	-0.00099715	-0.0079377
-0.10325	0.021497	-0.0011403	-0.0078594
-0.10325	0.020798	-0.0013524	-0.0077738
-0.10325	0.020122	-0.0016518	-0.007679
-0.10325	0.019467	-0.002061	-0.0075733
-0.10325	0.018833	-0.002607	-0.0074543
-0.10325	0.018219	-0.0033219	-0.0073195
-0.10325	0.017626	-0.0042434	-0.007166
-0.10325	0.017051	-0.0054153	-0.0069907
-0.10325	0.016494	-0.0068881	-0.0067901
-0.10325	0.015956	-0.0087193	-0.0065606
-0.10325	0.015434	-0.010973	-0.0062982
-0.10325	0.014929	-0.013722	-0.005999
-0.10325	0.014441	-0.017045	-0.0056588
-0.10325	0.013968	-0.021027	-0.0052736
-0.10325	0.01351	-0.025759	-0.0048396
-0.10325	0.013067	-0.031338	-0.0043531
-0.10325	0.012638	-0.037862	-0.003811
-0.10325	0.012222	-0.04543	-0.0032109
-0.10325	0.01182	-0.05414	-0.002551
-0.10325	0.011431	-0.064082	-0.0018308
-0.10325	0.011055	-0.075338	-0.001051
-0.10325	0.01069	-0.087975	-0.00021248
-0.10325	0.010337	-0.10193	0.00067387
-0.10325	0.0099954	-0.11704	0.0015885
-0.10325	0.0096647	-0.13319	0.0025184
-0.10325	0.0093446	-0.15027	0.0034535
-0.10325	0.0090347	-0.16814	0.0043822
-0.10325	0.0087347	-0.18665	0.0052931
-0.10325	0.0084443	-0.20562	0.0061752
-0.10325	0.0081632	-0.22487	0.0070179
-0.10325	0.0078911	-0.2442	0.0078117
-0.10325	0.0076277	-0.26342	0.0085478
-0.10325	0.0073728	-0.28232	0.0092191
-0.10325	0.007126	-0.30072	0.0098195
-0.10325	0.0068871	-0.31842	0.010345
-0.10325	0.0066558	-0.33526	0.010791
-0.10325	0.006432	-0.35108	0.011158
-0.10325	0.0062153	-0.36575	0.011445
-0.10325	0.0060055	-0.37914	0.011652
-0.10325	0.0058025	-0.39117	0.011783
-0.10325	0.0056059	-0.40177	0.011841
-0.10325	0.0054157	-0.41088	0.01183
-0.10325	0.0052315	-0.41849	0.011754
-0.10325	0.0050532	-0.42458	0.01162
-0.10325	0.0048807	-0.42919	0.011434
-0.10325	0.0047136	-0.43234	0.0112
-0.10325	0.0045519	-0.43408	0.010927
-0.10325	0.0043954	-0.43447	0.010619
-0.10325	0.0042439	-0.4336	0.010282
-0.10325	0.0040972	-0.43155	0.0099232
-0.10325	0.0039552	-0.4284	0.0095464
-0.10325	0.0038178	-0.42425	0.009157
-0.10325	0.0036847	-0.41919	0.0087594
-0.10325	0.003556	-0.41332	0.0083577
-0.10325	0.0034313	-0.40673	0.0079554
-0.10325	0.0033106	-0.39952	0.0075557
-0.10325	0.0031938	-0.39176	0.0071612
-0.10325	0.0030808	-0.38355	0.0067741
-0.10325	0.0029713	-0.37495	0.0063964
-0.10325	0.0028653	-0.36604	0.0060296
-0.10325	0.0027628	-0.35689	0.0056748
-0.10325	0.0026635	-0.34756	0.005333
-0.10325	0.0025674	-0.3381	0.0050048
-0.10325	0.0024744	-0.32855	0.0046907
-0.10325	0.0023843	-0.31897	0.0043909
-0.10325	0.0022972	-0.3094	0.0041054
-0.10325	0.0022128	-0.29986	0.0038343
-0.10325	0.0021311	-0.29039	0.0035774
-0.10325	0.0020521	-0.28101	0.0033342
-0.10325	0.0019755	-0.27174	0.0031047
-0.10325	0.0019014	-0.2626	0.0028882
-0.10325	0.0018297	-0.25361	0.0026844
-0.10325	0.0017603	-0.24479	0.0024928
-0.10325	0.0016931	-0.23613	0.0023129
-0.10325	0.0016281	-0.22766	0.0021441
-0.10325	0.0015651	-0.21937	0.001986
-0.10325	0.0015041	-0.21127	0.001838
-0.10325	0.0014451	-0.20337	0.0016997
-0.10325	0.001388	-0.19567	0.0015704
-0.10325	0.0013327	-0.18816	0.0014498
-0.10325	0.0012792	-0.18085	0.0013372
-0.10325	0.0012274	-0.17374	0.0012324
-0.10325	0.0011773	-0.16682	0.0011347
-0.10325	0.0011287	-0.1601	0.0010438
-0.10325	0.0010817	-0.15356	0.00095934
-0.10325	0.0010363	-0.14722	0.00088082
-0.10325	0.00099224	-0.14106	0.00080791
-0.10325	0.00094962	-0.13508	0.00074026
-0.10325	0.00090836	-0.12929	0.00067752
-0.10325	0.00086842	-0.12366	0.00061939
-0.10325	0.00082977	-0.11821	0.00056556
-0.10325	0.00079235	-0.11292	0.00051576
-0.10325	0.00075612	-0.10779	0.00046971
-0.10325	0.00072106	-0.10282	0.00042717
-0.10325	0.00068712	-0.09801	0.0003879
-0.10325	0.00065426	-0.093346	0.00035168
-0.10325	0.00062246	-0.088826	0.0003183
-0.10325	0.00059167	-0.084448	0.00028757
-0.10325	0.00056187	-0.080208	0.00025931
-0.10325	0.00053302	-0.076101	0.00023334
-0.10325	0.0005051	-0.072123	0.0002095
-0.10325	0.00047806	-0.068271	0.00018765
-0.10325	0.0004519	-0.06454	0.00016765
-0.10325	0.00042657	-0.060928	0.00014936
-0.10325	0.00040205	-0.057431	0.00013267
-0.10325	0.00037832	-0.054044	0.00011745
-0.10325	0.00035534	-0.050766	0.0001036
-0.10325	0.0003331	-0.047591	0.91
-0.10325	0.00031158	-0.044518	0.796
-0.10325	0.00029074	-0.041543	0.693
-0.10325	0.00027057	-0.038663	0.06
-0.10325	0.00025104	-0.035874	0.517
-0.10325	0.00023214	-0.033175	0.442
-0.10325	0.00021384	-0.030561	0.375
-0.10325	0.00019613	-0.028032	0.0315
[truncated: 118,448 more rows]
