# Supplementary material for: Dissipated power and induced velocity fields data of a micro single dielectric barrier discharge plasma actuator for active flow control
Source: Data Brief. 2015 Aug 28;5:65–70. doi: 10.1016/j.dib.2015.08.011 (PMC4564384; doi:10.1016/j.dib.2015.08.011)
Supplement: Supplementary file 1 — Supplementary material [file mmc1.zip › supplementary_material/explanation.txt]

"CaseAexp.dat" contains the experimental x and y mean velocity fields, together with their respective statistical percent error and cartesian coordinates for test case A;

"CaseBexp.dat" contains the experimental x and y mean velocity fields, together with their respective statistical percent error and cartesian coordinates for test case B;

"CaseCexp.dat" contains the experimental x and y mean velocity fields, together with their respective statistical percent error and cartesian coordinates for test case C;

"CaseAnum.dat" contains the numerical x and y velocity fields, together with their respective mesh grid coordinates for test case A;

"CaseBnum.dat" contains the numerical x and y velocity fields, together with their respective mesh grid coordinates for test case B;

"CaseCnum.dat" contains the numerical x and y velocity fields, together with their respective mesh grid coordinates for test case V;
